# Supplementary material for: Multi-Omics insights into the molecular mechanisms of trochlear dysplasia: A proteomic and metabolomic study in rats
Source: PLoS One. 2025 Aug 11;20(8):e0325562. doi: 10.1371/journal.pone.0325562 (PMC12338795; doi:10.1371/journal.pone.0325562)
Supplement: S1 File — (ZIP) [file pone.0325562.s001.zip]

Archive with 355 entries (322 files):
- S1_File/
- S1_File/.DS_Store
- __MACOSX/S1_File/._.DS_Store
- S1_File/Metabolomic analysis/
- S1_File/Proteomics analysis/
- S1_File/Metabolomic analysis/Correlation Analysis/
- S1_File/Metabolomic analysis/.DS_Store
- __MACOSX/S1_File/Metabolomic analysis/._.DS_Store
- S1_File/Metabolomic analysis/Hierarchical Clustering Analysis/
- S1_File/Metabolomic analysis/Metabolite Mapping.xlsx
- __MACOSX/S1_File/Metabolomic analysis/._Metabolite Mapping.xlsx
- S1_File/Metabolomic analysis/Statistical Analysis/
- S1_File/Metabolomic analysis/Enrichment Analysis/
- S1_File/Proteomics analysis/.DS_Store
- __MACOSX/S1_File/Proteomics analysis/._.DS_Store
- S1_File/Proteomics analysis/GO Annotation Enrichment Analysis/
- S1_File/Proteomics analysis/PPI Network Analysis/
- S1_File/Proteomics analysis/Hierarchical Clustering Analysis/
- S1_File/Proteomics analysis/Volcano Analysis/
- S1_File/Proteomics analysis/Statistics Analysis/
- S1_File/Proteomics analysis/PCA Analysis/
- S1_File/Proteomics analysis/KEGG Analysis/
- S1_File/Metabolomic analysis/Correlation Analysis/C-M/
- S1_File/Metabolomic analysis/Correlation Analysis/M-C/
- S1_File/Metabolomic analysis/Correlation Analysis/.DS_Store
- __MACOSX/S1_File/Metabolomic analysis/Correlation Analysis/._.DS_Store
- S1_File/Metabolomic analysis/Correlation Analysis/correlational matrix.xlsx
- __MACOSX/S1_File/Metabolomic analysis/Correlation Analysis/._correlational matrix.xlsx
- S1_File/Metabolomic analysis/Correlation Analysis/pvalue matrix.xlsx
- __MACOSX/S1_File/Metabolomic analysis/Correlation Analysis/._pvalue matrix.xlsx
- S1_File/Metabolomic analysis/Hierarchical Clustering Analysis/C-M/
- S1_File/Metabolomic analysis/Hierarchical Clustering Analysis/M-C/
- S1_File/Metabolomic analysis/Hierarchical Clustering Analysis/.DS_Store
- __MACOSX/S1_File/Metabolomic analysis/Hierarchical Clustering Analysis/._.DS_Store
- S1_File/Metabolomic analysis/Hierarchical Clustering Analysis/TOTAL-heatmap.jpg
- __MACOSX/S1_File/Metabolomic analysis/Hierarchical Clustering Analysis/._TOTAL-heatmap.jpg
- S1_File/Metabolomic analysis/Hierarchical Clustering Analysis/TOTAL-heatmap.pdf
- __MACOSX/S1_File/Metabolomic analysis/Hierarchical Clustering Analysis/._TOTAL-heatmap.pdf
- S1_File/Metabolomic analysis/Hierarchical Clustering Analysis/TOTAL-heatmap no label.jpg
- __MACOSX/S1_File/Metabolomic analysis/Hierarchical Clustering Analysis/._TOTAL-heatmap no label.jpg
- S1_File/Metabolomic analysis/Hierarchical Clustering Analysis/TOTAL-heatmap no label.pdf
- __MACOSX/S1_File/Metabolomic analysis/Hierarchical Clustering Analysis/._TOTAL-heatmap no label.pdf
- S1_File/Metabolomic analysis/Hierarchical Clustering Analysis/hierarchical clustering data matrix.xlsx
- __MACOSX/S1_File/Metabolomic analysis/Hierarchical Clustering Analysis/._hierarchical clustering data matrix.xlsx
- S1_File/Metabolomic analysis/Statistical Analysis/TOTAL with QC/
- S1_File/Metabolomic analysis/Statistical Analysis/Mean.xlsx
- __MACOSX/S1_File/Metabolomic analysis/Statistical Analysis/._Mean.xlsx
- S1_File/Metabolomic analysis/Statistical Analysis/C-M/
- S1_File/Metabolomic analysis/Statistical Analysis/Models Information.xlsx
- __MACOSX/S1_File/Metabolomic analysis/Statistical Analysis/._Models Information.xlsx
- S1_File/Metabolomic analysis/Statistical Analysis/M-C/
- S1_File/Metabolomic analysis/Statistical Analysis/.DS_Store
- __MACOSX/S1_File/Metabolomic analysis/Statistical Analysis/._.DS_Store
- S1_File/Metabolomic analysis/Statistical Analysis/Statistical Analysis Results.xlsx
- __MACOSX/S1_File/Metabolomic analysis/Statistical Analysis/._Statistical Analysis Results.xlsx
- S1_File/Metabolomic analysis/Statistical Analysis/~$Differentially Expressed Metabolites.xlsx
- __MACOSX/S1_File/Metabolomic analysis/Statistical Analysis/._~$Differentially Expressed Metabolites.xlsx
- S1_File/Metabolomic analysis/Statistical Analysis/Differentially Expressed Metabolites.xlsx
- __MACOSX/S1_File/Metabolomic analysis/Statistical Analysis/._Differentially Expressed Metabolites.xlsx
- S1_File/Metabolomic analysis/Statistical Analysis/TOTAL/
- S1_File/Metabolomic analysis/Statistical Analysis/ori.xlsx
- __MACOSX/S1_File/Metabolomic analysis/Statistical Analysis/._ori.xlsx
- S1_File/Metabolomic analysis/Enrichment Analysis/C-M/
- S1_File/Metabolomic analysis/Enrichment Analysis/M-C/
- S1_File/Metabolomic analysis/Enrichment Analysis/.DS_Store
- __MACOSX/S1_File/Metabolomic analysis/Enrichment Analysis/._.DS_Store
- S1_File/Metabolomic analysis/Enrichment Analysis/KEGG Enrichment data matrix.xlsx
- __MACOSX/S1_File/Metabolomic analysis/Enrichment Analysis/._KEGG Enrichment data matrix.xlsx
- S1_File/Proteomics analysis/GO Annotation Enrichment Analysis/M_vs_C/
- S1_File/Proteomics analysis/GO Annotation Enrichment Analysis/C_vs_M/
- S1_File/Proteomics analysis/PPI Network Analysis/M_vs_C/
- S1_File/Proteomics analysis/PPI Network Analysis/C_vs_M/
- S1_File/Proteomics analysis/Hierarchical Clustering Analysis/M_vs_C/
- S1_File/Proteomics analysis/Hierarchical Clustering Analysis/Hierarchical Clustering Data Matrix.xlsx
- __MACOSX/S1_File/Proteomics analysis/Hierarchical Clustering Analysis/._Hierarchical Clustering Data Matrix.xlsx
- S1_File/Proteomics analysis/Hierarchical Clustering Analysis/C_vs_M/
- S1_File/Proteomics analysis/Volcano Analysis/M_vs_C/
- S1_File/Proteomics analysis/Volcano Analysis/C_vs_M/
- S1_File/Proteomics analysis/Statistics Analysis/2_nor.xlsx
- __MACOSX/S1_File/Proteomics analysis/Statistics Analysis/._2_nor.xlsx
- S1_File/Proteomics analysis/Statistics Analysis/4_Differentially Expressed Proteins.xlsx
- __MACOSX/S1_File/Proteomics analysis/Statistics Analysis/._4_Differentially Expressed Proteins.xlsx
- S1_File/Proteomics analysis/Statistics Analysis/4_Differentially Expressed Proteins.jpeg
- __MACOSX/S1_File/Proteomics analysis/Statistics Analysis/._4_Differentially Expressed Proteins.jpeg
- S1_File/Proteomics analysis/Statistics Analysis/4_Differentially Expressed Proteins.pdf
- __MACOSX/S1_File/Proteomics analysis/Statistics Analysis/._4_Differentially Expressed Proteins.pdf
- S1_File/Proteomics analysis/Statistics Analysis/1_ori.xlsx
- __MACOSX/S1_File/Proteomics analysis/Statistics Analysis/._1_ori.xlsx
- S1_File/Proteomics analysis/Statistics Analysis/3_Statistical Analysis Results.xlsx
- __MACOSX/S1_File/Proteomics analysis/Statistics Analysis/._3_Statistical Analysis Results.xlsx
- S1_File/Proteomics analysis/PCA Analysis/score plot.jpg
- __MACOSX/S1_File/Proteomics analysis/PCA Analysis/._score plot.jpg
- S1_File/Proteomics analysis/PCA Analysis/score plot.pdf
- __MACOSX/S1_File/Proteomics analysis/PCA Analysis/._score plot.pdf
- S1_File/Proteomics analysis/PCA Analysis/PCA Analysis.xlsx
- __MACOSX/S1_File/Proteomics analysis/PCA Analysis/._PCA Analysis.xlsx
- S1_File/Proteomics analysis/KEGG Analysis/M_vs_C/
- S1_File/Proteomics analysis/KEGG Analysis/.DS_Store
- __MACOSX/S1_File/Proteomics analysis/KEGG Analysis/._.DS_Store
- S1_File/Metabolomic analysis/Correlation Analysis/C-M/Correlation plot no label.pdf
- __MACOSX/S1_File/Metabolomic analysis/Correlation Analysis/C-M/._Correlation plot no label.pdf
- S1_File/Metabolomic analysis/Correlation Analysis/C-M/Correlation plot no label.jpg
- __MACOSX/S1_File/Metabolomic analysis/Correlation Analysis/C-M/._Correlation plot no label.jpg
- S1_File/Metabolomic analysis/Correlation Analysis/C-M/Correlation plot.jpg
- __MACOSX/S1_File/Metabolomic analysis/Correlation Analysis/C-M/._Correlation plot.jpg
- S1_File/Metabolomic analysis/Correlation Analysis/C-M/Correlation plot.pdf
- __MACOSX/S1_File/Metabolomic analysis/Correlation Analysis/C-M/._Correlation plot.pdf
- S1_File/Metabolomic analysis/Correlation Analysis/M-C/Correlation plot no label.pdf
- __MACOSX/S1_File/Metabolomic analysis/Correlation Analysis/M-C/._Correlation plot no label.pdf
- S1_File/Metabolomic analysis/Correlation Analysis/M-C/Correlation plot no label.jpg
- __MACOSX/S1_File/Metabolomic analysis/Correlation Analysis/M-C/._Correlation plot no label.jpg
- S1_File/Metabolomic analysis/Correlation Analysis/M-C/Correlation plot.jpg
- __MACOSX/S1_File/Metabolomic analysis/Correlation Analysis/M-C/._Correlation plot.jpg
- S1_File/Metabolomic analysis/Correlation Analysis/M-C/Correlation plot.pdf
- __MACOSX/S1_File/Metabolomic analysis/Correlation Analysis/M-C/._Correlation plot.pdf
- S1_File/Metabolomic analysis/Hierarchical Clustering Analysis/C-M/heatmap no label.jpg
- __MACOSX/S1_File/Metabolomic analysis/Hierarchical Clustering Analysis/C-M/._heatmap no label.jpg
- S1_File/Metabolomic analysis/Hierarchical Clustering Analysis/C-M/heatmap no label.pdf
- __MACOSX/S1_File/Metabolomic analysis/Hierarchical Clustering Analysis/C-M/._heatmap no label.pdf
- S1_File/Metabolomic analysis/Hierarchical Clustering Analysis/C-M/heatmap.jpg
- __MACOSX/S1_File/Metabolomic analysis/Hierarchical Clustering Analysis/C-M/._heatmap.jpg
- S1_File/Metabolomic analysis/Hierarchical Clustering Analysis/C-M/heatmap.pdf
- __MACOSX/S1_File/Metabolomic analysis/Hierarchical Clustering Analysis/C-M/._heatmap.pdf
- S1_File/Metabolomic analysis/Hierarchical Clustering Analysis/M-C/heatmap no label.jpg
- __MACOSX/S1_File/Metabolomic analysis/Hierarchical Clustering Analysis/M-C/._heatmap no label.jpg
- S1_File/Metabolomic analysis/Hierarchical Clustering Analysis/M-C/heatmap no label.pdf
- __MACOSX/S1_File/Metabolomic analysis/Hierarchical Clustering Analysis/M-C/._heatmap no label.pdf
- S1_File/Metabolomic analysis/Hierarchical Clustering Analysis/M-C/heatmap.jpg
- __MACOSX/S1_File/Metabolomic analysis/Hierarchical Clustering Analysis/M-C/._heatmap.jpg
- S1_File/Metabolomic analysis/Hierarchical Clustering Analysis/M-C/heatmap.pdf
- __MACOSX/S1_File/Metabolomic analysis/Hierarchical Clustering Analysis/M-C/._heatmap.pdf
- S1_File/Metabolomic analysis/Statistical Analysis/TOTAL with QC/PCA score label plot.jpg
- __MACOSX/S1_File/Metabolomic analysis/Statistical Analysis/TOTAL with QC/._PCA score label plot.jpg
- S1_File/Metabolomic analysis/Statistical Analysis/TOTAL with QC/PCA score plot 3D.html
- __MACOSX/S1_File/Metabolomic analysis/Statistical Analysis/TOTAL with QC/._PCA score plot 3D.html
- S1_File/Metabolomic analysis/Statistical Analysis/TOTAL with QC/PCA score label plot.pdf
- __MACOSX/S1_File/Metabolomic analysis/Statistical Analysis/TOTAL with QC/._PCA score label plot.pdf
- S1_File/Metabolomic analysis/Statistical Analysis/TOTAL with QC/PCA score plot.pdf
- __MACOSX/S1_File/Metabolomic analysis/Statistical Analysis/TOTAL with QC/._PCA score plot.pdf
- S1_File/Metabolomic analysis/Statistical Analysis/TOTAL with QC/PCA score plot.jpg
- __MACOSX/S1_File/Metabolomic analysis/Statistical Analysis/TOTAL with QC/._PCA score plot.jpg
- S1_File/Metabolomic analysis/Statistical Analysis/TOTAL with QC/PCA score plot 3D.pdf
- __MACOSX/S1_File/Metabolomic analysis/Statistical Analysis/TOTAL with QC/._PCA score plot 3D.pdf
- S1_File/Metabolomic analysis/Statistical Analysis/TOTAL with QC/PCA score plot 3D.jpg
- __MACOSX/S1_File/Metabolomic analysis/Statistical Analysis/TOTAL with QC/._PCA score plot 3D.jpg
- S1_File/Metabolomic analysis/Statistical Analysis/C-M/DonutPlot.jpg
- __MACOSX/S1_File/Metabolomic analysis/Statistical Analysis/C-M/._DonutPlot.jpg
- S1_File/Metabolomic analysis/Statistical Analysis/C-M/DonutPlot.pdf
- __MACOSX/S1_File/Metabolomic analysis/Statistical Analysis/C-M/._DonutPlot.pdf
- S1_File/Metabolomic analysis/Statistical Analysis/C-M/PCA score plot 3D.html
- __MACOSX/S1_File/Metabolomic analysis/Statistical Analysis/C-M/._PCA score plot 3D.html
- S1_File/Metabolomic analysis/Statistical Analysis/C-M/OPLS-DA permutation plot.jpg
- __MACOSX/S1_File/Metabolomic analysis/Statistical Analysis/C-M/._OPLS-DA permutation plot.jpg
- S1_File/Metabolomic analysis/Statistical Analysis/C-M/PCA score plot.pdf
- __MACOSX/S1_File/Metabolomic analysis/Statistical Analysis/C-M/._PCA score plot.pdf
- S1_File/Metabolomic analysis/Statistical Analysis/C-M/OPLS-DA permutation plot.pdf
- __MACOSX/S1_File/Metabolomic analysis/Statistical Analysis/C-M/._OPLS-DA permutation plot.pdf
- S1_File/Metabolomic analysis/Statistical Analysis/C-M/PCA score plot.jpg
- __MACOSX/S1_File/Metabolomic analysis/Statistical Analysis/C-M/._PCA score plot.jpg
- S1_File/Metabolomic analysis/Statistical Analysis/C-M/volcano plot.jpg
- __MACOSX/S1_File/Metabolomic analysis/Statistical Analysis/C-M/._volcano plot.jpg
- S1_File/Metabolomic analysis/Statistical Analysis/C-M/volcano plot.pdf
- __MACOSX/S1_File/Metabolomic analysis/Statistical Analysis/C-M/._volcano plot.pdf
- S1_File/Metabolomic analysis/Statistical Analysis/C-M/OPLS-DA score plot.pdf
- __MACOSX/S1_File/Metabolomic analysis/Statistical Analysis/C-M/._OPLS-DA score plot.pdf
- S1_File/Metabolomic analysis/Statistical Analysis/C-M/OPLS-DA score plot.jpg
- __MACOSX/S1_File/Metabolomic analysis/Statistical Analysis/C-M/._OPLS-DA score plot.jpg
- S1_File/Metabolomic analysis/Statistical Analysis/C-M/PCA score plot 3D.pdf
- __MACOSX/S1_File/Metabolomic analysis/Statistical Analysis/C-M/._PCA score plot 3D.pdf
- S1_File/Metabolomic analysis/Statistical Analysis/C-M/PCA score plot 3D.jpg
- __MACOSX/S1_File/Metabolomic analysis/Statistical Analysis/C-M/._PCA score plot 3D.jpg
- S1_File/Metabolomic analysis/Statistical Analysis/C-M/volcano plot with label.pdf
- __MACOSX/S1_File/Metabolomic analysis/Statistical Analysis/C-M/._volcano plot with label.pdf
- S1_File/Metabolomic analysis/Statistical Analysis/C-M/OPLS-DA permutation histogram.jpg
- __MACOSX/S1_File/Metabolomic analysis/Statistical Analysis/C-M/._OPLS-DA permutation histogram.jpg
- S1_File/Metabolomic analysis/Statistical Analysis/C-M/OPLS-DA permutation histogram.pdf
- __MACOSX/S1_File/Metabolomic analysis/Statistical Analysis/C-M/._OPLS-DA permutation histogram.pdf
- S1_File/Metabolomic analysis/Statistical Analysis/C-M/volcano plot with label.jpg
- __MACOSX/S1_File/Metabolomic analysis/Statistical Analysis/C-M/._volcano plot with label.jpg
- S1_File/Metabolomic analysis/Statistical Analysis/C-M/Z-score Plot.jpg
- __MACOSX/S1_File/Metabolomic analysis/Statistical Analysis/C-M/._Z-score Plot.jpg
- S1_File/Metabolomic analysis/Statistical Analysis/C-M/Z-Score Plot.pdf
- __MACOSX/S1_File/Metabolomic analysis/Statistical Analysis/C-M/._Z-Score Plot.pdf
- S1_File/Metabolomic analysis/Statistical Analysis/M-C/DonutPlot.jpg
- __MACOSX/S1_File/Metabolomic analysis/Statistical Analysis/M-C/._DonutPlot.jpg
- S1_File/Metabolomic analysis/Statistical Analysis/M-C/DonutPlot.pdf
- __MACOSX/S1_File/Metabolomic analysis/Statistical Analysis/M-C/._DonutPlot.pdf
- S1_File/Metabolomic analysis/Statistical Analysis/M-C/PCA score plot 3D.html
- __MACOSX/S1_File/Metabolomic analysis/Statistical Analysis/M-C/._PCA score plot 3D.html
- S1_File/Metabolomic analysis/Statistical Analysis/M-C/OPLS-DA permutation plot.jpg
- __MACOSX/S1_File/Metabolomic analysis/Statistical Analysis/M-C/._OPLS-DA permutation plot.jpg
- S1_File/Metabolomic analysis/Statistical Analysis/M-C/PCA score plot.pdf
- __MACOSX/S1_File/Metabolomic analysis/Statistical Analysis/M-C/._PCA score plot.pdf
- S1_File/Metabolomic analysis/Statistical Analysis/M-C/OPLS-DA permutation plot.pdf
- __MACOSX/S1_File/Metabolomic analysis/Statistical Analysis/M-C/._OPLS-DA permutation plot.pdf
- S1_File/Metabolomic analysis/Statistical Analysis/M-C/PCA score plot.jpg
- __MACOSX/S1_File/Metabolomic analysis/Statistical Analysis/M-C/._PCA score plot.jpg
- S1_File/Metabolomic analysis/Statistical Analysis/M-C/volcano plot.jpg
- __MACOSX/S1_File/Metabolomic analysis/Statistical Analysis/M-C/._volcano plot.jpg
- S1_File/Metabolomic analysis/Statistical Analysis/M-C/volcano plot.pdf
- __MACOSX/S1_File/Metabolomic analysis/Statistical Analysis/M-C/._volcano plot.pdf
- S1_File/Metabolomic analysis/Statistical Analysis/M-C/OPLS-DA score plot.pdf
- __MACOSX/S1_File/Metabolomic analysis/Statistical Analysis/M-C/._OPLS-DA score plot.pdf
- S1_File/Metabolomic analysis/Statistical Analysis/M-C/OPLS-DA score plot.jpg
- __MACOSX/S1_File/Metabolomic analysis/Statistical Analysis/M-C/._OPLS-DA score plot.jpg
- S1_File/Metabolomic analysis/Statistical Analysis/M-C/PCA score plot 3D.pdf
- __MACOSX/S1_File/Metabolomic analysis/Statistical Analysis/M-C/._PCA score plot 3D.pdf
- S1_File/Metabolomic analysis/Statistical Analysis/M-C/PCA score plot 3D.jpg
- __MACOSX/S1_File/Metabolomic analysis/Statistical Analysis/M-C/._PCA score plot 3D.jpg
- S1_File/Metabolomic analysis/Statistical Analysis/M-C/volcano plot with label.pdf
- __MACOSX/S1_File/Metabolomic analysis/Statistical Analysis/M-C/._volcano plot with label.pdf
- S1_File/Metabolomic analysis/Statistical Analysis/M-C/OPLS-DA permutation histogram.jpg
- __MACOSX/S1_File/Metabolomic analysis/Statistical Analysis/M-C/._OPLS-DA permutation histogram.jpg
- S1_File/Metabolomic analysis/Statistical Analysis/M-C/OPLS-DA permutation histogram.pdf
- __MACOSX/S1_File/Metabolomic analysis/Statistical Analysis/M-C/._OPLS-DA permutation histogram.pdf
- S1_File/Metabolomic analysis/Statistical Analysis/M-C/volcano plot with label.jpg
- __MACOSX/S1_File/Metabolomic analysis/Statistical Analysis/M-C/._volcano plot with label.jpg
- S1_File/Metabolomic analysis/Statistical Analysis/M-C/Z-score Plot.jpg
- __MACOSX/S1_File/Metabolomic analysis/Statistical Analysis/M-C/._Z-score Plot.jpg
- S1_File/Metabolomic analysis/Statistical Analysis/M-C/Z-Score Plot.pdf
- __MACOSX/S1_File/Metabolomic analysis/Statistical Analysis/M-C/._Z-Score Plot.pdf
- S1_File/Metabolomic analysis/Statistical Analysis/TOTAL/PCA score label plot.jpg
- __MACOSX/S1_File/Metabolomic analysis/Statistical Analysis/TOTAL/._PCA score label plot.jpg
- S1_File/Metabolomic analysis/Statistical Analysis/TOTAL/DonutPlot.jpg
- __MACOSX/S1_File/Metabolomic analysis/Statistical Analysis/TOTAL/._DonutPlot.jpg
- S1_File/Metabolomic analysis/Statistical Analysis/TOTAL/DonutPlot.pdf
- __MACOSX/S1_File/Metabolomic analysis/Statistical Analysis/TOTAL/._DonutPlot.pdf
- S1_File/Metabolomic analysis/Statistical Analysis/TOTAL/PCA score plot 3D.html
- __MACOSX/S1_File/Metabolomic analysis/Statistical Analysis/TOTAL/._PCA score plot 3D.html
- S1_File/Metabolomic analysis/Statistical Analysis/TOTAL/PCA score label plot.pdf
- __MACOSX/S1_File/Metabolomic analysis/Statistical Analysis/TOTAL/._PCA score label plot.pdf
- S1_File/Metabolomic analysis/Statistical Analysis/TOTAL/PCA score plot.pdf
- __MACOSX/S1_File/Metabolomic analysis/Statistical Analysis/TOTAL/._PCA score plot.pdf
- S1_File/Metabolomic analysis/Statistical Analysis/TOTAL/PCA score plot.jpg
- __MACOSX/S1_File/Metabolomic analysis/Statistical Analysis/TOTAL/._PCA score plot.jpg
- S1_File/Metabolomic analysis/Statistical Analysis/TOTAL/pie plot.jpg
- __MACOSX/S1_File/Metabolomic analysis/Statistical Analysis/TOTAL/._pie plot.jpg
- S1_File/Metabolomic analysis/Statistical Analysis/TOTAL/pie plot.pdf
- __MACOSX/S1_File/Metabolomic analysis/Statistical Analysis/TOTAL/._pie plot.pdf
- S1_File/Metabolomic analysis/Statistical Analysis/TOTAL/PCA score plot 3D.pdf
- __MACOSX/S1_File/Metabolomic analysis/Statistical Analysis/TOTAL/._PCA score plot 3D.pdf
- S1_File/Metabolomic analysis/Statistical Analysis/TOTAL/PCA score plot 3D.jpg
- __MACOSX/S1_File/Metabolomic analysis/Statistical Analysis/TOTAL/._PCA score plot 3D.jpg
- S1_File/Metabolomic analysis/Statistical Analysis/TOTAL/pie data matrix.xlsx
- __MACOSX/S1_File/Metabolomic analysis/Statistical Analysis/TOTAL/._pie data matrix.xlsx
- S1_File/Metabolomic analysis/Enrichment Analysis/C-M/KEGG Enrichment bubble.jpg
- __MACOSX/S1_File/Metabolomic analysis/Enrichment Analysis/C-M/._KEGG Enrichment bubble.jpg
- S1_File/Metabolomic analysis/Enrichment Analysis/C-M/KEGG Enrichment bubble.pdf
- __MACOSX/S1_File/Metabolomic analysis/Enrichment Analysis/C-M/._KEGG Enrichment bubble.pdf
- S1_File/Metabolomic analysis/Enrichment Analysis/C-M/KEGG Classification.pdf
- __MACOSX/S1_File/Metabolomic analysis/Enrichment Analysis/C-M/._KEGG Classification.pdf
- S1_File/Metabolomic analysis/Enrichment Analysis/C-M/KEGG DA Score plot.pdf
- __MACOSX/S1_File/Metabolomic analysis/Enrichment Analysis/C-M/._KEGG DA Score plot.pdf
- S1_File/Metabolomic analysis/Enrichment Analysis/C-M/KEGG Classification.png
- __MACOSX/S1_File/Metabolomic analysis/Enrichment Analysis/C-M/._KEGG Classification.png
- S1_File/Metabolomic analysis/Enrichment Analysis/C-M/KEGG DA Score plot.jpg
- __MACOSX/S1_File/Metabolomic analysis/Enrichment Analysis/C-M/._KEGG DA Score plot.jpg
- S1_File/Metabolomic analysis/Enrichment Analysis/M-C/.DS_Store
- __MACOSX/S1_File/Metabolomic analysis/Enrichment Analysis/M-C/._.DS_Store
- S1_File/Metabolomic analysis/Enrichment Analysis/M-C/KEGG Enrichment bubble.jpg
- __MACOSX/S1_File/Metabolomic analysis/Enrichment Analysis/M-C/._KEGG Enrichment bubble.jpg
- S1_File/Metabolomic analysis/Enrichment Analysis/M-C/KEGG Enrichment bubble.pdf
- __MACOSX/S1_File/Metabolomic analysis/Enrichment Analysis/M-C/._KEGG Enrichment bubble.pdf
- S1_File/Metabolomic analysis/Enrichment Analysis/M-C/KEGG Classification.pdf
- __MACOSX/S1_File/Metabolomic analysis/Enrichment Analysis/M-C/._KEGG Classification.pdf
- S1_File/Metabolomic analysis/Enrichment Analysis/M-C/KEGG DA Score plot.pdf
- __MACOSX/S1_File/Metabolomic analysis/Enrichment Analysis/M-C/._KEGG DA Score plot.pdf
- S1_File/Metabolomic analysis/Enrichment Analysis/M-C/KEGG Classification.png
- __MACOSX/S1_File/Metabolomic analysis/Enrichment Analysis/M-C/._KEGG Classification.png
- S1_File/Metabolomic analysis/Enrichment Analysis/M-C/KEGG DA Score plot.jpg
- __MACOSX/S1_File/Metabolomic analysis/Enrichment Analysis/M-C/._KEGG DA Score plot.jpg
- S1_File/Proteomics analysis/GO Annotation Enrichment Analysis/M_vs_C/barplot.pdf
- __MACOSX/S1_File/Proteomics analysis/GO Annotation Enrichment Analysis/M_vs_C/._barplot.pdf
- S1_File/Proteomics analysis/GO Annotation Enrichment Analysis/M_vs_C/GO Annotation Enrichment Analysis.xlsx
- __MACOSX/S1_File/Proteomics analysis/GO Annotation Enrichment Analysis/M_vs_C/._GO Annotation Enrichment Analysis.xlsx
- S1_File/Proteomics analysis/GO Annotation Enrichment Analysis/M_vs_C/barplot.jpg
- __MACOSX/S1_File/Proteomics analysis/GO Annotation Enrichment Analysis/M_vs_C/._barplot.jpg
- S1_File/Proteomics analysis/GO Annotation Enrichment Analysis/C_vs_M/barplot.pdf
- __MACOSX/S1_File/Proteomics analysis/GO Annotation Enrichment Analysis/C_vs_M/._barplot.pdf
- S1_File/Proteomics analysis/GO Annotation Enrichment Analysis/C_vs_M/GO Annotation Enrichment Analysis.xlsx
- __MACOSX/S1_File/Proteomics analysis/GO Annotation Enrichment Analysis/C_vs_M/._GO Annotation Enrichment Analysis.xlsx
- S1_File/Proteomics analysis/GO Annotation Enrichment Analysis/C_vs_M/barplot.jpg
- __MACOSX/S1_File/Proteomics analysis/GO Annotation Enrichment Analysis/C_vs_M/._barplot.jpg
- S1_File/Proteomics analysis/PPI Network Analysis/M_vs_C/degrees.jpg
- __MACOSX/S1_File/Proteomics analysis/PPI Network Analysis/M_vs_C/._degrees.jpg
- S1_File/Proteomics analysis/PPI Network Analysis/M_vs_C/degrees.pdf
- __MACOSX/S1_File/Proteomics analysis/PPI Network Analysis/M_vs_C/._degrees.pdf
- S1_File/Proteomics analysis/PPI Network Analysis/M_vs_C/Proteins.txt
- __MACOSX/S1_File/Proteomics analysis/PPI Network Analysis/M_vs_C/._Proteins.txt
- S1_File/Proteomics analysis/PPI Network Analysis/M_vs_C/Network.txt
- __MACOSX/S1_File/Proteomics analysis/PPI Network Analysis/M_vs_C/._Network.txt
- S1_File/Proteomics analysis/PPI Network Analysis/M_vs_C/Network.pdf
- __MACOSX/S1_File/Proteomics analysis/PPI Network Analysis/M_vs_C/._Network.pdf
- S1_File/Proteomics analysis/PPI Network Analysis/M_vs_C/Network.jpg
- __MACOSX/S1_File/Proteomics analysis/PPI Network Analysis/M_vs_C/._Network.jpg
- S1_File/Proteomics analysis/PPI Network Analysis/M_vs_C/Degree.xlsx
- __MACOSX/S1_File/Proteomics analysis/PPI Network Analysis/M_vs_C/._Degree.xlsx
- S1_File/Proteomics analysis/PPI Network Analysis/C_vs_M/degrees.jpg
- __MACOSX/S1_File/Proteomics analysis/PPI Network Analysis/C_vs_M/._degrees.jpg
- S1_File/Proteomics analysis/PPI Network Analysis/C_vs_M/degrees.pdf
[truncated: 55 more entries]
