# Supplementary material for: Multi-Omics insights into the molecular mechanisms of trochlear dysplasia: A proteomic and metabolomic study in rats
Source: PLoS One. 2025 Aug 11;20(8):e0325562. doi: 10.1371/journal.pone.0325562 (PMC12338795; doi:10.1371/journal.pone.0325562)
Supplement: S1 File — (ZIP) [file pone.0325562.s001.zip › S1_File/Metabolomic analysis/Hierarchical Clustering Analysis/hierarchical clustering data matrix.xlsx]

## Sheet: M-C
id	met	C8	C7	C9	C5	C4	C6	M9	M6	M7	M5	M4	M8
17	O-Acetylcarnitine	0.000318818	0.000336101	0.000437041	0.00046632	0.000327516	0.000352756	0.000544478	0.000537311	0.000491523	0.000443094	0.000545629	0.000488333
33	L-Carnosine	5.7744e-05	7.56408e-05	6.12102e-05	0.000278291	0.000150093	0.000145864	0.000118481	0.000217931	0.000248016	0.000228408	0.000292028	0.000267519
44	L-Anserine	0.000537443	0.000604736	0.000445326	0.00193957	0.00104663	0.00113177	0.000826867	0.00149502	0.0019916	0.00173845	0.0020162	0.00204138
55	Glycolic acid	0.000356177	0.000402273	0.000350456	0.000493778	0.000342993	0.000480085	0.000261062	0.000267602	0.000302516	0.000372051	0.000372863	0.000351483
63	Piperidine	0.000191727	0.000186888	0.000143194	0.000196455	0.000184247	0.000177014	0.000204714	0.000199311	0.000331581	0.000230598	0.000251449	0.000258176
76	16-Hydroxy hexadecanoic acid	6.91831e-05	7.42604e-05	7.87684e-05	7.55926e-05	6.47318e-05	6.06404e-05	0.000103133	8.6015e-05	8.13956e-05	8.13359e-05	7.13672e-05	8.60915e-05
83	FAHFA(18:1/20:3)	0.000240597	0.000237556	0.000270374	0.000229753	0.000199445	0.000171272	0.000412377	0.000281909	0.000247752	0.000244526	0.000345421	0.000290354
85	FAHFA(16:0/18:2)	0.000554343	0.000479613	0.000668725	0.000483286	0.000437711	0.000485412	0.000649906	0.000632877	0.000546173	0.000673132	0.000641428	0.000650518
90	FAHFA(18:1/22:3)	0.000357375	0.000391879	0.000379645	0.000369221	0.000342765	0.000332498	0.000533257	0.000384381	0.000401037	0.000377999	0.000436075	0.00039814
119	PC(16:2/24:4)	6.84706e-05	7.48813e-05	4.65693e-05	7.40673e-05	7.6034e-05	6.59973e-05	3.54507e-05	3.40968e-05	6.90171e-05	3.98756e-05	3.90941e-05	3.8841e-05
139	(Â±)-2-Methylhexanal	3.3414e-05	2.1748e-05	2.52193e-05	2.11495e-05	1.46619e-05	1.9099e-05	6.23996e-05	3.70774e-05	4.10783e-05	2.79318e-05	2.5231e-05	3.44244e-05
180	PC(22:6(4Z,7Z,10Z,13Z,16Z,19Z)/20:3(5Z,8Z,11Z))	8.01219e-05	5.61498e-05	7.17966e-05	7.58919e-05	7.37029e-05	9.12808e-05	4.93011e-05	2.90389e-05	8.6197e-05	2.78512e-05	2.65906e-05	7.15353e-05
199	PC(6:0/26:2)	5.50062e-05	1.70607e-05	2.71576e-05	2.74798e-05	1.98549e-05	1.54202e-05	9.70055e-05	5.13208e-05	3.19098e-05	5.59523e-05	4.35234e-05	3.7098e-05
220	PC(14:1/24:2)	9.4993e-05	0.000184767	5.234e-05	0.00017209	0.000183497	0.000118342	7.13745e-05	5.51537e-05	0.000147379	5.25205e-05	6.07715e-05	5.61737e-05
298	PC(P-18:1(11Z)/22:6(4Z,7Z,10Z,13Z,16Z,19Z))	1.96633e-05	1.83306e-05	1.3025e-05	1.50161e-05	1.96096e-05	2.06274e-05	1.52203e-05	9.10131e-06	1.66626e-05	4.66979e-06	6.85028e-06	1.3948e-05
300	2-Ketobutyric acid	0.000191209	0.000112379	0.000163926	0.000221209	0.000182033	0.000136441	0.000126161	0.000127342	0.000105571	0.000148691	0.000122058	0.000123165
301	2-(3,4-Dihydroxybenzoyloxy)-4,6-dihydroxybenzoate	0.000128871	0.000124987	9.26884e-05	0.000152877	8.99662e-05	7.94558e-05	0.000150624	0.000192145	0.000195998	9.25801e-05	0.000145765	0.000177597
304	Heptanal propyleneglycol acetal	0.000108943	6.60308e-05	9.0214e-05	6.54243e-05	4.43185e-05	5.80469e-05	0.000209847	0.000114823	0.000122643	8.6713e-05	8.70943e-05	0.0001071
311	PC(18:0/18:2)	0.000119928	0.000176697	8.80321e-05	0.000274947	0.000209385	0.00014347	8.14859e-05	7.94637e-05	0.000125512	0.000114478	9.04548e-05	7.64233e-05
318	PC(18:1e/22:6)	0.000155848	0.000173604	0.000118563	0.000162433	0.000142027	0.000210324	9.38041e-05	7.77131e-05	0.000177498	6.0959e-05	3.98325e-05	0.000126784
348	OxPC(16:0/20:3+1O(1Cyc))	2.02491e-05	2.9293e-05	2.55954e-05	2.04994e-05	2.66159e-05	2.76967e-05	1.69482e-05	1.85018e-05	2.50357e-05	4.64851e-06	2.73046e-06	2.19518e-05
380	L-Malic acid	5.0124e-06	6.40854e-06	5.39937e-06	7.01112e-06	7.53857e-06	7.13542e-06	4.1717e-06	3.40734e-06	5.96513e-06	6.4805e-06	4.19297e-06	4.64575e-06
388	LysoPC(P-16:0)	0.000271968	0.000277078	0.000193352	0.000311507	0.000305475	0.000233401	0.000321815	0.000367048	0.000452645	0.000270126	0.00032429	0.000383834
410	PC(18:0/22:6)	1.2772e-05	1.45115e-05	1.05003e-05	1.63072e-05	1.57286e-05	2.22609e-05	9.1681e-06	7.13509e-06	1.23171e-05	8.14e-06	5.71659e-06	1.24422e-05
465	PE(18:1e/22:6)	9.21117e-06	6.98384e-06	5.71989e-06	6.93579e-06	7.69497e-06	7.67318e-06	3.19875e-06	3.82861e-06	7.51417e-06	1.03674e-06	3.93937e-06	4.44164e-06
469	Creatine	0.00274008	0.00264293	0.00288849	0.00521657	0.00384453	0.00429696	0.00408825	0.00524121	0.00516527	0.00547453	0.00580642	0.00592674
484	3,4,5-Trimethoxycinnamic acid	0.000369214	0.000241016	0.000298918	0.000236981	0.000161785	0.000201512	0.000713388	0.000395337	0.000478525	0.000299228	0.000306949	0.000386822
503	Nicotinic acid	1.11608e-05	1.45149e-05	1.156e-05	1.05438e-05	1.63304e-05	1.10647e-05	1.08955e-05	5.48526e-06	9.53551e-06	2.80708e-06	5.79602e-06	9.9922e-06
508	PC(6:0/15:0)	0.000247401	0.000264758	0.000158665	0.000218687	0.00024046	0.000212531	3.47585e-05	0.0001701	0.00019911	0.000198603	0.000162427	0.000180884
521	alpha-Butyl-omega-hydroxypoly(oxyethylene) poly(oxypropylene)	0.00210737	0.00134303	0.00163714	0.00133846	0.000920528	0.00116605	0.00400529	0.00228832	0.00262094	0.00175821	0.00174078	0.00211358
585	2-Methylglutaric acid	2.82512e-06	6.04144e-07	1.77328e-06	2.2656e-06	1.94903e-06	2.02626e-06	3.16385e-06	2.79684e-06	4.04177e-06	2.62038e-06	3.08788e-06	3.36416e-06
594	5-Amino-3-oxohexanoate	9.47579e-06	9.57632e-06	9.77957e-06	9.43806e-06	1.00691e-05	9.27133e-06	9.20057e-06	8.17301e-06	8.4965e-06	1.0126e-05	8.83102e-06	8.61529e-06
616	3-[[5-Methyl-2-(1-methylethyl)cyclohexyl]oxy]-1,2-propanediol	5.83369e-06	3.87898e-06	4.53415e-06	3.64903e-06	2.45756e-06	3.39689e-06	1.19533e-05	7.17404e-06	7.64077e-06	4.09088e-06	4.6739e-06	5.93969e-06
621	Piceatannol 4'-galloylglucoside	0.000374294	0.000266216	0.000210494	0.000502489	2.64887e-06	0.00012322	0.000362805	0.000773493	0.00103831	0.000181231	0.000444075	0.000797113
635	3-O-Acetylepisamarcandin	3.85088e-05	3.96354e-05	3.66579e-05	5.18995e-05	4.62762e-05	3.88943e-05	3.82235e-05	3.36568e-05	3.67085e-05	3.74962e-05	3.34939e-05	3.42357e-05
662	Gyromitrin	0.000428177	0.000467655	0.000229691	0.000565234	0.00034582	0.000822675	0.00033877	0.000301369	0.000103295	0.000167139	0.000209203	0.000134024
663	OxPC(16:0/20:3+2O(1Cyc))	0.000154564	0.000162984	0.000130896	0.000170107	0.000156972	0.000201685	9.78027e-05	0.000102512	0.000107047	3.37619e-05	5.92937e-05	0.000117556
675	5-Methoxytryptamine	7.13677e-06	7.55765e-06	7.23073e-06	7.23605e-06	7.67664e-06	8.16526e-06	7.02158e-06	6.76902e-06	6.50493e-06	6.94472e-06	6.56016e-06	6.75051e-06
733	PC(14:1(9Z)/18:2(9Z,12Z))	0.000631134	0.000133097	0.000347807	0.000318052	0.00026785	0.000113654	0.00113348	0.000616802	0.000375496	0.000719366	0.000512213	0.000507119
759	Fasciculic acid B	0.000166353	0.000196004	9.31219e-05	0.000219955	0.000253266	0.000129371	2.50639e-05	9.47937e-05	0.000146377	0.00010866	0.000105375	0.000107648
783	Ethylmalonic acid	9.93039e-06	9.66451e-06	9.38757e-06	9.67721e-06	9.81786e-06	1.13278e-05	6.02948e-06	8.15964e-06	9.39311e-06	9.79952e-06	8.44571e-06	8.3446e-06
784	Suberylglycine	4.03252e-05	3.93497e-05	4.04533e-05	3.825e-05	4.00651e-05	4.06963e-05	3.93039e-05	3.64044e-05	3.56722e-05	4.1255e-05	3.73626e-05	3.61343e-05
836	24-Epibrassinolide	5.82451e-05	7.24095e-05	4.63333e-05	7.66009e-05	7.69497e-05	5.58119e-05	8.48736e-05	9.29443e-05	0.000122663	7.3975e-05	8.30681e-05	9.44367e-05
844	LysoPC(18:4(6Z,9Z,12Z,15Z))	0.00013238	0.00013452	0.000137947	0.000160038	0.000126999	0.000156535	0.00016441	0.000179356	0.000135287	0.00016038	0.000168315	0.00018016
861	alpha-Camphorene	5.37312e-05	5.42371e-05	5.46198e-05	5.6903e-05	5.7785e-05	5.52238e-05	4.83962e-05	4.85366e-05	5.12256e-05	4.87368e-05	4.65233e-05	4.83285e-05
879	Norcapsaicin	4.30529e-05	4.50223e-05	3.07732e-05	4.83996e-05	4.42502e-05	4.42931e-05	4.78867e-05	5.37181e-05	6.53114e-05	4.07604e-05	5.05473e-05	6.41633e-05
902	7-Aminomethyl-7-carbaguanine	4.75493e-05	5.32381e-05	4.57959e-05	5.16117e-05	4.63609e-05	4.16268e-05	4.20551e-05	3.5085e-05	4.56677e-05	3.92035e-05	4.09762e-05	3.85172e-05
906	5-Hydroxy-4-methoxy-3-methyl-2,6-canthinedione	2.47075e-08	2.18428e-06	4.72547e-06	2.04493e-06	1.57115e-06	1.83222e-06	7.00471e-06	3.96424e-06	2.02424e-06	4.09703e-06	7.20008e-06	5.4364e-06
915	3-Isopropenylpentanedioic acid	8.78552e-05	7.66508e-05	6.7227e-05	5.60935e-05	6.92148e-05	6.72494e-05	8.25299e-05	8.75726e-05	7.13633e-05	9.57571e-05	9.17937e-05	0.000101895
967	Cuscohygrine	8.886e-06	8.68716e-06	8.14345e-06	8.54201e-06	8.47784e-06	8.86784e-06	8.39668e-06	6.93699e-06	7.86059e-06	7.75801e-06	8.11143e-06	7.92693e-06
1009	6'-Apiosyllotaustralin	4.29446e-06	4.71027e-06	3.73257e-06	3.76043e-06	4.59262e-06	4.41059e-06	3.1685e-06	2.49265e-06	4.00648e-06	2.79016e-06	3.47013e-06	3.48693e-06
1044	Tetradecanedioic acid	5.70749e-06	4.15708e-06	3.53673e-06	3.55311e-06	2.56638e-06	4.55915e-06	4.94497e-06	5.09142e-06	4.17236e-06	5.6054e-06	5.48328e-06	5.36955e-06

## Sheet: C-M
id	met	M9	M6	M7	M5	M4	M8	C8	C7	C9	C5	C4	C6
300	2-Ketobutyric acid	0.000126161	0.000127342	0.000105571	0.000148691	0.000122058	0.000123165	0.000191209	0.000112379	0.000163926	0.000221209	0.000182033	0.000136441
594	5-Amino-3-oxohexanoate	9.20057e-06	8.17301e-06	8.4965e-06	1.0126e-05	8.83102e-06	8.61529e-06	9.47579e-06	9.57632e-06	9.77957e-06	9.43806e-06	1.00691e-05	9.27133e-06
784	Suberylglycine	3.93039e-05	3.64044e-05	3.56722e-05	4.1255e-05	3.73626e-05	3.61343e-05	4.03252e-05	3.93497e-05	4.04533e-05	3.825e-05	4.00651e-05	4.06963e-05
503	Nicotinic acid	1.08955e-05	5.48526e-06	9.53551e-06	2.80708e-06	5.79602e-06	9.9922e-06	1.11608e-05	1.45149e-05	1.156e-05	1.05438e-05	1.63304e-05	1.10647e-05
348	OxPC(16:0/20:3+1O(1Cyc))	1.69482e-05	1.85018e-05	2.50357e-05	4.64851e-06	2.73046e-06	2.19518e-05	2.02491e-05	2.9293e-05	2.55954e-05	2.04994e-05	2.66159e-05	2.76967e-05
298	PC(P-18:1(11Z)/22:6(4Z,7Z,10Z,13Z,16Z,19Z))	1.52203e-05	9.10131e-06	1.66626e-05	4.66979e-06	6.85028e-06	1.3948e-05	1.96633e-05	1.83306e-05	1.3025e-05	1.50161e-05	1.96096e-05	2.06274e-05
663	OxPC(16:0/20:3+2O(1Cyc))	9.78027e-05	0.000102512	0.000107047	3.37619e-05	5.92937e-05	0.000117556	0.000154564	0.000162984	0.000130896	0.000170107	0.000156972	0.000201685
465	PE(18:1e/22:6)	3.19875e-06	3.82861e-06	7.51417e-06	1.03674e-06	3.93937e-06	4.44164e-06	9.21117e-06	6.98384e-06	5.71989e-06	6.93579e-06	7.69497e-06	7.67318e-06
1009	6'-Apiosyllotaustralin	3.1685e-06	2.49265e-06	4.00648e-06	2.79016e-06	3.47013e-06	3.48693e-06	4.29446e-06	4.71027e-06	3.73257e-06	3.76043e-06	4.59262e-06	4.41059e-06
180	PC(22:6(4Z,7Z,10Z,13Z,16Z,19Z)/20:3(5Z,8Z,11Z))	4.93011e-05	2.90389e-05	8.6197e-05	2.78512e-05	2.65906e-05	7.15353e-05	8.01219e-05	5.61498e-05	7.17966e-05	7.58919e-05	7.37029e-05	9.12808e-05
318	PC(18:1e/22:6)	9.38041e-05	7.77131e-05	0.000177498	6.0959e-05	3.98325e-05	0.000126784	0.000155848	0.000173604	0.000118563	0.000162433	0.000142027	0.000210324
410	PC(18:0/22:6)	9.1681e-06	7.13509e-06	1.23171e-05	8.14e-06	5.71659e-06	1.24422e-05	1.2772e-05	1.45115e-05	1.05003e-05	1.63072e-05	1.57286e-05	2.22609e-05
508	PC(6:0/15:0)	3.47585e-05	0.0001701	0.00019911	0.000198603	0.000162427	0.000180884	0.000247401	0.000264758	0.000158665	0.000218687	0.00024046	0.000212531
783	Ethylmalonic acid	6.02948e-06	8.15964e-06	9.39311e-06	9.79952e-06	8.44571e-06	8.3446e-06	9.93039e-06	9.66451e-06	9.38757e-06	9.67721e-06	9.81786e-06	1.13278e-05
55	Glycolic acid	0.000261062	0.000267602	0.000302516	0.000372051	0.000372863	0.000351483	0.000356177	0.000402273	0.000350456	0.000493778	0.000342993	0.000480085
662	Gyromitrin	0.00033877	0.000301369	0.000103295	0.000167139	0.000209203	0.000134024	0.000428177	0.000467655	0.000229691	0.000565234	0.00034582	0.000822675
675	5-Methoxytryptamine	7.02158e-06	6.76902e-06	6.50493e-06	6.94472e-06	6.56016e-06	6.75051e-06	7.13677e-06	7.55765e-06	7.23073e-06	7.23605e-06	7.67664e-06	8.16526e-06
902	7-Aminomethyl-7-carbaguanine	4.20551e-05	3.5085e-05	4.56677e-05	3.92035e-05	4.09762e-05	3.85172e-05	4.75493e-05	5.32381e-05	4.57959e-05	5.16117e-05	4.63609e-05	4.16268e-05
967	Cuscohygrine	8.39668e-06	6.93699e-06	7.86059e-06	7.75801e-06	8.11143e-06	7.92693e-06	8.886e-06	8.68716e-06	8.14345e-06	8.54201e-06	8.47784e-06	8.86784e-06
311	PC(18:0/18:2)	8.14859e-05	7.94637e-05	0.000125512	0.000114478	9.04548e-05	7.64233e-05	0.000119928	0.000176697	8.80321e-05	0.000274947	0.000209385	0.00014347
635	3-O-Acetylepisamarcandin	3.82235e-05	3.36568e-05	3.67085e-05	3.74962e-05	3.34939e-05	3.42357e-05	3.85088e-05	3.96354e-05	3.66579e-05	5.18995e-05	4.62762e-05	3.88943e-05
759	Fasciculic acid B	2.50639e-05	9.47937e-05	0.000146377	0.00010866	0.000105375	0.000107648	0.000166353	0.000196004	9.31219e-05	0.000219955	0.000253266	0.000129371
119	PC(16:2/24:4)	3.54507e-05	3.40968e-05	6.90171e-05	3.98756e-05	3.90941e-05	3.8841e-05	6.84706e-05	7.48813e-05	4.65693e-05	7.40673e-05	7.6034e-05	6.59973e-05
220	PC(14:1/24:2)	7.13745e-05	5.51537e-05	0.000147379	5.25205e-05	6.07715e-05	5.61737e-05	9.4993e-05	0.000184767	5.234e-05	0.00017209	0.000183497	0.000118342
380	L-Malic acid	4.1717e-06	3.40734e-06	5.96513e-06	6.4805e-06	4.19297e-06	4.64575e-06	5.0124e-06	6.40854e-06	5.39937e-06	7.01112e-06	7.53857e-06	7.13542e-06
861	alpha-Camphorene	4.83962e-05	4.85366e-05	5.12256e-05	4.87368e-05	4.65233e-05	4.83285e-05	5.37312e-05	5.42371e-05	5.46198e-05	5.6903e-05	5.7785e-05	5.52238e-05
915	3-Isopropenylpentanedioic acid	8.25299e-05	8.75726e-05	7.13633e-05	9.57571e-05	9.17937e-05	0.000101895	8.78552e-05	7.66508e-05	6.7227e-05	5.60935e-05	6.92148e-05	6.72494e-05
1044	Tetradecanedioic acid	4.94497e-06	5.09142e-06	4.17236e-06	5.6054e-06	5.48328e-06	5.36955e-06	5.70749e-06	4.15708e-06	3.53673e-06	3.55311e-06	2.56638e-06	4.55915e-06
199	PC(6:0/26:2)	9.70055e-05	5.13208e-05	3.19098e-05	5.59523e-05	4.35234e-05	3.7098e-05	5.50062e-05	1.70607e-05	2.71576e-05	2.74798e-05	1.98549e-05	1.54202e-05
733	PC(14:1(9Z)/18:2(9Z,12Z))	0.00113348	0.000616802	0.000375496	0.000719366	0.000512213	0.000507119	0.000631134	0.000133097	0.000347807	0.000318052	0.00026785	0.000113654
83	FAHFA(18:1/20:3)	0.000412377	0.000281909	0.000247752	0.000244526	0.000345421	0.000290354	0.000240597	0.000237556	0.000270374	0.000229753	0.000199445	0.000171272
90	FAHFA(18:1/22:3)	0.000533257	0.000384381	0.000401037	0.000377999	0.000436075	0.00039814	0.000357375	0.000391879	0.000379645	0.000369221	0.000342765	0.000332498
76	16-Hydroxy hexadecanoic acid	0.000103133	8.6015e-05	8.13956e-05	8.13359e-05	7.13672e-05	8.60915e-05	6.91831e-05	7.42604e-05	7.87684e-05	7.55926e-05	6.47318e-05	6.06404e-05
616	3-[[5-Methyl-2-(1-methylethyl)cyclohexyl]oxy]-1,2-propanediol	1.19533e-05	7.17404e-06	7.64077e-06	4.09088e-06	4.6739e-06	5.93969e-06	5.83369e-06	3.87898e-06	4.53415e-06	3.64903e-06	2.45756e-06	3.39689e-06
304	Heptanal propyleneglycol acetal	0.000209847	0.000114823	0.000122643	8.6713e-05	8.70943e-05	0.0001071	0.000108943	6.60308e-05	9.0214e-05	6.54243e-05	4.43185e-05	5.80469e-05
139	(Â±)-2-Methylhexanal	6.23996e-05	3.70774e-05	4.10783e-05	2.79318e-05	2.5231e-05	3.44244e-05	3.3414e-05	2.1748e-05	2.52193e-05	2.11495e-05	1.46619e-05	1.9099e-05
484	3,4,5-Trimethoxycinnamic acid	0.000713388	0.000395337	0.000478525	0.000299228	0.000306949	0.000386822	0.000369214	0.000241016	0.000298918	0.000236981	0.000161785	0.000201512
521	alpha-Butyl-omega-hydroxypoly(oxyethylene) poly(oxypropylene)	0.00400529	0.00228832	0.00262094	0.00175821	0.00174078	0.00211358	0.00210737	0.00134303	0.00163714	0.00133846	0.000920528	0.00116605
85	FAHFA(16:0/18:2)	0.000649906	0.000632877	0.000546173	0.000673132	0.000641428	0.000650518	0.000554343	0.000479613	0.000668725	0.000483286	0.000437711	0.000485412
17	O-Acetylcarnitine	0.000544478	0.000537311	0.000491523	0.000443094	0.000545629	0.000488333	0.000318818	0.000336101	0.000437041	0.00046632	0.000327516	0.000352756
906	5-Hydroxy-4-methoxy-3-methyl-2,6-canthinedione	7.00471e-06	3.96424e-06	2.02424e-06	4.09703e-06	7.20008e-06	5.4364e-06	2.47075e-08	2.18428e-06	4.72547e-06	2.04493e-06	1.57115e-06	1.83222e-06
301	2-(3,4-Dihydroxybenzoyloxy)-4,6-dihydroxybenzoate	0.000150624	0.000192145	0.000195998	9.25801e-05	0.000145765	0.000177597	0.000128871	0.000124987	9.26884e-05	0.000152877	8.99662e-05	7.94558e-05
621	Piceatannol 4'-galloylglucoside	0.000362805	0.000773493	0.00103831	0.000181231	0.000444075	0.000797113	0.000374294	0.000266216	0.000210494	0.000502489	2.64887e-06	0.00012322
585	2-Methylglutaric acid	3.16385e-06	2.79684e-06	4.04177e-06	2.62038e-06	3.08788e-06	3.36416e-06	2.82512e-06	6.04144e-07	1.77328e-06	2.2656e-06	1.94903e-06	2.02626e-06
63	Piperidine	0.000204714	0.000199311	0.000331581	0.000230598	0.000251449	0.000258176	0.000191727	0.000186888	0.000143194	0.000196455	0.000184247	0.000177014
879	Norcapsaicin	4.78867e-05	5.37181e-05	6.53114e-05	4.07604e-05	5.05473e-05	6.41633e-05	4.30529e-05	4.50223e-05	3.07732e-05	4.83996e-05	4.42502e-05	4.42931e-05
388	LysoPC(P-16:0)	0.000321815	0.000367048	0.000452645	0.000270126	0.00032429	0.000383834	0.000271968	0.000277078	0.000193352	0.000311507	0.000305475	0.000233401
836	24-Epibrassinolide	8.48736e-05	9.29443e-05	0.000122663	7.3975e-05	8.30681e-05	9.44367e-05	5.82451e-05	7.24095e-05	4.63333e-05	7.66009e-05	7.69497e-05	5.58119e-05
844	LysoPC(18:4(6Z,9Z,12Z,15Z))	0.00016441	0.000179356	0.000135287	0.00016038	0.000168315	0.00018016	0.00013238	0.00013452	0.000137947	0.000160038	0.000126999	0.000156535
469	Creatine	0.00408825	0.00524121	0.00516527	0.00547453	0.00580642	0.00592674	0.00274008	0.00264293	0.00288849	0.00521657	0.00384453	0.00429696
33	L-Carnosine	0.000118481	0.000217931	0.000248016	0.000228408	0.000292028	0.000267519	5.7744e-05	7.56408e-05	6.12102e-05	0.000278291	0.000150093	0.000145864
44	L-Anserine	0.000826867	0.00149502	0.0019916	0.00173845	0.0020162	0.00204138	0.000537443	0.000604736	0.000445326	0.00193957	0.00104663	0.00113177
