# Supplementary material for: Multi-Omics insights into the molecular mechanisms of trochlear dysplasia: A proteomic and metabolomic study in rats
Source: PLoS One. 2025 Aug 11;20(8):e0325562. doi: 10.1371/journal.pone.0325562 (PMC12338795; doi:10.1371/journal.pone.0325562)
Supplement: S1 File — (ZIP) [file pone.0325562.s001.zip › S1_File/Metabolomic analysis/Statistical Analysis/Differentially Expressed Metabolites.xlsx]

## Sheet: file explanation
表头名称	描述
id	该物质在本次定性分析中的唯一数据编号
MS2 name	二级质谱定性匹配分析得到的物质名称
MS2 score	二级匹配的打分，取值[0, 1]，越大越好
level	定性物质等级
MS1 name	一级碎片离子匹配的名称，参考HMDB数据库或KEGG数据库
MS1 ppm	一级匹配的精确度，取值(-25, 25)，越接近0越好
rt	该物质的色谱保留时间
mz	物质特征离子的质荷比
type	采集模式
VIP	该物质在该组对比的OPLS-DA模型得到的变量投影重要度
P-VALUE	该物质在该组对比的t检验得到的P值，P值 = 假设是正确但是被拒绝的概率 = 阴性结果个数/结果总个数，是对与样本数据的一个检验概率
Q-VALUE	假设检验统计量（P值）经多重假设检验校正之后的结果，Q值 = 被拒绝但却是正确的概率 = 假阳性结果个数/推测为阳性结果的个数，是对统计检验得到的推论的一种检验概率，对P值的再统计
FOLD CHANGE	该物质在该组对比两组实验间的倍数关系
LOG_FOLDCHANGE	FOLD CHANGE取以2为底的对数
Group	对比组名称
Cpd_all	检测物质总数
Cpd_diff	该组对比差异物质个数
Cpd_diff_up	该组对比上调差异物质个数
Cpd_diff_down	该组对比下调差异物质个数
HMDB	该物质在HMDB数据库中的索引
Chinese.Name	该物质在数据库中的中文名称
Chinese.Class	该物质在数据库中的中文分类
CAS	该物质的CAS号
KEGG COMPOUND ID	该物质在KEGG COMPOUND数据库中的索引
Super.Class	该物质在HMDB数据库中的二级分类
Class	该物质在HMDB数据库中的三级分类
Sub.Class	该物质在HMDB数据库中的四级分类
C4	C4样品相对定量值
C5	C5样品相对定量值
C6	C6样品相对定量值
C7	C7样品相对定量值
C8	C8样品相对定量值
C9	C9样品相对定量值
Mean C	C样本重复实验的相对定量值均值
M4	M4样品相对定量值
M5	M5样品相对定量值
M6	M6样品相对定量值
M7	M7样品相对定量值
M8	M8样品相对定量值
M9	M9样品相对定量值
Mean M	M样本重复实验的相对定量值均值
	本次差异代谢物筛选条件为VIP大于1且P-value小于0.05

## Sheet: 上下调统计表
Group	Cpd_all	Cpd_diff	Cpd_diff_up	Cpd_diff_down
M-C	17396	1216	471	745
C-M	17396	1216	745	471

## Sheet: M-C
	MS2 name	MS2 score	level	MS1 name	MS1 ppm	rt	mz	type	HMDB	Chinese.Name	Chinese.Class	CAS	KEGG COMPOUND ID	Super.Class	Class	Sub.Class	M4	M5	M6	M7	M8	M9	MEAN M	C4	C5	C6	C7	C8	C9	MEAN C	VIP	P-VALUE	Q-VALUE	FOLD CHANGE	LOG_FOLDCHANGE
17	O-Acetylcarnitine	0.999944	B(i)			68.5004	204.123	POS		乙酰肉碱			C02571				0.000545629	0.000443094	0.000537311	0.000491523	0.000488333	0.000544478	0.000508395	0.000327516	0.00046632	0.000352756	0.000336101	0.000318818	0.000437041	0.000373092	2.37538	0.00128613	0.658907	1.36265	0.446418
33	L-Carnosine	0.997588	B(i)			44.0472	227.114	POS									0.000292028	0.000228408	0.000217931	0.000248016	0.000267519	0.000118481	0.000228731	0.000150093	0.000278291	0.000145864	7.56408e-05	5.7744e-05	6.12102e-05	0.000128141	1.67565	0.0387566	0.658907	1.785	0.835922
44	L-Anserine	0.994489	B(i)			44.6616	241.129	POS		组氨酸							0.0020162	0.00173845	0.00149502	0.0019916	0.00204138	0.000826867	0.00168492	0.00104663	0.00193957	0.00113177	0.000604736	0.000537443	0.000445326	0.000950912	1.67326	0.0337008	0.658907	1.7719	0.825294
55	Glycolic acid	0.984808	B(ii)			85.7084	75.0088	NEG	HMDB0000115	乙醇酸	有机酸	79-14-1	C00160	Organic acids and derivatives	Hydroxy acids and derivatives	Alpha hydroxy acids and derivatives	0.000372863	0.000372051	0.000267602	0.000302516	0.000351483	0.000261062	0.000321263	0.000342993	0.000493778	0.000480085	0.000402273	0.000356177	0.000350456	0.000404294	1.69313	0.036956	0.658907	0.794628	-0.331649
63	Piperidine	0.97646	B(ii)			83.2623	86.0963	POS	HMDB0034301	六氢吡啶	生物碱	110-89-4	C01746	Organoheterocyclic compounds	Piperidines		0.000251449	0.000230598	0.000199311	0.000331581	0.000258176	0.000204714	0.000245972	0.000184247	0.000196455	0.000177014	0.000186888	0.000191727	0.000143194	0.000179921	1.99456	0.010908	0.658907	1.36711	0.451129
76	16-Hydroxy hexadecanoic acid	0.970214	B(ii)			566.944	271.227	NEG	HMDB0006294	羟基16酸	脂肪酸类			Lipids and lipid-like molecules	Fatty Acyls	Fatty acids and conjugates	7.13672e-05	8.13359e-05	8.6015e-05	8.13956e-05	8.60915e-05	0.000103133	8.48898e-05	6.47318e-05	7.55926e-05	6.06404e-05	7.42604e-05	6.91831e-05	7.87684e-05	7.05294e-05	1.94417	0.0184974	0.658907	1.20361	0.267365
83	FAHFA(18:1/20:3)	0.96884	B(ii)			679.859	585.488	NEG									0.000345421	0.000244526	0.000281909	0.000247752	0.000290354	0.000412377	0.000303723	0.000199445	0.000229753	0.000171272	0.000237556	0.000240597	0.000270374	0.000224833	2.01895	0.0248777	0.658907	1.35088	0.433904
85	FAHFA(16:0/18:2)	0.967585	B(ii)			672.878	533.456	NEG									0.000641428	0.000673132	0.000632877	0.000546173	0.000650518	0.000649906	0.000632339	0.000437711	0.000483286	0.000485412	0.000479613	0.000554343	0.000668725	0.000518182	2.08898	0.0138168	0.658907	1.2203	0.287241
90	FAHFA(18:1/22:3)	0.965802	B(ii)			679.819	613.523	NEG									0.000436075	0.000377999	0.000384381	0.000401037	0.00039814	0.000533257	0.000421815	0.000342765	0.000369221	0.000332498	0.000391879	0.000357375	0.000379645	0.00036223	1.79929	0.0413487	0.658907	1.16449	0.219702
119	PC(16:2/24:4)	0.954742	B(ii)			549.616	834.59	POS									3.90941e-05	3.98756e-05	3.40968e-05	6.90171e-05	3.8841e-05	3.54507e-05	4.27292e-05	7.6034e-05	7.40673e-05	6.59973e-05	7.48813e-05	6.84706e-05	4.65693e-05	6.767e-05	2.20188	0.00512027	0.658907	0.631435	-0.663293
139	(Â±)-2-Methylhexanal	0.940743	B(ii)			447.99	115.112	POS									2.5231e-05	2.79318e-05	3.70774e-05	4.10783e-05	3.44244e-05	6.23996e-05	3.80237e-05	1.46619e-05	2.11495e-05	1.9099e-05	2.1748e-05	3.3414e-05	2.52193e-05	2.25486e-05	1.99769	0.0277223	0.658907	1.6863	0.753862
180	PC(22:6(4Z,7Z,10Z,13Z,16Z,19Z)/20:3(5Z,8Z,11Z))	0.914293	B(ii)			500.781	856.566	POS	HMDB0008737	磷脂酰胆碱	甘油磷脂类	Phosphatidylcholine/Lecithin	C00157	Lipids and lipid-like molecules	Glycerophospholipids	Glycerophosphocholines	2.65906e-05	2.78512e-05	2.90389e-05	8.6197e-05	7.15353e-05	4.93011e-05	4.8419e-05	7.37029e-05	7.58919e-05	9.12808e-05	5.61498e-05	8.01219e-05	7.17966e-05	7.4824e-05	1.78028	0.0430007	0.658907	0.647106	-0.627927
199	PC(6:0/26:2)	0.90511	B(ii)			500.074	730.519	POS									4.35234e-05	5.59523e-05	5.13208e-05	3.19098e-05	3.7098e-05	9.70055e-05	5.28016e-05	1.98549e-05	2.74798e-05	1.54202e-05	1.70607e-05	5.50062e-05	2.71576e-05	2.69966e-05	2.01933	0.0448841	0.658907	1.95586	0.967806
220	PC(14:1/24:2)	0.894663	B(ii)			672.369	812.613	POS									6.07715e-05	5.25205e-05	5.51537e-05	0.000147379	5.61737e-05	7.13745e-05	7.38955e-05	0.000183497	0.00017209	0.000118342	0.000184767	9.4993e-05	5.234e-05	0.000134338	1.76306	0.048026	0.658907	0.55007	-0.862312
298	PC(P-18:1(11Z)/22:6(4Z,7Z,10Z,13Z,16Z,19Z))	0.851768	B(ii)			436.562	816.572	POS	HMDB0011295		甘油磷脂类			Lipids and lipid-like molecules	Glycerophospholipids	Glycerophosphocholines	6.85028e-06	4.66979e-06	9.10131e-06	1.66626e-05	1.3948e-05	1.52203e-05	1.10754e-05	1.96096e-05	1.50161e-05	2.06274e-05	1.83306e-05	1.96633e-05	1.3025e-05	1.7712e-05	1.8249	0.0178441	0.658907	0.625304	-0.677371
300	2-Ketobutyric acid	0.849718	B(ii)			44.2369	101.024	NEG	HMDB0000005		有机酸	600-18-0	C00109	Organic acids and derivatives	Keto acids and derivatives	Short-chain keto acids and derivatives	0.000122058	0.000148691	0.000127342	0.000105571	0.000123165	0.000126161	0.000125498	0.000182033	0.000221209	0.000136441	0.000112379	0.000191209	0.000163926	0.000167866	1.57525	0.0452169	0.658907	0.747608	-0.419647
301	2-(3,4-Dihydroxybenzoyloxy)-4,6-dihydroxybenzoate	0.849569	B(ii)			183.395	307.044	POS	HMDB0059651	2-（3,4-二羟基苯甲氧基）-4,6-二羟基苯甲酸酯	缩酚酸类			Phenylpropanoids and polyketides	Depsides and depsidones		0.000145765	9.25801e-05	0.000192145	0.000195998	0.000177597	0.000150624	0.000159118	8.99662e-05	0.000152877	7.94558e-05	0.000124987	0.000128871	9.26884e-05	0.000111474	1.82081	0.0353074	0.658907	1.4274	0.513391
304	Heptanal propyleneglycol acetal	0.84566	B(ii)			447.943	173.153	POS	HMDB0032302		其它	895487		Organoheterocyclic compounds	Dioxolanes	1,3-dioxolanes	8.70943e-05	8.6713e-05	0.000114823	0.000122643	0.0001071	0.000209847	0.00012137	4.43185e-05	6.54243e-05	5.80469e-05	6.60308e-05	0.000108943	9.0214e-05	7.21629e-05	1.96142	0.0408565	0.658907	1.68189	0.750083
311	PC(18:0/18:2)	0.843126	B(ii)			779.325	844.61	NEG									9.04548e-05	0.000114478	7.94637e-05	0.000125512	7.64233e-05	8.14859e-05	9.46364e-05	0.000209385	0.000274947	0.00014347	0.000176697	0.000119928	8.80321e-05	0.000168743	1.94809	0.0418969	0.658907	0.560831	-0.834363
318	PC(18:1e/22:6)	0.839546	B(ii)			779.543	818.59	POS									3.98325e-05	6.0959e-05	7.77131e-05	0.000177498	0.000126784	9.38041e-05	9.60985e-05	0.000142027	0.000162433	0.000210324	0.000173604	0.000155848	0.000118563	0.000160467	1.9155	0.0224368	0.658907	0.59887	-0.739686
348	OxPC(16:0/20:3+1O(1Cyc))	0.819502	B(ii)			779.304	856.577	NEG									2.73046e-06	4.64851e-06	1.85018e-05	2.50357e-05	2.19518e-05	1.69482e-05	1.49694e-05	2.66159e-05	2.04994e-05	2.76967e-05	2.9293e-05	2.02491e-05	2.55954e-05	2.49916e-05	1.60542	0.0331573	0.658907	0.598978	-0.739425
380	L-Malic acid	0.794847	B(iii)			791.516	133.014	NEG	HMDB0000156	L-苹果酸	有机酸	97-67-6	C00149	Organic acids and derivatives	Hydroxy acids and derivatives	Beta hydroxy acids and derivatives	4.19297e-06	6.4805e-06	3.40734e-06	5.96513e-06	4.64575e-06	4.1717e-06	4.81056e-06	7.53857e-06	7.01112e-06	7.13542e-06	6.40854e-06	5.0124e-06	5.39937e-06	6.41757e-06	1.96374	0.0295475	0.658907	0.749593	-0.415821
388	LysoPC(P-16:0)	0.790548	B(iii)			562.749	480.344	POS	HMDB0010407	甘油磷酸胆碱	甘油磷脂类		C04230	Lipids and lipid-like molecules	Glycerophospholipids	Glycerophosphocholines	0.00032429	0.000270126	0.000367048	0.000452645	0.000383834	0.000321815	0.000353293	0.000305475	0.000311507	0.000233401	0.000277078	0.000271968	0.000193352	0.000265464	1.81189	0.0193326	0.658907	1.33085	0.412351
410	PC(18:0/22:6)	0.765412	B(iii)			779.326	892.598	NEG									5.71659e-06	8.14e-06	7.13509e-06	1.23171e-05	1.24422e-05	9.1681e-06	9.15319e-06	1.57286e-05	1.63072e-05	2.22609e-05	1.45115e-05	1.2772e-05	1.05003e-05	1.53467e-05	2.17919	0.0106809	0.658907	0.596426	-0.745586
465	PE(18:1e/22:6)	0.724272	B(iii)			779.194	774.531	NEG									3.93937e-06	1.03674e-06	3.82861e-06	7.51417e-06	4.44164e-06	3.19875e-06	3.99322e-06	7.69497e-06	6.93579e-06	7.67318e-06	6.98384e-06	9.21117e-06	5.71989e-06	7.36981e-06	1.77354	0.00617069	0.658907	0.541834	-0.884076
469	Creatine	0.72181	B(i)			46.6201	132.077	POS	HMDB0000064	肌酸	氨基酸	57-00-1	C00300	Organic acids and derivatives	Carboxylic acids and derivatives	Amino acids, peptides, and analogues	0.00580642	0.00547453	0.00524121	0.00516527	0.00592674	0.00408825	0.00528374	0.00384453	0.00521657	0.00429696	0.00264293	0.00274008	0.00288849	0.00360493	1.96674	0.00723982	0.658907	1.4657	0.551589
484	3,4,5-Trimethoxycinnamic acid	0.709757	B(iii)			447.983	266.232	POS	HMDB0002511	3,4,5-三甲氧基肉桂酸	木脂素	90-50-6		Phenylpropanoids and polyketides	Cinnamic acids and derivatives	Hydroxycinnamic acids and derivatives	0.000306949	0.000299228	0.000395337	0.000478525	0.000386822	0.000713388	0.000430041	0.000161785	0.000236981	0.000201512	0.000241016	0.000369214	0.000298918	0.000251571	2.02072	0.0280063	0.658907	1.70942	0.773511
503	Nicotinic acid	0.699401	B(iii)			790.356	124.039	POS	HMDB0001488	烟酸	维生素类	59-67-6	C00253	Organoheterocyclic compounds	Pyridines and derivatives	Pyridinecarboxylic acids and derivatives	5.79602e-06	2.80708e-06	5.48526e-06	9.53551e-06	9.9922e-06	1.08955e-05	7.4186e-06	1.63304e-05	1.05438e-05	1.10647e-05	1.45149e-05	1.11608e-05	1.156e-05	1.25291e-05	1.8784	0.0100395	0.658907	0.59211	-0.756064
508	PC(6:0/15:0)	0.696386	B(iii)			599.224	638.404	NEG									0.000162427	0.000198603	0.0001701	0.00019911	0.000180884	3.47585e-05	0.000157647	0.00024046	0.000218687	0.000212531	0.000264758	0.000247401	0.000158665	0.00022375	1.27167	0.0489975	0.658907	0.704567	-0.50519
521	alpha-Butyl-omega-hydroxypoly(oxyethylene) poly(oxypropylene)	0.692014	B(iii)			447.983	249.206	POS	HMDB0032181		其它	9038-95-3		Organic oxygen compounds	Organooxygen compounds	Ethers	0.00174078	0.00175821	0.00228832	0.00262094	0.00211358	0.00400529	0.00242119	0.000920528	0.00133846	0.00116605	0.00134303	0.00210737	0.00163714	0.00141876	2.04858	0.025842	0.658907	1.70655	0.77108
585	2-Methylglutaric acid	0.653017	B(i)			91.0178	145.051	NEG	HMDB0000422		脂肪酸类	617-62-9		Lipids and lipid-like molecules	Fatty Acyls	Fatty acids and conjugates	3.08788e-06	2.62038e-06	2.79684e-06	4.04177e-06	3.36416e-06	3.16385e-06	3.17915e-06	1.94903e-06	2.2656e-06	2.02626e-06	6.04144e-07	2.82512e-06	1.77328e-06	1.90724e-06	1.84169	0.0056687	0.658907	1.66688	0.737154
594	5-Amino-3-oxohexanoate	0.64809	B(iii)			792.757	146.081	POS									8.83102e-06	1.0126e-05	8.17301e-06	8.4965e-06	8.61529e-06	9.20057e-06	8.90706e-06	1.00691e-05	9.43806e-06	9.27133e-06	9.57632e-06	9.47579e-06	9.77957e-06	9.6017e-06	1.76457	0.0454086	0.658907	0.927655	-0.10834
616	3-[[5-Methyl-2-(1-methylethyl)cyclohexyl]oxy]-1,2-propanediol	0.627717	B(iii)			447.99	231.195	POS	HMDB0036133		其它	87061-04-9		Lipids and lipid-like molecules	Prenol lipids	Monoterpenoids	4.6739e-06	4.09088e-06	7.17404e-06	7.64077e-06	5.93969e-06	1.19533e-05	6.9121e-06	2.45756e-06	3.64903e-06	3.39689e-06	3.87898e-06	5.83369e-06	4.53415e-06	3.95838e-06	1.91393	0.0390192	0.658907	1.74619	0.804213
621	Piceatannol 4'-galloylglucoside	0.6241	B(iii)			183.747	559.149	POS	HMDB0040862		芪类	116107-19-8		Phenylpropanoids and polyketides	Stilbenes	Stilbene glycosides	0.000444075	0.000181231	0.000773493	0.00103831	0.000797113	0.000362805	0.000599504	2.64887e-06	0.000502489	0.00012322	0.000266216	0.000374294	0.000210494	0.00024656	1.58054	0.0404618	0.658907	2.43147	1.28183
635	3-O-Acetylepisamarcandin	0.617562	B(iii)			490.127	460.269	POS	HMDB0031958		香豆素类	61490-18-4		Phenylpropanoids and polyketides	Coumarins and derivatives		3.34939e-05	3.74962e-05	3.36568e-05	3.67085e-05	3.42357e-05	3.82235e-05	3.56358e-05	4.62762e-05	5.18995e-05	3.88943e-05	3.96354e-05	3.85088e-05	3.66579e-05	4.19787e-05	1.83969	0.0453627	0.658907	0.848902	-0.236331
662	Gyromitrin	0.595135	B(iii)			646.626	101.071	POS	HMDB0033952	鹿花菌素	其他有机氮化合物	16568-02-8	C08305	Organic nitrogen compounds	Organonitrogen compounds	Hydrazines and derivatives	0.000209203	0.000167139	0.000301369	0.000103295	0.000134024	0.00033877	0.000208967	0.00034582	0.000565234	0.000822675	0.000467655	0.000428177	0.000229691	0.000476542	1.99301	0.0153194	0.658907	0.438506	-1.18933
663	OxPC(16:0/20:3+2O(1Cyc))	0.594423	B(iii)			642.067	872.566	NEG									5.92937e-05	3.37619e-05	0.000102512	0.000107047	0.000117556	9.78027e-05	8.6329e-05	0.000156972	0.000170107	0.000201685	0.000162984	0.000154564	0.000130896	0.000162868	2.06451	0.000849644	0.658907	0.530056	-0.915784
675	5-Methoxytryptamine	0.592171	B(i)			313.595	191.118	POS	HMDB0004095	5-甲氧基色胺	吲哚类	608-07-1	C05659	Organoheterocyclic compounds	Indoles and derivatives	Tryptamines and derivatives	6.56016e-06	6.94472e-06	6.76902e-06	6.50493e-06	6.75051e-06	7.02158e-06	6.75849e-06	7.67664e-06	7.23605e-06	8.16526e-06	7.55765e-06	7.13677e-06	7.23073e-06	7.50052e-06	2.44032	0.00197861	0.658907	0.901069	-0.15029
733	PC(14:1(9Z)/18:2(9Z,12Z))	0.546959	B(iii)			500.078	728.516	POS	HMDB0007907	磷脂酰胆碱	磷脂酰胆碱		C00157	Lipids and lipid-like molecules	Glycerophospholipids	Glycerophosphocholines	0.000512213	0.000719366	0.000616802	0.000375496	0.000507119	0.00113348	0.000644079	0.00026785	0.000318052	0.000113654	0.000133097	0.000631134	0.000347807	0.000301932	2.02227	0.0276996	0.658907	2.13319	1.09301
759	Fasciculic acid B	0.531149	B(iii)			580.66	637.426	POS	HMDB0036438		三萜类	126882-55-1		Lipids and lipid-like molecules	Prenol lipids	Triterpenoids	0.000105375	0.00010866	9.47937e-05	0.000146377	0.000107648	2.50639e-05	9.79863e-05	0.000253266	0.000219955	0.000129371	0.000196004	0.000166353	9.31219e-05	0.000176345	1.60586	0.0225206	0.658907	0.555651	-0.847749
783	Ethylmalonic acid	0.507277	B(iii)			855.182	131.035	NEG	HMDB0000622	乙基丙二酸	脂肪酸类	601-75-2		Lipids and lipid-like molecules	Fatty Acyls	Fatty acids and conjugates	8.44571e-06	9.79952e-06	8.15964e-06	9.39311e-06	8.3446e-06	6.02948e-06	8.36201e-06	9.81786e-06	9.67721e-06	1.13278e-05	9.66451e-06	9.93039e-06	9.38757e-06	9.96755e-06	1.78664	0.0242775	0.658907	0.838923	-0.253389
784	Suberylglycine	0.506942	B(iii)			283.31	232.118	POS	HMDB0000953	8-(羧甲基氨基)-8-氧代-辛酸	氨基酸	60317-54-6		Organic acids and derivatives	Carboxylic acids and derivatives	Amino acids, peptides, and analogues	3.73626e-05	4.1255e-05	3.64044e-05	3.56722e-05	3.61343e-05	3.93039e-05	3.76887e-05	4.00651e-05	3.825e-05	4.06963e-05	3.93497e-05	4.03252e-05	4.04533e-05	3.98566e-05	1.73226	0.0477778	0.658907	0.945609	-0.0806844
836	24-Epibrassinolide	0.469316	B(iii)			562.749	481.347	POS	HMDB0041130	24-表油菜素内酯	植物激素	78821-43-9		Lipids and lipid-like molecules	Steroids and steroid derivatives	Steroid lactones	8.30681e-05	7.3975e-05	9.29443e-05	0.000122663	9.44367e-05	8.48736e-05	9.19934e-05	7.69497e-05	7.66009e-05	5.58119e-05	7.24095e-05	5.82451e-05	4.63333e-05	6.43917e-05	1.93864	0.00925133	0.658907	1.42865	0.514655
844	LysoPC(18:4(6Z,9Z,12Z,15Z))	0.463948	B(iii)			504.812	516.305	POS	HMDB0010389		甘油磷脂类		C04230	Lipids and lipid-like molecules	Glycerophospholipids	Glycerophosphocholines	0.000168315	0.00016038	0.000179356	0.000135287	0.00018016	0.00016441	0.000164651	0.000126999	0.000160038	0.000156535	0.00013452	0.00013238	0.000137947	0.000141403	1.87207	0.0235101	0.658907	1.16441	0.2196
861	alpha-Camphorene	0.449178	B(iii)			435.887	273.254	POS	HMDB0036852		倍半萜	532-87-6		Lipids and lipid-like molecules	Prenol lipids	Sesquiterpenoids	4.65233e-05	4.87368e-05	4.85366e-05	5.12256e-05	4.83285e-05	4.83962e-05	4.86245e-05	5.7785e-05	5.6903e-05	5.52238e-05	5.42371e-05	5.37312e-05	5.46198e-05	5.54166e-05	2.64772	1.87405e-05	0.232819	0.877435	-0.188636
879	Norcapsaicin	0.434897	B(iii)			44.0115	292.198	POS	HMDB0036327		酚类	61229-08-1		Benzenoids	Phenols	Methoxyphenols	5.05473e-05	4.07604e-05	5.37181e-05	6.53114e-05	6.41633e-05	4.78867e-05	5.37312e-05	4.42502e-05	4.83996e-05	4.42931e-05	4.50223e-05	4.30529e-05	3.07732e-05	4.26319e-05	1.60576	0.0371956	0.658907	1.26035	0.333827
902	7-Aminomethyl-7-carbaguanine	0.41695	B(iii)			70.2069	180.086	POS	HMDB0011690	鸟嘌呤	有机杂环化合物		C16675	Organoheterocyclic compounds	Pyrrolopyrimidines	Pyrrolo[2,3-d]pyrimidines	4.09762e-05	3.92035e-05	3.5085e-05	4.56677e-05	3.85172e-05	4.20551e-05	4.02508e-05	4.63609e-05	5.16117e-05	4.16268e-05	5.32381e-05	4.75493e-05	4.57959e-05	4.76971e-05	1.97193	0.00793499	0.658907	0.843883	-0.244885
906	5-Hydroxy-4-methoxy-3-methyl-2,6-canthinedione	0.4119	B(iii)			669.103	297.082	POS	HMDB0040798		其它	129724-30-7		Benzenoids	Phenol ethers		7.20008e-06	4.09703e-06	3.96424e-06	2.02424e-06	5.4364e-06	7.00471e-06	4.95445e-06	1.57115e-06	2.04493e-06	1.83222e-06	2.18428e-06	2.47075e-08	4.72547e-06	2.06379e-06	1.28136	0.0178994	0.658907	2.40065	1.26343
915	3-Isopropenylpentanedioic acid	0.40418	B(iii)			185.029	173.078	POS	HMDB0032352		脂肪酸类	6839-75-4		Lipids and lipid-like molecules	Fatty Acyls	Fatty acids and conjugates	9.17937e-05	9.57571e-05	8.75726e-05	7.13633e-05	0.000101895	8.25299e-05	8.84853e-05	6.92148e-05	5.60935e-05	6.72494e-05	7.66508e-05	8.78552e-05	6.7227e-05	7.07151e-05	1.89723	0.0163926	0.658907	1.25129	0.32342
967	Cuscohygrine	0.371992	B(iii)			445.767	225.196	POS	HMDB0030290	红古豆碱	生物碱	454-14-8	C06521	Alkaloids and derivatives			8.11143e-06	7.75801e-06	6.93699e-06	7.86059e-06	7.92693e-06	8.39668e-06	7.83177e-06	8.47784e-06	8.54201e-06	8.86784e-06	8.68716e-06	8.886e-06	8.14345e-06	8.60072e-06	2.02917	0.00763777	0.658907	0.910595	-0.135118
1009	6'-Apiosyllotaustralin	0.3416	B(iii)			332.824	394.17	POS	HMDB0034207		糖类	170033-25-7		Organic oxygen compounds	Organooxygen compounds	Carbohydrates and carbohydrate conjugates	3.47013e-06	2.79016e-06	2.49265e-06	4.00648e-06	3.48693e-06	3.1685e-06	3.23581e-06	4.59262e-06	3.76043e-06	4.41059e-06	4.71027e-06	4.29446e-06	3.73257e-06	4.25016e-06	2.16627	0.00454897	0.658907	0.761338	-0.39339
1044	Tetradecanedioic acid	0.315722	B(iii)			732.949	259.19	POS	HMDB0000872	十四烷二酸	脂肪酸类	821-38-5	C11002	Lipids and lipid-like molecules	Fatty Acyls	Fatty acids and conjugates	5.48328e-06	5.6054e-06	5.09142e-06	4.17236e-06	5.36955e-06	4.94497e-06	5.11116e-06	2.56638e-06	3.55311e-06	4.55915e-06	4.15708e-06	5.70749e-06	3.53673e-06	4.01332e-06	1.75479	0.0473818	0.658907	1.27355	0.348855
1068						183.258	137.046	POS									0.000844249	0.000539789	0.0010885	0.00113283	0.00105628	0.000782176	0.000907303	0.000515048	0.000825649	0.000456746	0.00064238	0.000734953	0.000590469	0.000627541	1.9106	0.0277688	0.658907	1.44581	0.531876
1137						183.655	269.087	POS									0.000473371	0.000328026	0.000650934	0.000700605	0.00063417	0.000488105	0.000545868	0.000286651	0.000526346	0.000283237	0.000421973	0.000482417	0.000304879	0.000384251	1.76628	0.0489656	0.658907	1.42061	0.506506
1147						273.599	516.3	POS									2.83871e-06	2.77221e-06	4.13097e-06	5.93903e-06	3.46078e-06	5.38356e-06	4.08754e-06	1.8195e-06	2.50806e-06	1.39992e-06	2.06787e-06	2.96883e-06	1.84532e-06	2.10158e-06	2.22747	0.00698581	0.658907	1.94498	0.959757
1148						106.314	113.034	POS									4.80158e-05	3.988e-05	6.20557e-05	7.56383e-05	5.58025e-05	6.10897e-05	5.70803e-05	4.26084e-05	3.57983e-05	4.11955e-05	5.30979e-05	4.6997e-05	4.40504e-05	4.39579e-05	1.62554	0.0404895	0.658907	1.29852	0.37687
1166			D	L-Threonine	-5.9529	884.301	132.958	POS									2.0365e-05	2.34762e-05	1.68266e-05	1.58676e-05	2.49908e-05	2.18715e-05	2.05663e-05	1.59365e-05	1.51617e-05	1.76427e-05	1.45116e-05	1.65713e-05	2.01498e-05	1.66623e-05	1.62301	0.0442068	0.658907	1.2343	0.303696
1202			D	Ethyl caffeate	-14.9719	800.056	216.054	POS									1.13285e-05	1.10996e-05	9.89245e-06	9.08901e-06	1.00639e-05	1.07698e-05	1.03739e-05	1.24425e-05	1.21685e-05	1.16228e-05	1.12596e-05	1.20414e-05	1.09494e-05	1.17474e-05	1.9589	0.00807316	0.658907	0.883082	-0.179381
1220			D	Diethylaminomalonate	3.74768	794.4	184.889	POS									4.75576e-05	4.9589e-05	4.10465e-05	4.57954e-05	4.33409e-05	4.89254e-05	4.60425e-05	5.07597e-05	5.01319e-05	5.03549e-05	5.07669e-05	5.00156e-05	4.99786e-05	5.03346e-05	2.00501	0.024956	0.658907	0.914728	-0.128585
1221			D	Spaglumic acid	24.2342	793.537	311.857	POS									2.18689e-06	2.45015e-06	2.17091e-06	2.1503e-06	2.31458e-06	2.3965e-06	2.27822e-06	2.58675e-06	2.93904e-06	2.6806e-06	2.7274e-06	2.46146e-06	2.41187e-06	2.63452e-06	2.216	0.00359503	0.658907	0.864758	-0.209632
1339			D	Sciadopitysin	-21.746	538.516	588.373	POS									1.74508e-05	6.90047e-06	1.22701e-05	1.35657e-06	2.47505e-08	1.34328e-05	8.57258e-06	2.5491e-08	7.96085e-07	4.3283e-07	1.32583e-06	1.2028e-06	1.13197e-06	8.19169e-07	1.34416	0.0417548	0.658907	10.465	3.3875
1354			D	Isofebrifugine	-21.6402	484.147	308.251	POS									1.81774e-05	1.79996e-05	2.20007e-05	2.11694e-05	2.08868e-05	3.7137e-05	2.28952e-05	9.3749e-06	1.43693e-05	9.9451e-06	1.26591e-05	2.25032e-05	1.58344e-05	1.41143e-05	2.05403	0.0318353	0.658907	1.62212	0.697882
1359			D	Tabernanthine	14.8729	476.003	316.224	POS									3.63475e-06	1.03699e-05	2.05838e-05	1.0067e-05	8.66443e-06	1.53952e-05	1.14525e-05	5.28768e-06	7.0066e-06	2.03635e-06	3.22751e-06	1.0173e-05	5.1132e-06	5.47405e-06	1.69576	0.0484242	0.658907	2.09214	1.06498
1370			D	Allopurinol-1-ribonucleoside	-4.16752	435.894	274.257	POS									7.17259e-06	7.33058e-06	6.96927e-06	7.37152e-06	6.6639e-06	6.36348e-06	6.97856e-06	8.82338e-06	8.79279e-06	7.88258e-06	8.89728e-06	8.65309e-06	8.38136e-06	8.57175e-06	2.49153	3.47274e-05	0.232819	0.814135	-0.296661
1381			D	8-Hydroxy-2'-deoxyguanosine	-1.92029	412.562	290.269	POS									2.00053e-05	1.65087e-05	1.77115e-05	1.84079e-05	1.74499e-05	1.84396e-05	1.80872e-05	1.55227e-05	1.79679e-05	1.39432e-05	1.4958e-05	1.43901e-05	1.76815e-05	1.57439e-05	2.0138	0.0196103	0.658907	1.14884	0.200173
1385			D	Oxymatrine	-11.6673	409.565	270.17	POS									4.52463e-06	4.25678e-06	3.97003e-06	4.50142e-06	4.40049e-06	4.27121e-06	4.32076e-06	5.02548e-06	4.71372e-06	4.49365e-06	4.78858e-06	4.76436e-06	4.75369e-06	4.75658e-06	2.18333	0.00248082	0.658907	0.908375	-0.13864
1497			D	Ellipticine	22.6953	126.082	252.14	POS									1.5863e-05	1.60087e-05	1.59339e-05	1.34344e-05	1.76826e-05	8.51602e-06	1.45731e-05	8.92506e-06	1.2811e-05	8.02606e-06	4.46176e-06	4.16445e-06	5.71848e-06	7.35114e-06	2.0547	0.0033652	0.658907	1.98243	0.98727
1505			D	Nicotinamide	-4.49617	101.034	134.033	POS									2.95437e-06	3.29295e-06	3.08896e-06	3.89654e-06	2.62421e-06	3.20788e-06	3.17749e-06	2.09172e-06	2.32647e-06	2.84386e-06	3.13621e-06	2.64724e-06	2.46871e-06	2.5857e-06	1.70495	0.0279974	0.658907	1.22887	0.29733
1543			D	(1S,4S,7S,8R,11R,12R,13S)-2,12-Dimethyl-13-propan-2-yl-10-oxa-2-azatetracyclo[5.4.1.18,11.04,12]tridecan-9-one	-2.54718	47.266	269.124	POS									9.65382e-06	1.12257e-05	7.47583e-06	8.80997e-06	1.13274e-05	7.22911e-06	9.28698e-06	6.13807e-06	1.05612e-05	6.14416e-06	5.56206e-06	5.59052e-06	4.08406e-06	6.34668e-06	1.83091	0.0289688	0.658907	1.46328	0.549208
1547			D	5-Methylcytidine	-1.35912	46.6161	264.15	POS									3.0252e-05	2.5115e-05	2.62437e-05	3.00352e-05	3.40543e-05	1.85413e-05	2.73736e-05	1.9926e-05	2.80128e-05	1.97301e-05	6.08644e-06	1.05628e-05	1.22695e-05	1.60979e-05	1.75979	0.0163743	0.658907	1.70044	0.765908
1560			D	DL-2-Aminooctanoic acid	-5.45307	41.9943	169.986	POS									0.00065543	0.000655999	0.000625385	0.00065684	0.000626355	0.000613649	0.000638943	0.000613941	0.000624304	0.000617349	0.000587533	0.00053374	0.000529545	0.000584402	1.66954	0.0173043	0.658907	1.09333	0.128726
1580			D	2-Piperidone	-6.76808	11.7036	111.984	POS									8.59678e-06	8.77915e-06	8.74913e-06	8.98207e-06	8.92458e-06	9.40294e-06	8.90578e-06	1.09683e-05	9.2213e-06	1.05136e-05	9.73339e-06	9.27604e-06	9.89478e-06	9.93456e-06	2.31374	0.00699091	0.658907	0.896444	-0.157714
1596						343.709	216.123	POS									1.98764e-05	2.17253e-05	2.08099e-05	2.12139e-05	2.15481e-05	2.38864e-05	2.151e-05	2.49191e-05	2.34812e-05	2.50909e-05	2.45305e-05	2.20089e-05	2.28688e-05	2.38166e-05	2.19387	0.011181	0.658907	0.903154	-0.146956
1600						510.779	372.165	POS									2.1679e-05	2.43208e-05	1.90722e-05	2.05684e-05	2.4642e-05	3.07062e-05	2.34981e-05	1.48994e-05	1.60062e-05	1.60327e-05	2.04819e-05	2.25577e-05	2.1169e-05	1.85245e-05	1.76108	0.0429757	0.658907	1.26849	0.34311
1612						125.781	229.155	POS									0.000546053	0.000525202	0.000533121	0.00046165	0.000543088	0.000402784	0.000501983	0.000338373	0.000591273	0.000360272	0.000208926	0.00017294	0.000214511	0.000314382	1.83765	0.0303295	0.658907	1.59673	0.675118
1628						779.543	800.575	POS									5.80325e-05	7.21348e-05	6.51448e-05	0.00012679	8.9183e-05	9.7922e-05	8.48678e-05	0.000111422	0.000115161	0.000134545	0.000119601	0.000112135	9.16675e-05	0.000114089	1.90653	0.032816	0.658907	0.743875	-0.426868
1649						383.786	255.157	POS									1.06119e-05	8.2248e-06	1.0201e-05	8.23807e-06	9.47441e-06	8.90531e-06	9.27591e-06	8.44304e-06	5.92723e-06	6.84013e-06	7.2977e-06	7.85023e-06	8.44898e-06	7.46788e-06	1.99071	0.0102551	0.658907	1.24211	0.312789
1655						499.005	417.301	POS									0.000107232	0.000151949	0.000117984	7.72241e-05	0.000141911	0.000264068	0.000143395	5.71344e-05	6.41545e-05	2.33546e-05	2.57781e-05	0.000154381	8.41569e-05	6.81599e-05	1.93144	0.0456094	0.658907	2.1038	1.073
1681						306.399	474.291	POS									4.35378e-06	3.9188e-06	3.99421e-06	3.61072e-06	4.13402e-06	4.4152e-06	4.07112e-06	3.76343e-06	3.68465e-06	3.77776e-06	3.31053e-06	3.7588e-06	3.89439e-06	3.69826e-06	1.80937	0.0293699	0.658907	1.10082	0.138581
1688						406.212	284.185	POS									6.39362e-06	6.39061e-06	7.10444e-06	5.9858e-06	6.76685e-06	5.2262e-06	6.31125e-06	9.05386e-06	7.79761e-06	7.88022e-06	9.11073e-06	7.98561e-06	6.64078e-06	8.07814e-06	2.19078	0.00325268	0.658907	0.781276	-0.356096
1690						601.73	592.398	POS									0.000140722	0.000157401	0.000154847	0.000158314	0.000161611	6.55438e-05	0.00013974	0.000189955	0.000214012	0.00016867	0.000184539	0.000169085	0.000150715	0.000179496	1.39657	0.0470363	0.658907	0.778512	-0.361209
1709						724.234	631.493	POS									2.65117e-05	1.2236e-05	2.76604e-05	3.38558e-05	4.71215e-05	1.59308e-05	2.72194e-05	8.08906e-05	4.80401e-05	5.50791e-05	3.80273e-05	4.56681e-05	2.51776e-05	4.88138e-05	1.75087	0.0410672	0.658907	0.557617	-0.842655
1746						277.932	404.212	POS									5.28589e-06	5.35652e-06	4.86764e-06	4.38009e-06	4.93656e-06	5.17439e-06	5.00018e-06	5.7466e-06	5.2544e-06	5.92369e-06	5.09861e-06	5.59514e-06	5.49051e-06	5.51816e-06	1.83206	0.0227778	0.658907	0.906132	-0.142206
1756						500.367	373.275	POS									2.48104e-05	3.12898e-05	2.83236e-05	1.56923e-05	2.49429e-05	4.95304e-05	2.90982e-05	1.1703e-05	1.41067e-05	4.49976e-06	1.39817e-05	2.69386e-05	1.43081e-05	1.42563e-05	2.00193	0.021994	0.658907	2.04108	1.02933
1766						669.006	538.149	POS									4.01143e-05	2.07796e-05	1.90835e-05	3.95265e-05	2.69476e-05	3.31596e-05	2.99352e-05	8.26318e-06	1.00001e-05	1.23814e-05	1.10726e-05	7.95684e-06	2.84458e-05	1.302e-05	2.19364	0.00609916	0.658907	2.29917	1.20111
1776						799.409	372.943	POS									4.3466e-05	4.41864e-05	3.31548e-05	3.30167e-05	3.95311e-05	3.3342e-05	3.77828e-05	3.03186e-05	2.93167e-05	3.12451e-05	3.22247e-05	3.62655e-05	3.29351e-05	3.20509e-05	1.79312	0.0367797	0.658907	1.17884	0.237365
1816						386.332	494.251	POS									5.4298e-06	5.92701e-06	4.25751e-06	4.59779e-06	2.9716e-06	1.57675e-06	4.12674e-06	6.47825e-06	5.5993e-06	1.24662e-05	6.77668e-06	4.31948e-06	6.98575e-06	7.10427e-06	1.74343	0.047761	0.658907	0.580882	-0.783683
1834						446.497	497.351	POS									7.32638e-06	9.26183e-06	9.26527e-06	6.48325e-06	5.4343e-06	1.19187e-05	8.28163e-06	3.26268e-06	4.21312e-06	1.00854e-06	1.18331e-06	8.46547e-06	3.73686e-06	3.645e-06	2.08354	0.0099687	0.658907	2.27205	1.184
1837						283.433	172.097	POS									0.000162897	0.000176294	0.000151541	0.000161306	0.000167375	0.000179687	0.000166516	0.00018448	0.000172721	0.000184938	0.000176337	0.000174215	0.000175408	0.000178016	1.90423	0.0359127	0.658907	0.935399	-0.0963464
1840						82.5892	227.011	POS									5.58699e-05	5.41702e-05	5.04699e-05	4.16676e-05	6.97089e-05	4.68223e-05	5.31181e-05	3.5496e-05	4.60386e-05	4.40353e-05	2.85516e-05	3.76621e-05	4.61759e-05	3.96599e-05	1.94081	0.0198231	0.658907	1.33934	0.421524
1843						505.127	425.286	POS									4.29593e-05	4.41429e-05	5.78979e-05	2.98045e-05	3.33189e-05	6.21102e-05	4.5039e-05	2.12729e-05	3.34063e-05	9.9356e-06	1.20572e-05	4.21277e-05	2.34661e-05	2.3711e-05	2.0694	0.0151957	0.658907	1.8995	0.925619
1896						503.952	420.331	POS									0.000211975	0.000209204	0.000283046	0.000150715	0.000143309	0.00032832	0.000221095	0.000104512	0.00015889	8.98441e-05	0.000102011	0.00019717	0.000106556	0.000126497	2.09276	0.0203863	0.658907	1.74783	0.805562
1906						360.797	452.329	POS									0.00114597	0.00124137	0.00110888	0.00113115	0.00115157	0.00123299	0.00116866	0.00128159	0.0012719	0.00121355	0.00123723	0.00119681	0.00124009	0.0012402	1.93517	0.0210286	0.658907	0.942315	-0.0857181
1926						332.855	614.228	POS									3.73256e-06	3.82647e-06	3.7449e-06	3.74552e-06	3.64508e-06	4.24284e-06	3.82289e-06	5.25489e-06	5.29702e-06	4.88412e-06	4.54967e-06	4.76021e-06	3.68018e-06	4.73768e-06	2.16123	0.0110953	0.658907	0.806912	-0.309516
1939						484.132	325.277	POS									7.43975e-06	7.0527e-06	9.49151e-06	9.55301e-06	8.89842e-06	1.57872e-05	9.70376e-06	4.01841e-06	5.90354e-06	4.01861e-06	5.30982e-06	9.63622e-06	6.53299e-06	5.90327e-06	2.02833	0.0337393	0.658907	1.64379	0.71703
1953						562.735	502.327	POS									6.41983e-05	5.25771e-05	6.58262e-05	6.9761e-05	7.20282e-05	7.16312e-05	6.60037e-05	4.71611e-05	4.55472e-05	3.98814e-05	4.47286e-05	4.01416e-05	3.65399e-05	4.23333e-05	2.50879	4.01505e-05	0.232819	1.55914	0.640753
1967						280.064	560.328	POS									3.08685e-06	3.28833e-06	4.53973e-06	7.54606e-06	4.27368e-06	6.30528e-06	4.83999e-06	2.00738e-06	2.48538e-06	1.76431e-06	2.64989e-06	3.61695e-06	2.12902e-06	2.44215e-06	2.16423	0.0105731	0.658907	1.98185	0.986849
1988						819.085	180.978	POS									0.000756774	0.000682571	0.00078088	0.000830519	0.000796338	0.000864181	0.000785211	0.000860474	0.000907173	0.000792512	0.000826873	0.00101055	0.00098392	0.000896917	1.55467	0.0287835	0.658907	0.875455	-0.191894
2000						533.713	484.28	POS									7.30109e-06	5.17688e-06	6.11858e-06	6.56721e-06	8.0389e-06	9.57735e-06	7.13e-06	5.71126e-06	6.31143e-06	3.32112e-06	6.09225e-06	5.67004e-06	4.93782e-06	5.34066e-06	1.71837	0.0434724	0.658907	1.33504	0.416886
2034						653.998	313.274	POS									1.37751e-05	1.06803e-05	1.11992e-05	1.22025e-05	1.26759e-05	6.05034e-06	1.10972e-05	1.53946e-05	1.37215e-05	1.84325e-05	1.49771e-05	1.50047e-05	1.45064e-05	1.53395e-05	1.8253	0.00805275	0.658907	0.723442	-0.467051
2043						533.713	462.298	POS									4.03814e-05	3.20114e-05	3.76239e-05	3.64604e-05	4.1985e-05	4.25499e-05	3.8502e-05	3.35877e-05	3.63353e-05	2.4581e-05	3.23244e-05	3.77664e-05	2.92961e-05	3.23152e-05	1.83613	0.0358587	0.658907	1.19145	0.252723
2069						503.421	552.41	POS									0.00115465	0.00145014	0.00149483	0.00088626	0.000850929	0.00206673	0.00131726	0.000560616	0.000779378	0.000238009	0.000306195	0.0012104	0.000671471	0.000627677	2.08128	0.0151098	0.658907	2.09862	1.06944
2075						499.347	395.287	POS									8.42822e-05	0.000109924	9.6718e-05	6.12547e-05	9.77024e-05	0.000197605	0.000107914	4.59763e-05	4.99295e-05	1.80217e-05	2.11112e-05	0.000110016	5.81909e-05	5.05409e-05	1.99229	0.0347062	0.658907	2.13519	1.09436
2135						2.66288	315.964	POS									1.22568e-05	1.79713e-05	1.76554e-05	2.1787e-05	1.88712e-05	2.16443e-05	1.83643e-05	3.54566e-05	3.14137e-05	1.75775e-05	1.86188e-05	3.60012e-05	3.67507e-05	2.93031e-05	1.72993	0.0185112	0.658907	0.626703	-0.674146
2155						4.73377	464.985	POS									1.54721e-05	2.67715e-05	2.37251e-05	1.7402e-05	1.88578e-05	2.29611e-05	2.08649e-05	1.40053e-05	1.42893e-05	1.057e-05	1.44693e-05	1.6217e-05	1.52366e-05	1.41312e-05	2.14315	0.00571605	0.658907	1.47651	0.562193
2205						10.1098	370.912	POS									2.48469e-05	2.88728e-05	2.84854e-05	3.0663e-05	2.39081e-05	2.36869e-05	2.67438e-05	3.30657e-05	2.93732e-05	3.95793e-05	3.67981e-05	2.75115e-05	2.85888e-05	3.24861e-05	1.97282	0.0333809	0.658907	0.82324	-0.280615
2209						10.8369	155.974	POS									0.00109669	0.00109522	0.00110663	0.001153	0.00113471	0.00120145	0.00113128	0.00141912	0.00112826	0.00121926	0.00126773	0.00119775	0.00120366	0.00123929	1.98838	0.0331203	0.658907	0.912843	-0.131562
2250						31.1973	419.97	POS									4.89428e-05	4.49693e-05	4.48783e-05	3.63987e-05	5.09498e-05	5.01138e-05	4.60421e-05	4.72403e-05	5.44821e-05	5.50987e-05	5.82999e-05	4.94198e-05	5.48144e-05	5.32259e-05	1.6394	0.026292	0.658907	0.865033	-0.209173
2352						40.6744	249.001	POS									1.40725e-05	1.52915e-05	1.54083e-05	8.93624e-06	1.60052e-05	1.5637e-05	1.42251e-05	3.23454e-05	1.18213e-05	2.23084e-05	1.89951e-05	2.08308e-05	2.9735e-05	2.26727e-05	1.82791	0.0385042	0.658907	0.627414	-0.672511
2355						40.73	80.9477	POS									0.000817063	0.000882675	0.00080755	0.000765193	0.000766823	0.000937082	0.000829398	0.000671447	0.000717484	0.000825482	0.000794033	0.000675808	0.000712405	0.000732776	1.64473	0.0289119	0.658907	1.13186	0.178691
2392						41.3581	696.986	POS									1.89569e-05	1.7827e-05	1.71263e-05	1.85264e-05	2.44594e-05	1.69706e-05	1.89778e-05	2.5005e-05	2.00424e-05	1.93846e-05	2.35056e-05	2.34695e-05	2.67251e-05	2.3022e-05	1.72835	0.032059	0.658907	0.82433	-0.278706
2418						41.4098	254.983	POS									1.58915e-05	1.27686e-05	1.71988e-06	1.33197e-05	1.69369e-05	1.40428e-05	1.24466e-05	1.99295e-05	1.57095e-05	1.95956e-05	1.7608e-05	1.62932e-05	2.12277e-05	1.83939e-05	1.35984	0.0333653	0.658907	0.676668	-0.56348
2423						41.5047	202.969	POS									2.38854e-05	0.000582229	0.000862746	0.000823254	1.32309e-05	1.95655e-05	0.000387485	0.00108356	0.000790185	0.000968248	0.00101687	0.000944192	0.00102358	0.000971105	1.79005	0.0172269	0.658907	0.399015	-1.32549
2424						41.5047	309.947	POS									3.52749e-05	3.51555e-05	3.46673e-05	3.63416e-05	3.01909e-05	3.56575e-05	3.4548e-05	2.62389e-05	3.08291e-05	2.80126e-05	3.11292e-05	2.49425e-05	2.79814e-05	2.81889e-05	2.27632	0.000812305	0.658907	1.22559	0.293471
2429			D	3,4-Dihydrospheroidene	-11.257	41.7773	571.931	POS									2.78201e-05	2.39419e-05	2.75667e-05	2.33573e-05	2.91971e-05	2.60115e-05	2.63158e-05	2.10775e-05	2.46175e-05	1.84074e-05	2.17645e-05	2.14628e-05	2.36808e-05	2.18351e-05	2.2508	0.00609283	0.658907	1.20521	0.269279
2510						42.6355	70.0125	POS									9.08847e-06	3.7605e-06	5.76153e-06	4.14565e-06	3.17045e-06	5.1534e-06	5.18e-06	1.29956e-05	6.369e-06	6.21841e-06	5.80919e-06	1.08381e-05	8.73701e-06	8.49456e-06	1.62547	0.0486818	0.658907	0.609802	-0.713586
2542						43.9391	176.103	POS									4.29047e-05	3.59456e-05	4.40571e-05	3.75857e-05	3.92736e-05	4.99976e-05	4.16274e-05	3.66967e-05	3.39985e-05	3.73073e-05	2.63651e-05	3.43845e-05	3.46821e-05	3.39057e-05	1.88332	0.0151241	0.658907	1.22774	0.296004
2545						43.9877	210.087	POS									1.51428e-05	1.15452e-05	1.20386e-05	1.1698e-05	1.24277e-05	8.51951e-06	1.18953e-05	6.2912e-06	1.20498e-05	5.94662e-06	3.44627e-06	3.89363e-06	3.33041e-06	5.82633e-06	2.15368	0.00355399	0.658907	2.04165	1.02973
2554						44.5107	358.209	POS									1.09712e-05	8.42895e-06	8.02811e-06	7.90946e-06	1.01115e-05	4.55509e-06	8.33405e-06	4.53291e-06	1.0159e-05	4.92926e-06	1.86574e-06	1.03525e-06	7.49418e-07	3.8786e-06	1.68578	0.0261465	0.658907	2.14873	1.10348
2558						44.5703	279.191	POS									2.39085e-05	2.42785e-05	3.01401e-05	2.81434e-05	2.93192e-05	2.96738e-05	2.75773e-05	1.41823e-05	2.16782e-05	3.02639e-05	1.56915e-05	2.25076e-05	2.10357e-05	2.08932e-05	1.79513	0.0275527	0.658907	1.31992	0.400445
2564						45.2064	242.133	POS									0.000199847	0.000164887	0.000147513	0.000182844	0.00019889	7.21769e-05	0.000161026	9.72193e-05	0.000187448	8.98586e-05	5.4221e-05	4.01564e-05	3.81723e-05	8.45125e-05	1.71791	0.0296071	0.658907	1.90536	0.93006
2578						46.5111	372.199	POS									1.02311e-05	7.41049e-06	7.73341e-06	8.14438e-06	9.32917e-06	2.91377e-06	7.62705e-06	4.03812e-06	8.07008e-06	3.96371e-06	1.91026e-06	8.42405e-07	1.85756e-06	3.44702e-06	1.71782	0.0181378	0.658907	2.21265	1.14577
2581			D	Oxaloacetate	7.64608	46.6082	133.08	POS									0.00022456	0.000236536	0.000227971	0.000237427	0.000253023	0.000174374	0.000225648	0.000172939	0.000222794	0.000179708	0.000120537	0.000118074	0.000119346	0.000155566	1.92959	0.007148	0.658907	1.4505	0.536546
2584						46.6131	134.081	POS									1.92074e-05	2.07037e-05	1.95017e-05	3.02709e-05	2.08197e-05	2.3672e-05	2.23626e-05	2.15835e-05	2.13827e-05	1.61942e-05	1.72206e-05	1.27877e-05	1.09822e-05	1.66918e-05	1.48096	0.0439995	0.658907	1.33973	0.421945
2586			D	Thioxanthine monophosphate	-5.32656	46.6158	263.146	POS									0.00035229	0.000312366	0.000329569	0.000346751	0.000405884	0.000242236	0.000331516	0.000235703	0.000342431	0.000235392	0.000132753	0.000143553	0.000151344	0.000206863	1.92669	0.0104293	0.658907	1.60259	0.680406
2594						46.6201	285.128	POS									0.000101457	9.68379e-05	8.67466e-05	7.81435e-05	0.000110636	8.37283e-05	9.2925e-05	9.05296e-05	8.36287e-05	8.21943e-05	5.38792e-05	5.34504e-05	7.72367e-05	7.34865e-05	1.54841	0.0390421	0.658907	1.26452	0.338587
2596						46.6476	416.198	POS									4.77666e-05	4.51388e-05	4.56897e-05	3.65445e-05	6.11217e-05	3.87951e-05	4.58427e-05	4.13715e-05	4.18447e-05	3.36331e-05	1.92827e-05	2.03945e-05	2.9913e-05	3.10733e-05	1.75428	0.0200049	0.658907	1.47531	0.561019
2624						48.4744	584.159	POS									1.3118e-05	9.91077e-06	1.04572e-05	8.83173e-06	1.11227e-05	8.95345e-06	1.0399e-05	1.44954e-05	1.15392e-05	1.11341e-05	1.48776e-05	1.47891e-05	1.10943e-05	1.29883e-05	1.69047	0.028825	0.658907	0.800641	-0.320772
2637						48.5862	205.126	POS									0.000238594	0.000215754	0.000241376	0.000257996	0.00025193	0.000292558	0.000249701	0.000162481	0.00024713	0.000174112	0.000170074	0.000181649	0.000225082	0.000193421	2.15596	0.00915268	0.658907	1.29097	0.368457
2646						48.5991	204.123	POS									0.00268116	0.00227499	0.00252853	0.00276391	0.00274167	0.00292868	0.00265316	0.00172532	0.00251691	0.00180835	0.00177706	0.00184092	0.00235639	0.00200416	2.29479	0.00302764	0.658907	1.32383	0.404714
2652						48.6325	196.073	POS									4.38488e-06	2.97355e-06	5.77127e-06	6.27012e-06	3.4213e-06	5.7797e-06	4.7668e-06	6.54308e-06	5.19811e-06	8.83343e-06	1.00482e-05	5.15097e-06	6.24492e-06	7.00311e-06	1.76435	0.0479567	0.658907	0.680669	-0.554974
2660						49.1471	350.05	POS									4.14479e-06	3.79163e-06	4.81027e-06	4.09898e-06	3.42715e-06	4.08628e-06	4.05985e-06	3.12965e-06	3.75488e-06	3.34492e-06	3.35917e-06	3.2789e-06	2.41836e-06	3.21431e-06	1.9805	0.00859544	0.658907	1.26305	0.336915
2665						49.206	229.155	POS									0.000379595	0.000335859	0.000400647	0.000377513	0.000436512	0.000314228	0.000374059	0.000249879	0.000460514	0.00021975	0.000157941	0.000167559	0.000155045	0.000235115	1.96371	0.021301	0.658907	1.59096	0.669902
2672						49.2733	313.022	POS									2.37012e-06	1.78086e-06	1.75406e-06	1.35476e-06	1.83064e-06	1.66082e-06	1.79188e-06	2.12764e-06	2.81866e-06	2.95018e-06	2.75433e-06	2.36629e-06	2.12905e-06	2.52436e-06	2.03456	0.0044284	0.658907	0.709834	-0.494447
2689						50.0215	384.95	POS									8.47685e-06	8.37084e-06	8.21051e-06	7.03567e-06	7.15699e-06	6.889e-06	7.68998e-06	7.12652e-06	7.06809e-06	5.57545e-06	6.0353e-06	7.89015e-06	4.49534e-06	6.36514e-06	1.65477	0.0475995	0.658907	1.20814	0.272787
2700						50.5782	248.943	POS									6.02202e-06	8.41888e-06	1.1158e-05	8.21537e-06	8.81053e-06	8.2819e-06	8.48445e-06	4.84295e-06	6.78252e-06	7.52532e-06	5.66646e-06	6.21979e-06	5.11911e-06	6.02602e-06	1.96353	0.0109024	0.658907	1.40797	0.493615
2721						50.9098	472.973	POS									1.80791e-06	2.30725e-06	2.93257e-06	2.21201e-06	2.63473e-06	2.56772e-06	2.41036e-06	1.7158e-06	1.60963e-06	1.88706e-06	1.54418e-06	2.03926e-06	8.19496e-07	1.60257e-06	1.7962	0.00641546	0.658907	1.50406	0.588862
2727						51.0759	355.07	POS									6.80803e-06	6.18995e-06	3.29283e-06	5.20365e-06	5.03416e-06	2.81037e-06	4.88983e-06	2.99002e-06	4.59642e-06	3.72183e-06	2.49753e-06	1.24007e-06	1.71417e-06	2.79334e-06	1.60518	0.02856	0.658907	1.75053	0.807794
2758						51.8805	353.941	POS									2.75782e-05	2.1822e-05	1.94473e-05	1.93464e-05	2.05671e-05	2.81061e-05	2.28112e-05	2.76321e-05	2.52479e-05	2.795e-05	2.74063e-05	2.77473e-05	2.73069e-05	2.72151e-05	1.77568	0.0423663	0.658907	0.838181	-0.254666
2779						52.3269	311.931	POS									3.72854e-05	3.20764e-05	2.817e-05	2.71145e-05	2.56059e-05	4.0662e-05	3.1819e-05	3.634e-05	3.40177e-05	4.19788e-05	3.86645e-05	3.82342e-05	3.81788e-05	3.79023e-05	1.66632	0.0472641	0.658907	0.8395	-0.252397
2788						52.5705	260.002	POS									4.42614e-06	5.82951e-06	3.3776e-06	2.28248e-06	4.79004e-06	2.20329e-06	3.81818e-06	5.39573e-06	6.92167e-06	6.50097e-06	3.99831e-06	6.23445e-06	7.32893e-06	6.06334e-06	1.71701	0.0154157	0.658907	0.629715	-0.66723
2865			D	2-Aminoethyl diphenylborite	17.7115	68.5004	226.105	POS									5.67537e-05	6.95311e-05	5.91351e-05	6.10412e-05	6.32506e-05	6.53532e-05	6.25108e-05	4.13041e-05	5.44846e-05	4.1438e-05	4.07514e-05	3.84758e-05	5.84399e-05	4.58156e-05	2.26624	0.00163167	0.658907	1.3644	0.448265
2930						78.277	119.09	POS									7.03804e-06	6.68352e-06	7.60912e-06	8.28528e-06	7.12625e-06	8.18001e-06	7.48704e-06	1.05733e-05	9.8487e-06	8.58932e-06	8.28023e-06	8.01042e-06	8.69415e-06	8.99936e-06	2.0756	0.0109408	0.658907	0.831952	-0.265427
2936						78.8688	369.249	POS									8.59356e-06	5.82846e-06	6.09477e-06	5.55565e-06	5.66314e-06	2.68141e-06	5.73617e-06	1.18608e-05	5.88894e-06	8.02106e-06	9.21764e-06	6.89708e-06	8.73756e-06	8.43719e-06	1.65097	0.0396142	0.658907	0.679867	-0.556675
3002						83.2623	246.042	POS									2.37404e-05	2.98571e-05	2.1745e-05	3.29869e-05	2.73646e-05	2.04338e-05	2.60213e-05	1.72011e-05	2.08357e-05	1.69329e-05	1.66607e-05	1.7949e-05	1.52372e-05	1.74694e-05	2.23855	0.00252897	0.658907	1.48953	0.574859
3004						83.6155	276.102	POS									2.83094e-05	2.39164e-05	2.45196e-05	3.25605e-05	2.51941e-05	2.81108e-05	2.71018e-05	3.42436e-05	4.14321e-05	3.26865e-05	3.85345e-05	3.67493e-05	2.26072e-05	3.43755e-05	1.62904	0.0349096	0.658907	0.788404	-0.342993
3006			D	L-Fuculose 1-phosphate	23.3594	83.7219	245.149	POS									2.98025e-06	2.57259e-06	3.41635e-06	3.07742e-06	1.77261e-06	1.90614e-06	2.6209e-06	2.6436e-06	1.61469e-06	1.52571e-06	1.69154e-06	1.2216e-06	1.64792e-06	1.72418e-06	1.742	0.0231029	0.658907	1.52008	0.604151
3008						83.9006	384.033	POS									2.87416e-06	2.39692e-06	3.40463e-06	2.85201e-06	2.71388e-06	2.84718e-06	2.84813e-06	1.95035e-06	2.86267e-06	2.55664e-06	2.70149e-06	2.26885e-06	2.03424e-06	2.39571e-06	1.72377	0.0483014	0.658907	1.18885	0.249563
3032						85.5033	90.1185	POS									7.59334e-06	9.19921e-06	8.4908e-06	8.01813e-06	7.21516e-06	9.14133e-06	8.27633e-06	9.87343e-06	9.22112e-06	9.63728e-06	8.74947e-06	8.69279e-06	8.9197e-06	9.1823e-06	1.83343	0.0411618	0.658907	0.901335	-0.149864
3037						85.5033	251.099	POS									1.23833e-05	1.61062e-05	1.2635e-05	1.25142e-05	1.33828e-05	1.47841e-05	1.36342e-05	1.4929e-05	1.45679e-05	1.56124e-05	1.47334e-05	1.54189e-05	1.72504e-05	1.54187e-05	1.79222	0.0352793	0.658907	0.884269	-0.177443
3047			D	S-Seven	8.51668	85.5083	348.207	POS									2.57726e-06	1.86638e-06	2.22134e-06	2.55627e-06	2.5862e-06	2.92049e-06	2.45466e-06	2.79685e-06	2.69657e-06	3.0711e-06	2.92503e-06	3.0983e-06	2.69259e-06	2.88007e-06	1.69716	0.0278942	0.658907	0.85229	-0.230583
3074						86.1927	361.165	POS									1.87644e-05	1.16033e-05	1.50228e-05	1.80439e-05	1.71669e-05	1.36811e-05	1.57137e-05	1.30096e-05	1.55338e-05	1.19281e-05	1.33733e-05	5.42564e-06	8.97864e-06	1.13748e-05	1.43558	0.0418293	0.658907	1.38145	0.46618
3129						86.5557	339.098	POS									2.87723e-06	1.10254e-06	2.01292e-06	2.96319e-06	2.09732e-06	2.27932e-06	2.22209e-06	1.218e-06	1.38604e-06	9.42891e-07	4.79467e-07	9.92363e-07	8.6853e-07	9.81216e-07	2.22334	0.00222871	0.658907	2.26463	1.17927
3132						86.5664	498.06	POS									2.43794e-06	3.03524e-06	2.40787e-06	2.30787e-06	2.89312e-06	2.44111e-06	2.58719e-06	2.01357e-06	1.909e-06	2.06653e-06	2.21583e-06	1.9831e-06	2.40425e-06	2.09871e-06	2.04454	0.00657281	0.658907	1.23275	0.301881
3147						86.9587	487.131	POS									2.41792e-06	1.57868e-06	1.78833e-06	1.90216e-06	1.85716e-06	1.7179e-06	1.87703e-06	1.43745e-06	1.77733e-06	1.18223e-06	1.05323e-06	1.25587e-06	1.10957e-06	1.30261e-06	2.23482	0.00507225	0.658907	1.44097	0.527043
3155						87.7093	250.986	POS									5.04441e-06	6.52609e-06	8.33326e-06	1.05851e-05	6.66341e-06	5.86994e-06	7.17037e-06	4.40318e-06	5.95564e-06	3.82777e-06	4.48952e-06	5.00892e-06	5.07788e-06	4.79382e-06	2.00436	0.0320018	0.658907	1.49575	0.580873
3162						90.9432	251.136	POS									2.13443e-05	2.38216e-05	2.53097e-05	1.99825e-05	3.72712e-05	1.86524e-05	2.43969e-05	1.58522e-05	2.20051e-05	1.70595e-05	1.27106e-05	6.37683e-06	1.23849e-05	1.43982e-05	1.76461	0.016996	0.658907	1.69445	0.760814
3172						93.2081	230.158	POS									2.8846e-05	1.38513e-05	2.33458e-05	1.68027e-05	1.71114e-05	1.32078e-05	1.88608e-05	7.39032e-06	1.75609e-05	1.63399e-05	6.26981e-06	6.68381e-06	7.54441e-06	1.02982e-05	1.95333	0.0252962	0.658907	1.83147	0.873
3177						94.8876	229.155	POS									0.000256758	0.000216815	0.000229908	0.000277403	0.000395817	0.000177649	0.000259058	0.000157218	6.74183e-05	0.000138038	8.74576e-05	0.000116931	0.000101708	0.000111462	2.26068	0.00133372	0.658907	2.32419	1.21673
3178						95.0016	86.0599	POS									4.47479e-05	4.59867e-05	3.05337e-05	3.91197e-05	4.48831e-05	2.59835e-05	3.85424e-05	5.28251e-05	5.1487e-05	5.62889e-05	4.42382e-05	4.82787e-05	4.81593e-05	5.02129e-05	1.86009	0.0126988	0.658907	0.76758	-0.38161
3200						99.943	414.954	POS									6.15924e-05	0.00012618	6.36933e-05	5.62807e-05	6.53114e-05	7.70613e-05	7.50198e-05	0.000146307	0.00010654	0.00014585	0.000145764	0.000130868	6.87153e-05	0.000124007	2.07884	0.0143571	0.658907	0.604962	-0.725083
3246						106.098	425.049	POS									7.09572e-06	5.17238e-06	1.05582e-05	1.13527e-05	7.29348e-06	1.07307e-05	8.70053e-06	6.5724e-06	3.92999e-06	6.30796e-06	7.60873e-06	4.41017e-06	7.16205e-06	5.99855e-06	1.43228	0.0471601	0.658907	1.45044	0.53649
3248						106.314	268.062	POS									1.11546e-05	9.52751e-06	1.41879e-05	1.63267e-05	1.48903e-05	1.60901e-05	1.36962e-05	1.04232e-05	8.02883e-06	9.64044e-06	1.29389e-05	9.02641e-06	1.04033e-05	1.00769e-05	1.70305	0.0205686	0.658907	1.35917	0.442728
3251			D	N-(3,5-Dichlorophenyl)succinimide	-18.4262	106.332	245.077	POS									1.95107e-05	1.54434e-05	2.39353e-05	3.02693e-05	2.24389e-05	2.55366e-05	2.28557e-05	1.7209e-05	1.37062e-05	1.64258e-05	2.02867e-05	1.94338e-05	1.81879e-05	1.75416e-05	1.59174	0.0426752	0.658907	1.30294	0.381775
3253						106.657	251.137	POS									2.0155e-05	1.65539e-05	1.73099e-05	1.68265e-05	3.42558e-05	1.22323e-05	1.95556e-05	1.15452e-05	1.68967e-05	9.90373e-06	6.15784e-06	5.84446e-06	7.04947e-06	9.56623e-06	2.01638	0.0187141	0.658907	2.04423	1.03156
3262						116.725	132.065	POS									9.16794e-06	7.75236e-06	8.98517e-06	9.38577e-06	9.00121e-06	1.09298e-05	9.20371e-06	1.19314e-05	1.32146e-05	1.14062e-05	1.05675e-05	1.29973e-05	1.21303e-05	1.20412e-05	2.22585	0.000630993	0.658907	0.76435	-0.387695
3276						124.903	267.11	POS									4.18224e-06	5.20901e-06	3.4304e-06	4.14321e-06	6.49166e-06	2.98128e-06	4.4063e-06	2.47124e-06	4.37996e-06	2.93849e-06	1.10447e-06	9.5285e-07	3.57296e-07	2.03405e-06	1.672	0.0146346	0.658907	2.16627	1.11521
3278						125.781	230.158	POS									5.01704e-05	5.85782e-05	5.92272e-05	6.86171e-05	6.29975e-05	4.41143e-05	5.72841e-05	4.07289e-05	5.48111e-05	4.06994e-05	2.53032e-05	2.42565e-05	2.3079e-05	3.4813e-05	1.94846	0.00523832	0.658907	1.64548	0.718509
3280						125.781	327.123	POS									3.22463e-06	2.94678e-06	2.61194e-06	3.64559e-06	3.9774e-06	1.84706e-06	3.04223e-06	1.22559e-06	3.58944e-06	1.65826e-06	8.04578e-07	7.02271e-07	6.20985e-07	1.43352e-06	1.9536	0.0158125	0.658907	2.12221	1.08557
3281						125.79	371.137	POS									3.23057e-06	3.19837e-06	3.29859e-06	3.38667e-06	3.98687e-06	2.19227e-06	3.21556e-06	2.2169e-06	2.98688e-06	1.89066e-06	1.73897e-06	1.17671e-06	1.05575e-06	1.84431e-06	1.96523	0.0043662	0.658907	1.7435	0.801986
3283						126.004	251.136	POS									0.000146627	0.000145545	0.000147898	0.000156426	0.000140315	9.86556e-05	0.000139245	7.15359e-05	0.000148944	9.4997e-05	5.15341e-05	5.50279e-05	4.53949e-05	7.79056e-05	2.02907	0.00677833	0.658907	1.78735	0.837821
3284						126.082	409.126	POS									2.07001e-06	2.41092e-06	1.46256e-06	2.02281e-06	2.58522e-06	1.0892e-06	1.94012e-06	1.40474e-06	1.44393e-06	1.22365e-06	4.60087e-07	4.9484e-07	5.79807e-07	9.34508e-07	1.84382	0.00751053	0.658907	2.07608	1.05387
3313						167.581	241.155	POS									2.11965e-05	1.74344e-05	2.1545e-05	1.98519e-05	2.11351e-05	2.59136e-05	2.11794e-05	1.54997e-05	2.1049e-05	1.57605e-05	1.348e-05	1.17567e-05	1.24675e-05	1.50023e-05	2.06469	0.00600784	0.658907	1.41175	0.497484
3330						177.244	448.979	POS									2.8913e-06	4.47431e-06	2.64129e-06	3.06813e-06	7.87485e-07	3.1346e-06	2.83285e-06	4.8701e-06	4.40513e-06	4.22043e-06	3.07226e-06	5.31332e-06	4.71016e-06	4.4319e-06	1.55982	0.0198224	0.658907	0.639196	-0.64567
3370			D	Azimilide	17.4214	179.44	458.968	POS									1.49364e-05	1.87347e-05	1.54483e-05	1.32627e-05	1.08985e-05	8.38084e-06	1.36102e-05	1.73811e-05	1.65084e-05	2.04588e-05	1.62754e-05	1.71444e-05	1.77689e-05	1.75895e-05	1.67702	0.0328868	0.658907	0.77377	-0.370023
3392						179.926	378.111	POS									3.93399e-06	4.12166e-06	2.96737e-06	4.00974e-06	4.03015e-06	2.23835e-06	3.55021e-06	5.61329e-06	5.57862e-06	5.31785e-06	5.11751e-06	2.52734e-06	5.77619e-06	4.98847e-06	1.59998	0.0355067	0.658907	0.711684	-0.490691
3399						180.147	500.979	POS									1.80731e-06	1.18313e-05	6.0604e-06	1.29691e-05	1.00021e-05	1.26891e-05	9.22656e-06	1.03679e-05	1.43587e-05	1.7969e-05	1.72601e-05	1.3692e-05	1.61835e-05	1.49719e-05	1.6345	0.0228912	0.658907	0.616259	-0.69839
3450						183.142	433.052	POS									4.45059e-06	3.08631e-06	4.68731e-06	4.21007e-06	3.66197e-06	4.47022e-06	4.09441e-06	2.3218e-06	3.5463e-06	2.96967e-06	2.78721e-06	3.43052e-06	2.71267e-06	2.96136e-06	2.26679	0.00450395	0.658907	1.38261	0.467395
3452						183.144	313.052	POS									2.36415e-05	1.88793e-05	2.71093e-05	2.17837e-05	2.44269e-05	2.14449e-05	2.28809e-05	1.57745e-05	2.10186e-05	1.62598e-05	1.92132e-05	1.80503e-05	2.1351e-05	1.86112e-05	2.10452	0.017469	0.658907	1.22941	0.297972
3458						183.258	375.049	POS									2.88393e-06	2.5296e-06	3.79413e-06	3.81431e-06	3.44879e-06	3.07891e-06	3.25828e-06	2.74659e-06	3.0906e-06	1.35521e-06	2.9769e-06	2.42476e-06	2.4539e-06	2.50799e-06	1.63227	0.0469422	0.658907	1.29916	0.377577
3459			D	(Acetyloxy)triphenylstannane	-21.0229	183.258	413.089	POS									3.00243e-05	1.97315e-05	3.75148e-05	3.62132e-05	3.54764e-05	2.87725e-05	3.12887e-05	2.07605e-05	2.85887e-05	2.05674e-05	2.63334e-05	2.71796e-05	2.24092e-05	2.43065e-05	1.72228	0.0462772	0.658907	1.28726	0.364303
3460						183.258	476.066	POS									1.78232e-06	1.58467e-06	1.9571e-06	2.021e-06	1.35997e-06	1.58982e-06	1.71581e-06	7.35402e-07	1.12816e-06	1.46296e-06	1.13337e-06	1.05186e-06	1.68999e-06	1.20029e-06	1.96163	0.0128164	0.658907	1.4295	0.515512
3461						183.304	717.137	POS									1.19691e-06	6.39117e-07	1.9518e-06	2.64615e-06	1.95851e-06	1.27506e-06	1.61126e-06	4.89525e-07	1.45788e-06	1.8168e-07	6.33785e-07	1.24977e-06	7.58272e-07	7.95152e-07	1.82505	0.042048	0.658907	2.02635	1.01889
3462						183.327	138.049	POS									4.21594e-05	2.75304e-05	5.41482e-05	5.82763e-05	5.48511e-05	3.89045e-05	4.59783e-05	2.45619e-05	4.33014e-05	2.35314e-05	3.42228e-05	3.94145e-05	3.03027e-05	3.25558e-05	1.80892	0.0438849	0.658907	1.41229	0.498041
3468						183.395	292.074	POS									0.00031312	0.000225862	0.00038285	0.000335311	0.000376901	0.000299222	0.000322211	0.0002066	0.000299319	0.00019349	0.000245401	0.00025579	0.000261189	0.000243632	2.02915	0.0198603	0.658907	1.32253	0.403305
3471						183.395	450.062	POS									2.86989e-06	2.56185e-06	5.13136e-06	3.09336e-06	3.86996e-06	3.03947e-06	3.42765e-06	1.87452e-06	2.73863e-06	2.04841e-06	2.80104e-06	2.51711e-06	2.42638e-06	2.40101e-06	2.00935	0.032141	0.658907	1.42758	0.513575
3472						183.395	475.061	POS									1.24969e-05	9.37176e-06	1.42896e-05	1.27742e-05	1.33668e-05	1.19525e-05	1.23753e-05	8.33974e-06	1.14985e-05	8.7567e-06	1.00587e-05	1.04142e-05	1.00602e-05	9.85467e-06	2.12489	0.012457	0.658907	1.25578	0.328584
3474						183.424	386.026	POS									6.53466e-06	5.24116e-06	8.74257e-06	7.92555e-06	6.50506e-06	6.76625e-06	6.95254e-06	5.09366e-06	5.9904e-06	4.42837e-06	5.58973e-06	5.85033e-06	5.02469e-06	5.32953e-06	2.06457	0.0151251	0.658907	1.30453	0.383532
3475						183.429	560.154	POS									0.000100201	4.34029e-05	0.000182727	0.00023997	0.000189175	8.27529e-05	0.000139705	3.42267e-05	0.00011802	2.88584e-05	5.73974e-05	8.23953e-05	4.91149e-05	6.16688e-05	1.84038	0.0430171	0.658907	2.26541	1.17977
3477						183.457	449.058	POS									2.15389e-05	1.75338e-05	2.48658e-05	2.14933e-05	2.46797e-05	2.07944e-05	2.18176e-05	1.5616e-05	2.11965e-05	1.40357e-05	2.00016e-05	1.82557e-05	1.93177e-05	1.80705e-05	1.88621	0.0387138	0.658907	1.20736	0.271855
3480						183.464	537.167	POS									0.000216459	0.000111831	0.000343291	0.000423628	0.000350464	0.000194971	0.000273441	9.74228e-05	0.000249297	8.17339e-05	0.000146975	0.000191167	0.000135997	0.000150432	1.79438	0.0465504	0.658907	1.8177	0.862116
3481						183.464	561.155	POS									1.95176e-05	7.51702e-06	3.72157e-05	5.11619e-05	3.72225e-05	1.71151e-05	2.82916e-05	6.26665e-06	2.35893e-05	5.50863e-06	1.13843e-05	1.69992e-05	9.00793e-06	1.2126e-05	1.78482	0.0488263	0.658907	2.33314	1.22227
3482						183.491	308.047	POS									1.33095e-05	1.03835e-05	1.86482e-05	1.95864e-05	1.82732e-05	1.52506e-05	1.59086e-05	9.01262e-06	1.58884e-05	6.77451e-06	1.26159e-05	1.23274e-05	1.17338e-05	1.13921e-05	1.79613	0.043021	0.658907	1.39645	0.481768
3483						183.518	581.132	POS									5.80133e-06	3.52923e-06	6.92986e-06	6.5926e-06	6.67184e-06	5.81497e-06	5.88997e-06	2.7732e-06	5.31968e-06	2.13856e-06	3.37819e-06	4.68731e-06	4.43513e-06	3.78868e-06	2.05865	0.0146401	0.658907	1.55462	0.636566
3485						183.585	409.152	POS									2.636e-06	9.2796e-07	4.27025e-06	4.75015e-06	4.2786e-06	2.00775e-06	3.14512e-06	9.11964e-07	2.7097e-06	5.30925e-07	1.65014e-06	1.83954e-06	1.06319e-06	1.45091e-06	1.80026	0.0358298	0.658907	2.16769	1.11616
3489						183.655	467.032	POS									4.59813e-06	3.47867e-06	7.01274e-06	7.09946e-06	6.26218e-06	4.5243e-06	5.49591e-06	5.08242e-06	4.5683e-06	2.33523e-06	3.9067e-06	3.77577e-06	3.42829e-06	3.84945e-06	1.64333	0.0466394	0.658907	1.42771	0.513706
3491						183.666	384.031	POS									2.93921e-06	3.3239e-06	3.10318e-06	3.28184e-06	3.36938e-06	2.87554e-06	3.14884e-06	2.53579e-06	3.0091e-06	2.568e-06	2.84687e-06	2.83196e-06	2.93547e-06	2.78787e-06	2.06506	0.0111746	0.658907	1.12948	0.175661
3492						183.698	653.111	POS									2.04737e-06	9.07207e-07	3.2177e-06	3.33467e-06	3.07232e-06	1.63384e-06	2.36885e-06	3.34658e-07	1.7207e-06	3.76227e-07	1.11218e-06	1.46365e-06	8.01733e-07	9.68192e-07	2.0816	0.0133472	0.658907	2.44668	1.29082
3500			D	Cer(d18:0/24:1(15Z))	-19.8831	183.725	651.108	POS									5.12875e-06	2.29201e-06	6.96652e-06	7.63245e-06	6.9367e-06	4.23195e-06	5.5314e-06	2.17796e-06	4.72185e-06	1.74093e-06	3.30116e-06	4.22771e-06	2.2724e-06	3.07367e-06	1.86303	0.0294216	0.658907	1.79961	0.847683
3501						183.736	327.141	POS									1.94505e-06	1.15955e-06	2.52656e-06	3.47601e-06	3.06414e-06	2.43792e-06	2.43487e-06	7.17702e-07	2.2432e-06	7.20841e-07	1.50109e-06	1.95247e-06	1.20475e-06	1.39001e-06	1.88093	0.0328059	0.658907	1.75169	0.808751
3504						183.788	271.093	POS									4.12296e-06	3.21714e-06	7.87507e-06	7.71953e-06	6.47764e-06	4.4375e-06	5.64164e-06	3.00765e-06	5.55975e-06	2.39782e-06	3.48735e-06	3.12375e-06	3.81162e-06	3.56465e-06	1.78613	0.048141	0.658907	1.58266	0.662352
3505			D	Ansamitocin P-3	-21.8481	183.812	636.138	POS									3.20514e-06	1.86567e-06	3.72533e-06	5.45819e-06	4.88366e-06	2.64328e-06	3.63021e-06	9.91381e-07	3.0924e-06	8.78718e-07	2.17328e-06	2.55487e-06	1.74142e-06	1.90534e-06	1.9846	0.0256256	0.658907	1.90528	0.930002
3506			D	beta-Sitosterol palmitate	-21.751	183.812	654.109	POS									1.82043e-06	8.64299e-07	2.95434e-06	2.99874e-06	2.90967e-06	1.12545e-06	2.11215e-06	5.14933e-07	1.28948e-06	4.70309e-07	1.13834e-06	1.58586e-06	9.80027e-07	9.96492e-07	1.93316	0.0285016	0.658907	2.11959	1.08378
3508						183.83	673.089	POS									2.47094e-06	1.15634e-06	2.78887e-06	4.08801e-06	3.64964e-06	2.06664e-06	2.70341e-06	9.30962e-07	2.07465e-06	8.08448e-07	1.20008e-06	1.96221e-06	1.83719e-06	1.46892e-06	1.91685	0.0305439	0.658907	1.8404	0.88002
3512			D	alpha-D-Ribose 1,2-cyclic phosphate 5-phosphate	-24.3142	184.364	293.075	POS									3.626e-05	2.66844e-05	4.64436e-05	4.03525e-05	4.42468e-05	3.50947e-05	3.81803e-05	2.5143e-05	3.59133e-05	2.33818e-05	3.09075e-05	3.28804e-05	3.14531e-05	2.99465e-05	1.85748	0.040741	0.658907	1.27495	0.350441
3514						184.451	532.176	POS									4.71821e-06	7.4911e-07	6.00776e-06	9.12747e-06	7.50631e-06	2.75669e-06	5.14426e-06	1.93518e-06	3.95507e-06	1.21197e-06	9.02779e-07	2.80209e-06	1.04494e-06	1.97534e-06	1.5812	0.0407029	0.658907	2.60424	1.38086
3515						184.51	351.078	POS									1.47709e-06	5.73254e-07	1.43846e-06	1.8957e-06	2.14198e-06	2.70626e-06	1.70546e-06	5.05719e-07	1.42924e-06	2.60107e-08	1.11396e-06	9.43358e-07	6.05933e-07	7.70703e-07	1.59469	0.0263281	0.658907	2.21286	1.14591
3518			D	Oxaloacetate	3.96866	185.121	133.079	POS									1.33122e-06	1.34802e-06	1.53554e-06	1.33759e-06	1.53788e-06	1.561e-06	1.44187e-06	1.8789e-06	1.53118e-06	1.67455e-06	2.40625e-06	1.45259e-06	2.42121e-06	1.89411e-06	1.84481	0.0484295	0.658907	0.761239	-0.393578
3551						187.868	454.112	POS									2.21303e-06	2.55841e-06	1.89718e-06	1.8772e-06	1.6872e-06	2.06055e-06	2.04893e-06	2.6316e-06	3.63939e-06	2.49507e-06	2.20443e-06	2.69626e-06	2.70643e-06	2.72886e-06	1.85769	0.015611	0.658907	0.750836	-0.413429
3556						187.872	316.121	POS									5.09373e-06	4.93454e-06	5.29513e-06	4.92056e-06	4.75021e-06	5.62628e-06	5.10341e-06	5.50934e-06	5.90933e-06	5.80472e-06	5.8085e-06	5.79177e-06	4.90319e-06	5.62114e-06	1.74194	0.0273055	0.658907	0.907895	-0.139403
3559						187.872	425.207	POS									2.58058e-06	3.1676e-06	2.80315e-06	3.22225e-06	2.62665e-06	3.05564e-06	2.90931e-06	3.74403e-06	3.45623e-06	3.44281e-06	3.37373e-06	3.47889e-06	2.68306e-06	3.36312e-06	1.85512	0.0337074	0.658907	0.865062	-0.209124
3585						188.003	172.121	POS									8.96801e-05	8.96221e-05	8.59961e-05	8.87717e-05	8.55686e-05	9.35702e-05	8.88681e-05	9.78814e-05	9.73273e-05	9.849e-05	9.42994e-05	9.32622e-05	8.80137e-05	9.4879e-05	2.05873	0.0133946	0.658907	0.936647	-0.0944223
3600						188.35	170.111	POS									8.50295e-05	8.43739e-05	8.23924e-05	8.52009e-05	8.40652e-05	9.05363e-05	8.52664e-05	9.36271e-05	9.24255e-05	8.83005e-05	9.33267e-05	9.12606e-05	8.64847e-05	9.09042e-05	2.11352	0.00628335	0.658907	0.937981	-0.0923698
3604						188.598	290.061	POS									5.88551e-06	7.14567e-06	6.13117e-06	4.97411e-06	6.17069e-06	6.28543e-06	6.09876e-06	7.52883e-06	6.0726e-06	7.03581e-06	7.1648e-06	6.72832e-06	6.94838e-06	6.91312e-06	1.76866	0.0416411	0.658907	0.882201	-0.180821
3619						190.126	210.05	POS									0.000115863	9.45853e-05	0.000103677	0.000113954	9.07284e-05	9.22937e-05	0.00010185	9.44138e-05	0.000101305	8.07867e-05	8.8636e-05	8.38936e-05	7.6773e-05	8.76347e-05	1.76382	0.0354515	0.658907	1.16221	0.216875
3632						190.28	302.009	POS									2.34498e-05	1.7884e-05	2.16617e-05	1.99302e-05	1.92293e-05	2.09828e-05	2.0523e-05	1.90392e-05	1.8529e-05	1.93088e-05	1.70781e-05	1.7796e-05	1.86548e-05	1.8401e-05	1.78575	0.0342167	0.658907	1.11532	0.157456
3635						190.336	387.01	POS									2.8378e-06	2.57866e-06	3.00685e-06	2.93984e-06	2.57967e-06	2.52277e-06	2.74427e-06	2.45017e-06	2.76425e-06	2.41966e-06	2.36047e-06	2.41075e-06	2.42709e-06	2.47206e-06	1.92543	0.0260516	0.658907	1.11011	0.150704
3637						190.336	459.998	POS									7.10236e-06	5.5409e-06	5.74272e-06	5.97172e-06	5.50749e-06	5.19907e-06	5.84404e-06	5.63854e-06	5.15675e-06	5.30641e-06	5.00079e-06	4.90037e-06	4.884e-06	5.14781e-06	1.70921	0.0411448	0.658907	1.13525	0.183009
3638						190.363	386.013	POS									2.87083e-06	2.53892e-06	2.68532e-06	2.77917e-06	2.83947e-06	2.58624e-06	2.71666e-06	2.14655e-06	2.43123e-06	2.51175e-06	2.28416e-06	2.24936e-06	1.80487e-06	2.23799e-06	2.11596	0.00204178	0.658907	1.21388	0.27963
3648						190.479	450.042	POS									1.23282e-05	1.02952e-05	1.28389e-05	1.08585e-05	1.05372e-05	1.03961e-05	1.1209e-05	1.00428e-05	1.0708e-05	9.89045e-06	1.00221e-05	9.18663e-06	1.04345e-05	1.00474e-05	1.8179	0.0406607	0.658907	1.11561	0.157834
3649						190.479	526.029	POS									6.38957e-06	5.48209e-06	5.52927e-06	5.16195e-06	5.11841e-06	5.26632e-06	5.49127e-06	4.92633e-06	5.29506e-06	4.89347e-06	4.66347e-06	4.6672e-06	5.27457e-06	4.95335e-06	1.87867	0.0367918	0.658907	1.1086	0.148735
3650						190.498	466.015	POS									3.75859e-06	3.17444e-06	3.16579e-06	2.64343e-06	3.16753e-06	3.0294e-06	3.15653e-06	2.87665e-06	2.67979e-06	2.61981e-06	2.54412e-06	2.44215e-06	2.94823e-06	2.68512e-06	1.94376	0.0178076	0.658907	1.17556	0.233351
3676			D	Trimethylselenonium	-1.59431	194.649	125.071	POS									5.13986e-06	8.15892e-06	6.90584e-06	7.83436e-06	8.0753e-06	8.09897e-06	7.36887e-06	8.96116e-06	8.82407e-06	8.42765e-06	1.30706e-05	8.70987e-06	8.18295e-06	9.36272e-06	1.79777	0.0497074	0.658907	0.787044	-0.345484
3690			D	meso-Tartaric acid	15.8959	198.138	151.096	POS									1.05694e-05	1.13217e-05	1.12185e-05	1.01873e-05	1.05777e-05	1.17437e-05	1.09364e-05	1.19896e-05	1.08658e-05	1.21908e-05	1.1474e-05	1.20964e-05	1.19633e-05	1.17633e-05	1.85919	0.0254031	0.658907	0.929701	-0.105161
3721						204.417	251.021	POS									3.47573e-06	2.93353e-06	3.51045e-06	3.02663e-06	3.47221e-06	3.76617e-06	3.36412e-06	3.45655e-06	1.99785e-06	2.8291e-06	2.06529e-06	3.42065e-06	2.27891e-06	2.67472e-06	1.58047	0.0439009	0.658907	1.25774	0.330838
3772			D	L-Glutamyl 5-phosphate	17.0678	214.879	228.12	POS									4.36358e-05	7.05271e-05	5.53831e-05	3.91291e-05	4.10441e-05	3.53854e-05	4.75174e-05	3.24038e-05	3.79163e-05	2.34892e-05	2.87192e-05	4.70988e-05	3.05451e-05	3.33621e-05	1.84477	0.0494029	0.658907	1.4243	0.510249
3816						222.71	401.033	POS									3.70118e-06	3.70335e-06	4.02306e-06	4.11296e-06	2.97858e-06	4.20689e-06	3.78767e-06	3.5469e-06	3.53017e-06	3.31111e-06	3.0338e-06	2.72542e-06	3.07309e-06	3.20342e-06	1.60995	0.0265651	0.658907	1.18238	0.241699
3817						222.811	489.054	POS									4.26505e-06	3.90748e-06	4.34268e-06	3.99074e-06	3.17599e-06	4.43968e-06	4.02027e-06	3.66576e-06	2.93994e-06	3.41796e-06	3.34242e-06	2.42327e-06	3.78028e-06	3.2616e-06	1.61151	0.0216012	0.658907	1.2326	0.30171
3822						224.224	293.121	POS									3.47604e-06	3.73429e-06	3.50358e-06	4.19531e-06	3.4068e-06	4.03098e-06	3.7245e-06	3.9721e-06	4.05092e-06	4.35509e-06	4.28945e-06	3.88653e-06	4.45629e-06	4.1684e-06	1.9475	0.0210786	0.658907	0.893509	-0.162446
3834						227.457	222.112	POS									5.11131e-06	5.00759e-06	4.66885e-06	5.50315e-06	4.68474e-06	5.03131e-06	5.00116e-06	5.86736e-06	6.66268e-06	5.46829e-06	5.59524e-06	5.34022e-06	5.81061e-06	5.79073e-06	2.05824	0.00641086	0.658907	0.863648	-0.211484
3936						241.61	365.178	POS									2.74843e-06	2.97982e-06	2.3825e-06	3.22727e-06	2.24353e-06	2.04708e-06	2.60477e-06	3.22571e-06	3.64151e-06	3.29171e-06	2.41293e-06	4.03681e-06	3.31804e-06	3.32112e-06	1.60366	0.0321666	0.658907	0.784306	-0.350511
4047			D	Benodanil	-24.1633	268.759	324.129	POS									3.49784e-06	4.49792e-06	3.58507e-06	4.38299e-06	4.313e-06	4.58398e-06	4.14347e-06	4.55524e-06	4.47936e-06	5.46923e-06	5.01485e-06	4.13283e-06	5.05883e-06	4.78506e-06	1.86172	0.0430527	0.658907	0.865918	-0.207698
4051			D	Chloranocryl	5.93433	269.503	231.099	POS									3.16156e-06	3.20572e-06	3.05158e-06	3.01524e-06	3.93649e-06	2.97748e-06	3.22468e-06	2.82066e-06	2.28826e-06	2.36565e-06	2.43272e-06	3.29982e-06	2.57449e-06	2.63026e-06	1.94886	0.019049	0.658907	1.22599	0.293947
4082						277.294	191.065	POS									8.21437e-06	6.04351e-06	5.81801e-06	5.21305e-06	7.78817e-06	5.16224e-06	6.37323e-06	4.43852e-06	5.88086e-06	5.10288e-06	4.13265e-06	5.93423e-06	4.33474e-06	4.97065e-06	1.8368	0.0491915	0.658907	1.28217	0.35859
4138						290.546	648.379	POS									2.80451e-06	2.80019e-06	3.56092e-06	5.59708e-06	3.99535e-06	5.1561e-06	3.98569e-06	1.54783e-06	1.98803e-06	1.41185e-06	1.85765e-06	3.6531e-06	1.95854e-06	2.0695e-06	2.21466	0.00825524	0.658907	1.92592	0.945547
4263			D	sn-Glycerol 3-phosphate	-1.90383	322.759	173.081	POS									2.52947e-05	2.59293e-05	2.42384e-05	2.48781e-05	2.57065e-05	2.68355e-05	2.54804e-05	2.73182e-05	2.59708e-05	2.76703e-05	2.64083e-05	2.71901e-05	2.71409e-05	2.69498e-05	2.12404	0.00832449	0.658907	0.945479	-0.0808833
4330						332.83	654.222	POS									2.4189e-06	2.43182e-06	2.09547e-06	2.37986e-06	2.17123e-06	2.18472e-06	2.28033e-06	2.63113e-06	2.58117e-06	2.65809e-06	2.669e-06	2.38049e-06	2.22779e-06	2.52461e-06	1.90888	0.0275106	0.658907	0.903241	-0.146817
4334			D	UDP-L-Ara4N	-24.1336	332.844	536.285	POS									3.58604e-06	3.04019e-06	3.31187e-06	2.88753e-06	3.31725e-06	3.21985e-06	3.22712e-06	2.72558e-06	2.89145e-06	2.88863e-06	2.84005e-06	2.55459e-06	3.06955e-06	2.82831e-06	2.09412	0.00841171	0.658907	1.14101	0.190309
4337						332.858	332.105	POS									1.66292e-06	1.6939e-06	1.51231e-06	1.45434e-06	1.66123e-06	2.08905e-06	1.67896e-06	2.08932e-06	1.66245e-06	1.96413e-06	1.94703e-06	2.03307e-06	1.97878e-06	1.9458e-06	1.81947	0.0345103	0.658907	0.862864	-0.212796
4345						332.894	355.173	POS									6.59231e-06	8.6121e-06	6.77589e-06	7.2642e-06	8.16885e-06	5.71545e-06	7.18813e-06	1.05689e-05	8.89882e-06	1.78526e-05	1.09043e-05	1.18364e-05	7.46975e-06	1.12551e-05	2.10842	0.0381802	0.658907	0.638655	-0.646892
4349			D	5'-Benzoylphosphoadenosine	-7.01278	332.911	452.331	POS									0.000262648	0.000266803	0.000254427	0.000255411	0.000265879	0.000268947	0.000262352	0.000278463	0.000276736	0.000286146	0.000274213	0.000264788	0.000278008	0.000276392	2.26159	0.00400468	0.658907	0.949203	-0.0752117
4370			D	Theophylline	-8.44714	336.681	181.17	POS									5.08173e-06	5.16454e-06	4.55361e-06	5.28117e-06	4.77672e-06	4.23363e-06	4.84857e-06	5.51899e-06	5.74644e-06	5.4335e-06	5.39382e-06	5.19221e-06	5.27658e-06	5.42692e-06	1.96456	0.010054	0.658907	0.893429	-0.162575
4386						339.866	430.254	POS									1.60738e-05	1.74102e-05	1.52692e-05	1.44294e-05	1.59172e-05	1.69686e-05	1.60114e-05	1.71498e-05	1.71132e-05	1.75315e-05	1.71841e-05	1.6297e-05	1.74644e-05	1.71233e-05	1.72182	0.0429956	0.658907	0.935063	-0.0968641
4412			D	Phosphophosphite	10.716	343.709	276.144	POS									0.00226381	0.00241077	0.00215865	0.00222357	0.00223111	0.00245442	0.00229039	0.00245393	0.00239921	0.00248712	0.00242211	0.00240864	0.00242041	0.0024319	2.01399	0.0294867	0.658907	0.941809	-0.0864932
4417						343.711	278.149	POS									3.60017e-05	3.7516e-05	3.45831e-05	3.42845e-05	3.63538e-05	3.83794e-05	3.61864e-05	3.99556e-05	3.77005e-05	3.94617e-05	3.93207e-05	3.80649e-05	3.8876e-05	3.88966e-05	2.23428	0.0044878	0.658907	0.930324	-0.104195
4443						346.866	294.253	POS									1.52579e-06	1.80885e-06	9.75563e-07	3.59101e-07	4.86695e-07	2.58526e-08	8.63642e-07	1.70129e-06	9.22908e-07	3.61353e-06	3.28172e-06	3.24247e-06	5.98572e-07	2.22675e-06	1.41714	0.0492439	0.658907	0.387849	-1.36643
4454						349.205	219.096	POS									4.77848e-06	5.32493e-06	5.38282e-06	5.15295e-06	5.62059e-06	5.25322e-06	5.25216e-06	5.46852e-06	6.10311e-06	6.06195e-06	6.18226e-06	5.087e-06	5.56009e-06	5.74382e-06	1.74457	0.0433054	0.658907	0.914402	-0.129099
4489						353.649	227.125	POS									1.08847e-05	1.03965e-05	1.18992e-05	1.0567e-05	1.16007e-05	6.21024e-06	1.02597e-05	1.39885e-05	1.18504e-05	1.18224e-05	1.38833e-05	1.36177e-05	1.03904e-05	1.25921e-05	1.47152	0.0476382	0.658907	0.814774	-0.295527
4535						358.015	202.097	POS									5.41198e-06	5.19768e-06	5.49947e-06	5.6288e-06	5.06731e-06	5.23486e-06	5.34002e-06	5.44179e-06	5.91668e-06	5.51427e-06	6.41285e-06	5.5692e-06	6.10823e-06	5.82717e-06	1.72641	0.0215803	0.658907	0.9164	-0.125951
4544						360.152	177.148	POS									7.76788e-06	5.9572e-06	1.05443e-05	1.16806e-05	1.64665e-05	2.03262e-05	1.21238e-05	5.69335e-06	4.83983e-06	5.16268e-06	4.35954e-06	5.84713e-06	7.99923e-06	5.6503e-06	2.04284	0.0314936	0.658907	2.14569	1.10144
4548						360.522	106.301	POS									4.31796e-05	4.68288e-05	4.28256e-05	4.47887e-05	4.25463e-05	4.7184e-05	4.45588e-05	4.93294e-05	4.82314e-05	4.86554e-05	4.8088e-05	4.79115e-05	4.34051e-05	4.76035e-05	1.90989	0.0299344	0.658907	0.936041	-0.0953563
4549						360.522	106.413	POS									3.32786e-05	3.58748e-05	3.24154e-05	3.46029e-05	3.24417e-05	3.59337e-05	3.40912e-05	3.81886e-05	3.6011e-05	3.74918e-05	3.65623e-05	3.62487e-05	3.33175e-05	3.63033e-05	1.8793	0.0421216	0.658907	0.939065	-0.0907024
4550						360.522	106.852	POS									4.80567e-05	5.34722e-05	4.90172e-05	4.96869e-05	5.07195e-05	5.08692e-05	5.03036e-05	5.6645e-05	5.33059e-05	5.37968e-05	5.51916e-05	5.26595e-05	5.1335e-05	5.38223e-05	2.22278	0.00878872	0.658907	0.934624	-0.097542
4554						360.793	107.075	POS									1.29734e-05	1.45993e-05	1.31199e-05	1.26034e-05	1.31518e-05	1.3102e-05	1.32583e-05	1.54624e-05	1.36253e-05	1.38891e-05	1.46893e-05	1.37875e-05	1.41909e-05	1.42741e-05	1.95107	0.0288634	0.658907	0.928836	-0.106504
4563			D	Eugeniin	1.13391	360.793	939.67	POS									0.000248903	0.000268856	0.000245119	0.000265808	0.000247355	0.000251485	0.000254588	0.000295041	0.00030156	0.000285447	0.000276884	0.000275147	0.00025996	0.00028234	2.25393	0.00373485	0.658907	0.901706	-0.149271
4564						360.793	940.674	POS									0.000202529	0.000208622	0.000198059	0.000219139	0.000209363	0.000214174	0.000208648	0.000239077	0.000238449	0.000237428	0.000233342	0.000222422	0.000221221	0.00023199	2.51445	0.000445346	0.658907	0.899384	-0.152991
4565			D	E-Phenylitaconyl-CoA	-19.4656	360.793	956.702	POS									0.00114012	0.00121824	0.00113994	0.00114815	0.00116138	0.00122762	0.00117258	0.00131008	0.00124958	0.00125675	0.00130359	0.00122735	0.00120349	0.00125847	2.29602	0.0045563	0.658907	0.931747	-0.10199
4566			D	Chebulinic acid	23.4714	360.793	957.706	POS									0.000948194	0.0010459	0.000932647	0.000969364	0.00094042	0.000997494	0.000972337	0.00108995	0.00100416	0.00106363	0.00104944	0.00100813	0.00100159	0.00103615	2.10637	0.0201971	0.658907	0.938413	-0.0917049
4567						360.793	958.705	POS									0.000415434	0.000457206	0.000394944	0.000454447	0.000413873	0.000443871	0.000429962	0.000510434	0.000497448	0.000497863	0.000494459	0.000469567	0.000441226	0.000485166	2.30477	0.00367881	0.658907	0.886216	-0.174269
4568						360.793	961.652	POS									0.00126513	0.00140114	0.00128248	0.00130659	0.00134063	0.00138118	0.00132953	0.0015066	0.00142953	0.0014399	0.00145859	0.00136726	0.00136099	0.00142715	2.18169	0.011743	0.658907	0.931598	-0.102221
4569						360.793	963.661	POS									0.000476826	0.00054488	0.000480106	0.000469969	0.000496692	0.000519143	0.000497936	0.000544136	0.000531508	0.000528749	0.000549436	0.000499747	0.000521184	0.000529127	1.81095	0.0482663	0.658907	0.941052	-0.0876532
4570						360.793	977.626	POS									3.87748e-05	4.01171e-05	3.89003e-05	4.13426e-05	3.86937e-05	4.10953e-05	3.98206e-05	4.92924e-05	4.09811e-05	4.7503e-05	4.35272e-05	4.30901e-05	4.43213e-05	4.47859e-05	2.38392	0.00412228	0.658907	0.889134	-0.169527
4571			D	TG(20:5(5Z,8Z,11Z,14Z,17Z)/24:1(15Z)/o-18:0)	-18.2413	360.793	978.627	POS									3.18907e-05	3.30394e-05	3.11852e-05	3.40669e-05	3.47053e-05	3.40239e-05	3.31519e-05	3.98305e-05	3.60116e-05	3.88362e-05	3.71543e-05	3.80117e-05	3.58197e-05	3.76107e-05	2.53658	0.00040046	0.658907	0.881449	-0.182051
4587			D	PS(14:0/18:1(11Z))	0.295275	360.795	734.972	POS									5.27e-06	2.51206e-06	5.51613e-06	6.04182e-06	4.79576e-06	4.16766e-06	4.71724e-06	6.47859e-06	7.14042e-06	5.89391e-06	6.68814e-06	5.34876e-06	6.38878e-06	6.3231e-06	1.59901	0.0186336	0.658907	0.746032	-0.42269
4591			D	TG(10:0/a-25:0/i-24:0)[rac]	16.054	360.796	962.659	POS									0.00108793	0.00121312	0.00111071	0.00103788	0.0011077	0.00110123	0.00110976	0.00124614	0.00116373	0.0011578	0.00116485	0.00115136	0.00116544	0.00117489	1.81159	0.0392378	0.658907	0.944568	-0.0822727
4598						360.796	611.184	POS									3.38432e-05	3.14997e-05	3.32051e-05	3.06434e-05	3.40538e-05	3.10195e-05	3.23775e-05	3.88369e-05	3.49482e-05	4.2352e-05	3.75434e-05	3.85201e-05	3.53835e-05	3.79307e-05	2.35963	0.0013092	0.658907	0.853596	-0.228375
4603			D	Tenitramine	15.3538	360.797	417.312	POS									0.000105011	0.000107433	9.82254e-05	9.99213e-05	9.96871e-05	0.000108599	0.000103146	0.00011339	0.00010628	0.000109171	0.000112049	0.000103897	0.000113835	0.00010977	1.94394	0.0221522	0.658907	0.939654	-0.089799
4735						388.375	313.09	POS									3.66854e-06	4.97152e-06	5.96568e-06	4.48674e-06	6.11034e-06	6.96312e-06	5.36099e-06	4.49259e-06	3.46749e-06	4.90704e-06	3.12369e-06	3.47157e-06	3.75112e-06	3.86892e-06	1.61827	0.0250062	0.658907	1.38566	0.470569
4802			D	Citreovirone	16.4711	402.528	294.155	POS									2.58464e-06	2.83001e-06	2.51855e-06	2.47361e-06	2.51703e-06	2.76421e-06	2.61468e-06	2.30401e-06	2.45727e-06	2.61977e-06	2.3391e-06	2.24926e-06	2.18429e-06	2.35895e-06	1.75668	0.0156097	0.658907	1.10841	0.148487
4819			D	Cidofovir	-23.3143	407.012	280.188	POS									7.0871e-06	7.15068e-06	6.64022e-06	6.97572e-06	6.96338e-06	6.31679e-06	6.85565e-06	7.79183e-06	7.458e-06	7.06447e-06	7.56212e-06	6.87351e-06	7.01249e-06	7.29374e-06	1.70292	0.0499223	0.658907	0.939937	-0.0893647
4849						410.327	355.173	POS									3.16907e-06	2.87241e-06	2.53663e-06	3.57037e-06	3.26939e-06	1.07554e-06	2.7489e-06	5.14099e-06	3.64925e-06	3.66311e-06	4.26387e-06	3.80499e-06	3.05897e-06	3.9302e-06	1.58559	0.0293249	0.658907	0.699431	-0.515746
4891						417.439	444.341	POS									4.2579e-06	4.59365e-06	4.15531e-06	4.01969e-06	4.51544e-06	4.47622e-06	4.33637e-06	4.64228e-06	4.53655e-06	4.505e-06	4.52735e-06	4.55696e-06	4.75501e-06	4.58719e-06	1.74431	0.0314661	0.658907	0.945322	-0.0811226
4895						417.733	498.373	POS									7.45932e-05	7.77145e-05	7.31492e-05	7.22402e-05	7.51529e-05	8.06303e-05	7.558e-05	8.3559e-05	7.90367e-05	8.35418e-05	7.79635e-05	7.72782e-05	8.08287e-05	8.0368e-05	2.04642	0.0178409	0.658907	0.940425	-0.0886156
4908						420.499	210.112	POS									6.23957e-06	4.98225e-06	6.0767e-06	5.77232e-06	6.40085e-06	1.0837e-06	5.09257e-06	7.90245e-06	9.15417e-06	5.64121e-06	7.88542e-06	7.88785e-06	5.88825e-06	7.39323e-06	1.21296	0.0434059	0.658907	0.688815	-0.537812
4959						430.642	384.205	POS									7.91063e-06	7.71833e-06	7.19264e-06	7.94857e-06	7.40993e-06	6.89988e-06	7.51333e-06	8.67224e-06	8.31869e-06	7.73275e-06	8.6482e-06	7.71413e-06	8.34477e-06	8.23846e-06	1.93213	0.0139522	0.658907	0.911982	-0.132923
4971			D	alpha,beta-Dihydroxyethyl-TPP	-17.4735	432.165	486.365	POS									3.77596e-06	4.09602e-06	3.73917e-06	3.79532e-06	3.4344e-06	3.87118e-06	3.78534e-06	4.45038e-06	4.07799e-06	4.0678e-06	4.11211e-06	3.77298e-06	3.95918e-06	4.07341e-06	1.83967	0.0453124	0.658907	0.929282	-0.105812
4974			D	1-O,6-O-Digalloyl-beta-D-glucose	-19.8265	432.174	485.362	POS									1.71471e-05	1.71097e-05	1.69995e-05	1.63862e-05	1.68841e-05	1.63245e-05	1.68085e-05	1.78893e-05	1.69034e-05	1.77275e-05	1.79125e-05	1.66281e-05	1.80984e-05	1.75265e-05	1.82605	0.0322384	0.658907	0.959034	-0.0603464
4975			D	Karakin	22.198	432.175	484.356	POS									4.11545e-05	4.5403e-05	4.17019e-05	3.96678e-05	4.10624e-05	4.27351e-05	4.19541e-05	4.58908e-05	4.39987e-05	4.58308e-05	4.60906e-05	4.17021e-05	4.29968e-05	4.44183e-05	1.84665	0.0476232	0.658907	0.944524	-0.082341
4983			D	N1-(5-Phospho-alpha-D-ribosyl)-5,6-dimethylbenzimidazole	-9.00913	432.911	359.288	POS									2.66964e-06	2.92632e-06	2.80657e-06	2.63293e-06	2.62062e-06	2.43768e-06	2.6823e-06	3.30156e-06	2.82265e-06	2.93071e-06	2.87232e-06	2.78158e-06	3.13122e-06	2.97334e-06	1.93651	0.0218395	0.658907	0.902115	-0.148617
5010						435.853	858.582	POS									6.07418e-06	2.57896e-06	7.52889e-06	8.77573e-06	8.86716e-06	6.34534e-06	6.69504e-06	1.0158e-05	8.62933e-06	9.83675e-06	8.24877e-06	1.02745e-05	1.0549e-05	9.61605e-06	1.55188	0.0174759	0.658907	0.696236	-0.522352
5021			D	Sulfite	-7.14063	435.886	81.0697	POS									7.52888e-06	7.69602e-06	7.52962e-06	7.20396e-06	8.05757e-06	7.48829e-06	7.58406e-06	9.65237e-06	8.49085e-06	7.25033e-06	8.37234e-06	9.28208e-06	1.0628e-05	8.94599e-06	1.73667	0.0349895	0.658907	0.84776	-0.238272
5075			D	Fucofuroeckol B	9.15054	436.562	479.373	POS									4.39578e-06	3.77295e-06	4.92806e-06	3.62285e-06	4.71324e-06	5.51261e-06	4.49092e-06	3.61827e-06	3.01214e-06	3.99804e-06	3.50262e-06	2.64698e-06	3.00517e-06	3.2972e-06	1.90412	0.00725154	0.658907	1.36204	0.445766
5120						441.163	340.158	POS									4.55237e-06	6.07696e-06	4.85901e-06	4.03225e-06	6.08238e-06	3.92539e-06	4.92139e-06	5.1773e-06	5.27596e-06	6.64904e-06	6.74007e-06	6.23895e-06	6.29509e-06	6.06273e-06	1.68732	0.0385815	0.658907	0.811745	-0.300902
5127			D	Brompheniramine	-12.8612	441.863	320.243	POS									2.47119e-05	2.63216e-05	3.24291e-05	1.66963e-05	2.1317e-05	4.3626e-05	2.7517e-05	1.24548e-05	1.79287e-05	5.49971e-06	5.99515e-06	2.67965e-05	1.37574e-05	1.37387e-05	2.03541	0.0213136	0.658907	2.00288	1.00207
5137			D	2,4-Dinitro-1-(3-nitrophenoxy)benzene	-6.377	442.603	306.205	POS									2.22758e-06	2.86284e-06	2.89193e-06	2.92468e-06	1.87387e-06	1.99219e-06	2.46218e-06	3.06452e-06	3.32694e-06	3.71714e-06	3.42371e-06	2.8995e-06	2.29566e-06	3.12125e-06	1.7317	0.0421805	0.658907	0.788846	-0.342184
5139			D	3-[(2,6-Dichlorobenzylidene)amino]-6H-dibenzo[b,d]pyran-6-one	10.8206	443.386	369.224	POS									2.12826e-05	1.51316e-05	1.54715e-05	2.93685e-05	1.60208e-05	3.39291e-05	2.18673e-05	1.28976e-05	1.35385e-05	1.15805e-05	1.16553e-05	1.47557e-05	1.00127e-05	1.24067e-05	2.01876	0.0336401	0.658907	1.76254	0.817657
5152						444.927	409.298	POS									1.10457e-05	1.29696e-05	1.35565e-05	7.3668e-06	8.22189e-06	1.75497e-05	1.1785e-05	5.35928e-06	7.06654e-06	1.93716e-06	2.66658e-06	1.2185e-05	5.52893e-06	5.79058e-06	2.03168	0.018931	0.658907	2.03521	1.02518
5153						444.953	408.296	POS									4.89357e-05	5.89778e-05	6.48293e-05	3.61984e-05	3.92185e-05	8.29311e-05	5.51818e-05	2.20121e-05	3.14378e-05	9.46314e-06	1.03657e-05	5.52937e-05	2.79711e-05	2.60906e-05	2.08002	0.0150363	0.658907	2.11501	1.08066
5158						445.679	410.097	POS									4.33775e-06	1.86474e-06	1.01908e-06	5.41253e-07	2.67046e-06	2.70038e-06	2.18894e-06	5.11197e-07	4.29511e-07	6.19152e-07	5.76775e-07	2.99494e-07	1.88415e-06	7.20047e-07	1.86304	0.0356389	0.658907	3.04	1.60407
5164						445.771	452.321	POS									6.65089e-05	7.76527e-05	8.17383e-05	5.91584e-05	6.0652e-05	9.90741e-05	7.41307e-05	5.88736e-05	5.10244e-05	3.16694e-05	6.43715e-05	6.7611e-05	5.173e-05	5.42133e-05	1.75013	0.0343544	0.658907	1.36739	0.451425
5174						446.493	496.347	POS									2.67921e-05	3.59101e-05	3.62546e-05	2.49564e-05	2.06872e-05	4.97503e-05	3.23918e-05	1.28021e-05	1.7006e-05	6.64221e-06	7.51458e-06	2.97228e-05	1.48863e-05	1.47623e-05	2.18219	0.00929157	0.658907	2.19422	1.13371
5177						447.128	541.376	POS									3.9043e-06	5.12948e-06	5.70609e-06	3.90254e-06	3.66804e-06	7.57618e-06	4.9811e-06	1.8937e-06	2.50658e-06	6.74083e-07	8.62185e-07	4.8453e-06	2.45311e-06	2.20583e-06	2.12089	0.00964249	0.658907	2.25816	1.17514
5181						447.248	584.4	POS									6.96266e-06	1.07968e-05	9.66179e-06	6.46741e-06	4.59623e-06	1.47084e-05	8.86556e-06	3.37305e-06	4.43607e-06	7.66089e-07	1.55968e-06	7.15697e-06	3.33459e-06	3.43774e-06	2.07465	0.0111349	0.658907	2.57889	1.36675
5182						447.279	628.427	POS									2.92038e-06	4.22259e-06	4.6344e-06	2.72523e-06	2.71501e-06	6.36996e-06	3.93126e-06	1.71425e-06	1.83496e-06	1.22968e-06	1.37743e-06	3.59079e-06	2.1095e-06	1.9761e-06	2.13922	0.0172278	0.658907	1.9894	0.992336
5185						447.878	80.0493	POS									5.79406e-06	5.00473e-06	5.5468e-06	6.38947e-06	5.60715e-06	8.50298e-06	6.14086e-06	4.45396e-06	4.7211e-06	3.96288e-06	4.89384e-06	5.78946e-06	4.1932e-06	4.66908e-06	1.93721	0.0274623	0.658907	1.31522	0.395305
5187			D	Tris(1-aziridinyl)phosphine oxide	-18.6904	447.968	174.157	POS									4.36236e-06	5.80043e-06	9.22793e-06	1.02553e-05	7.31634e-06	1.82302e-05	9.19876e-06	2.5491e-08	3.18043e-06	1.33219e-06	3.18731e-06	8.11023e-06	4.20427e-06	3.33999e-06	1.68302	0.0294121	0.658907	2.75413	1.4616
5188						447.977	267.236	POS									4.2317e-05	4.46895e-05	5.82054e-05	6.80483e-05	5.6057e-05	0.000104967	6.23807e-05	2.30091e-05	3.32877e-05	2.85615e-05	3.03506e-05	5.53358e-05	4.13224e-05	3.53112e-05	2.04526	0.0270293	0.658907	1.7666	0.820974
5189			D	3,5-Dinitro-L-tyrosine	1.31212	447.977	272.191	POS									8.58266e-05	8.3093e-05	0.000118728	0.000120205	0.000111372	0.000206321	0.000120924	4.20321e-05	6.16359e-05	5.2329e-05	6.53613e-05	0.000102702	8.58045e-05	6.83108e-05	2.05064	0.0277292	0.658907	1.77021	0.823917
5194			D	D-Lombricine	-0.323195	447.983	271.187	POS									0.000618327	0.000608085	0.000813162	0.000899859	0.000750071	0.00146151	0.000858502	0.000312728	0.000451291	0.00039278	0.000459546	0.00074725	0.000579231	0.000490471	2.05251	0.028067	0.658907	1.75036	0.807653
5195						447.983	273.193	POS									5.55859e-06	6.11427e-06	7.85111e-06	7.98425e-06	7.16826e-06	1.67461e-05	8.57044e-06	2.82377e-06	3.47404e-06	2.79547e-06	4.34741e-06	6.51898e-06	6.24565e-06	4.36755e-06	2.01488	0.042882	0.658907	1.9623	0.972544
5196			D	2-Hydroxy-6-oxo-6-(2-hydroxyphenoxy)-hexa-2,4-dienoate	-0.617371	448.147	251.211	POS									2.4156e-05	2.19201e-05	2.38997e-05	2.38362e-05	2.10358e-05	3.93271e-05	2.56958e-05	1.65718e-05	1.65464e-05	1.77399e-05	1.64149e-05	2.17804e-05	2.02556e-05	1.82181e-05	2.00001	0.0424579	0.658907	1.41045	0.496158
5202						448.609	816.573	POS									1.30198e-05	9.26215e-06	1.80815e-05	3.07471e-05	2.57761e-05	2.61594e-05	2.05077e-05	3.82594e-05	4.3407e-05	3.39893e-05	3.10736e-05	3.74008e-05	2.58775e-05	3.50013e-05	1.92075	0.00657851	0.658907	0.585912	-0.771244
5220						449.523	814.557	POS									1.5046e-05	9.86497e-06	2.54552e-05	3.7383e-05	3.4994e-05	3.87726e-05	2.69193e-05	4.17545e-05	6.26499e-05	4.77627e-05	3.90956e-05	3.23874e-05	5.09641e-05	4.5769e-05	1.73794	0.0170091	0.658907	0.588155	-0.765732
5234						451.051	481.366	POS									1.17398e-05	1.21e-05	1.10391e-05	1.10534e-05	1.12436e-05	1.16018e-05	1.1463e-05	1.18759e-05	1.25502e-05	1.20311e-05	1.16899e-05	1.16027e-05	1.23618e-05	1.20186e-05	1.6499	0.0368907	0.658907	0.953768	-0.0682896
5235						451.051	516.402	POS									8.0691e-06	7.66275e-06	7.66196e-06	7.81844e-06	7.52751e-06	8.0462e-06	7.79766e-06	8.09429e-06	8.86493e-06	8.3355e-06	8.70169e-06	7.7637e-06	7.8458e-06	8.26765e-06	1.65105	0.0445651	0.658907	0.943153	-0.0844365
5239						451.062	521.357	POS									6.74987e-05	6.47569e-05	6.5616e-05	6.56349e-05	6.74032e-05	7.15029e-05	6.70688e-05	7.07449e-05	7.04372e-05	7.21125e-05	7.19987e-05	7.27835e-05	7.18045e-05	7.16469e-05	2.22244	0.00433799	0.658907	0.936102	-0.0952623
5243			D	Quercetin 3,3',7-trissulfate	-3.64431	451.074	543.431	POS									4.4915e-06	3.9038e-06	3.93786e-06	4.74911e-06	4.00542e-06	3.7219e-06	4.13493e-06	4.80453e-06	5.46496e-06	4.81554e-06	5.78127e-06	4.8372e-06	4.31274e-06	5.00271e-06	1.98941	0.00920646	0.658907	0.826539	-0.274846
5246						451.203	500.38	POS									3.35438e-05	3.70303e-05	3.3251e-05	3.4589e-05	3.37281e-05	3.56425e-05	3.46308e-05	3.60075e-05	3.65294e-05	3.74954e-05	3.66009e-05	3.52744e-05	3.59648e-05	3.63121e-05	1.92794	0.0311276	0.658907	0.953699	-0.0683944
5292						460.508	249.206	POS									3.16295e-05	3.20545e-05	4.01727e-05	4.71718e-05	3.8449e-05	6.9938e-05	4.32359e-05	1.77457e-05	2.76196e-05	2.35707e-05	2.76076e-05	3.73823e-05	2.96209e-05	2.72578e-05	1.96688	0.0318598	0.658907	1.58619	0.665561
5301						463.658	334.295	POS									6.43774e-06	7.33236e-06	8.2338e-06	6.89094e-06	6.35992e-06	1.48381e-06	6.12309e-06	1.05843e-05	9.18206e-06	7.93027e-06	9.43291e-06	6.403e-06	8.91604e-06	8.74142e-06	1.3213	0.0432126	0.658907	0.700469	-0.513608
5307						464.702	490.17	POS									2.97948e-06	2.95666e-06	2.854e-06	2.99341e-06	2.90544e-06	2.90609e-06	2.93251e-06	3.29162e-06	3.01359e-06	3.34507e-06	3.18e-06	3.43194e-06	3.46757e-06	3.2883e-06	2.36485	0.00270616	0.658907	0.891802	-0.165204
5333						466.918	277.197	POS									7.72374e-06	6.56395e-06	7.38189e-06	7.80617e-06	7.74243e-06	7.03641e-06	7.37577e-06	6.17114e-06	6.74645e-06	5.47633e-06	6.52329e-06	7.43004e-06	6.62961e-06	6.49614e-06	2.01487	0.0244579	0.658907	1.13541	0.183209
5344						469.031	247.19	POS									3.63444e-06	3.26114e-06	4.17753e-06	3.94347e-06	4.32184e-06	6.18449e-06	4.25382e-06	2.39574e-06	3.16196e-06	2.77073e-06	2.46104e-06	3.95253e-06	3.94654e-06	3.11476e-06	1.86677	0.0478602	0.658907	1.3657	0.449639
5359						470.584	788.613	POS									3.57688e-05	4.05294e-05	3.74795e-05	3.80363e-05	3.24552e-05	4.29567e-05	3.7871e-05	5.1698e-05	5.23441e-05	4.20535e-05	6.1981e-05	3.8583e-05	3.72961e-05	4.7326e-05	1.76644	0.048355	0.658907	0.800216	-0.321539
5373						471.313	856.566	POS									9.84913e-06	8.43383e-06	2.06488e-05	3.53251e-05	2.69489e-05	2.01034e-05	2.02182e-05	2.97054e-05	3.04871e-05	3.77208e-05	3.00977e-05	3.33712e-05	2.74746e-05	3.14761e-05	1.72909	0.0421208	0.658907	0.642334	-0.638604
5457						479.632	616.463	POS									7.85613e-06	7.76209e-06	6.10727e-06	6.87188e-06	6.61497e-06	1.22459e-05	7.90971e-06	4.02302e-06	4.99658e-06	3.97157e-06	6.44757e-06	6.52536e-06	6.63355e-06	5.43294e-06	1.89469	0.0393841	0.658907	1.45588	0.541892
5498						484.147	324.274	POS									4.77607e-05	5.08592e-05	5.76389e-05	5.70203e-05	5.69964e-05	9.61762e-05	6.10753e-05	2.64806e-05	3.83818e-05	2.7699e-05	3.32881e-05	5.63364e-05	4.26033e-05	3.74649e-05	2.13475	0.019699	0.658907	1.6302	0.70505
5499						484.165	329.23	POS									2.34789e-05	2.36176e-05	2.87539e-05	2.54662e-05	2.89541e-05	4.88226e-05	2.98489e-05	1.146e-05	1.79039e-05	1.21829e-05	1.48754e-05	2.63617e-05	2.12601e-05	1.73407e-05	2.14693	0.0208129	0.658907	1.72132	0.783518
5504						484.366	307.247	POS									0.000111154	0.000110058	0.000130602	0.000126222	0.000129217	0.000218425	0.000137613	5.71317e-05	8.6679e-05	6.05534e-05	7.27301e-05	0.000131599	9.32616e-05	8.36591e-05	2.12574	0.0223838	0.658907	1.64493	0.718024
5529						487.266	574.311	POS									2.5948e-06	2.20569e-06	2.64414e-06	3.10404e-06	2.79936e-06	3.18915e-06	2.75619e-06	2.93087e-06	4.12906e-06	4.44685e-06	2.9121e-06	3.39627e-06	3.07131e-06	3.48108e-06	1.69833	0.0392678	0.658907	0.791765	-0.336856
5532						487.843	423.235	POS									8.07598e-06	5.91038e-06	6.75952e-06	5.19269e-06	6.56862e-06	9.4293e-06	6.98941e-06	5.90058e-06	6.76349e-06	3.17107e-06	5.04929e-06	5.23563e-06	3.63359e-06	4.95894e-06	1.80244	0.0354183	0.658907	1.40946	0.495139
5550						488.742	479.143	POS									4.87823e-06	4.71059e-06	3.8484e-06	2.99433e-06	4.19854e-06	4.92867e-06	4.25979e-06	3.45884e-06	3.35152e-06	3.26149e-06	2.92741e-06	3.79695e-06	3.84821e-06	3.44073e-06	1.74086	0.0353638	0.658907	1.23805	0.308067
5556						488.752	443.127	POS									1.02223e-06	1.80451e-06	1.39916e-06	1.23235e-06	1.27553e-06	1.99769e-06	1.45525e-06	7.46527e-07	4.47482e-07	9.87436e-07	1.13791e-06	1.30996e-06	1.26649e-06	9.82634e-07	1.51675	0.0426297	0.658907	1.48096	0.566536
5565						489.317	758.566	POS									0.000188325	0.00020087	0.000217221	0.000176593	0.000185311	0.000189868	0.000193031	0.000226868	0.000244265	0.000188614	0.000262885	0.000211806	0.000211619	0.000224343	1.69394	0.0284428	0.658907	0.86043	-0.21687
5572						489.628	814.557	POS									3.15437e-05	1.70452e-05	5.27847e-05	6.99828e-05	6.76532e-05	5.97133e-05	4.97872e-05	7.40379e-05	7.00731e-05	0.00010807	7.51395e-05	7.71918e-05	8.06836e-05	8.0866e-05	1.74583	0.0130191	0.658907	0.615674	-0.699761
5573						489.718	786.601	POS									8.84784e-05	8.31866e-05	8.62717e-05	0.000118241	6.72677e-05	8.52862e-05	8.8122e-05	0.000218981	0.000354581	0.00013013	0.000238497	0.000145601	8.91885e-05	0.000196163	2.02336	0.0390528	0.658907	0.449228	-1.15448
5694						498.656	419.778	POS									4.87942e-06	8.81687e-06	7.34963e-06	4.29312e-06	9.45195e-06	1.47414e-05	8.2554e-06	2.26346e-06	3.48387e-06	8.43436e-07	1.51858e-06	8.26988e-06	5.07299e-06	3.57537e-06	1.96987	0.0342377	0.658907	2.30897	1.20725
5695			D	Pipobroman	11.5319	498.692	357.066	POS									3.85416e-06	1.41274e-06	1.57892e-06	1.34173e-06	1.8684e-06	1.89858e-06	1.99242e-06	9.45887e-07	6.03931e-07	1.44003e-06	5.80726e-07	5.1124e-07	1.77317e-06	9.75831e-07	1.85474	0.0431084	0.658907	2.04177	1.02982
5699						498.909	414.073	POS									8.35007e-06	2.85913e-06	2.96519e-06	1.24246e-06	4.86791e-06	3.2629e-06	3.92461e-06	8.35019e-07	8.40703e-07	9.35505e-07	8.45907e-07	9.53162e-07	3.92491e-06	1.3892e-06	2.06022	0.0476907	0.658907	2.82508	1.49829
5711						499.289	777.497	POS									6.01797e-06	1.08197e-05	1.06779e-05	4.12265e-06	9.27501e-06	1.63153e-05	9.53808e-06	9.06291e-07	2.64758e-06	2.60107e-08	2.51982e-08	1.02529e-05	4.09504e-06	2.99217e-06	1.90133	0.0195441	0.658907	3.18768	1.6725
5715						499.465	85.839	POS									6.81237e-06	1.14284e-05	8.94563e-06	4.88835e-06	8.31451e-06	2.16673e-05	1.03428e-05	2.92024e-06	3.57871e-06	5.35217e-07	6.57178e-07	1.09505e-05	3.88713e-06	3.75483e-06	1.96896	0.0456868	0.658907	2.75452	1.4618
5717						499.534	812.54	POS									1.91771e-05	1.6389e-05	4.1951e-05	3.16977e-05	5.89889e-05	3.97984e-05	3.4667e-05	5.27385e-05	5.01508e-05	6.32898e-05	4.06677e-05	8.56491e-05	6.65647e-05	5.98435e-05	1.75055	0.0199892	0.658907	0.579295	-0.787631
5722						499.716	397.765	POS									6.79189e-06	8.2746e-06	7.87838e-06	4.54828e-06	8.1822e-06	1.41818e-05	8.30953e-06	4.01982e-06	4.15557e-06	1.27011e-06	1.43665e-06	8.49808e-06	4.337e-06	3.95287e-06	1.96109	0.0273979	0.658907	2.10215	1.07187
5726						499.968	749.443	POS									3.46432e-06	3.44623e-06	4.8013e-06	2.90748e-06	4.20656e-06	4.62407e-06	3.90833e-06	2.49271e-06	2.00566e-06	2.15403e-06	2.12833e-06	4.41048e-06	2.62846e-06	2.63661e-06	2.01123	0.0239841	0.658907	1.48233	0.567867
5730			D	2,3,4,7,8,9,15,21,22,23,28-undecahydroxy-14-(hydroxymethyl)-13,25,32,35-tetraoxaoctacyclo[14.13.3.3]pentatriaconta-1,3,5(30),6,8,10,19,21,23-nonaene-12,27,31,34-tetrone	-16.0717	500.296	729.52	POS									0.000202813	0.000275803	0.000243651	0.000145087	0.000198914	0.000440284	0.000251092	0.000102745	0.000120071	4.40136e-05	5.09665e-05	0.000243463	0.000132887	0.000115691	2.04713	0.024713	0.658907	2.17037	1.11794
5731						500.358	373.775	POS									1.00974e-05	1.28613e-05	1.07819e-05	7.16731e-06	9.40743e-06	2.18282e-05	1.20239e-05	6.32231e-06	6.12164e-06	1.18855e-06	2.03465e-06	1.18013e-05	6.24594e-06	5.61907e-06	1.889	0.0340213	0.658907	2.13985	1.09751
5744						500.853	76.1667	POS									7.52848e-06	1.10981e-05	7.10849e-06	5.37959e-06	5.69963e-06	1.80296e-05	9.14064e-06	1.47935e-06	3.95966e-06	2.60107e-08	2.51982e-08	1.02334e-05	3.20205e-06	3.15428e-06	1.81426	0.0381619	0.658907	2.89786	1.53499
5745						500.926	76.0553	POS									2.71716e-05	3.7052e-05	3.37779e-05	1.9863e-05	2.19505e-05	5.57945e-05	3.26016e-05	1.18966e-05	1.55324e-05	5.95806e-06	6.07746e-06	3.1497e-05	1.50101e-05	1.43286e-05	2.106	0.0197702	0.658907	2.27528	1.18604
5748						501.077	686.493	POS									6.26728e-05	8.83206e-05	7.78366e-05	4.94874e-05	5.59128e-05	0.00013428	7.80851e-05	3.2003e-05	4.07692e-05	1.09742e-05	1.51348e-05	7.85507e-05	3.91174e-05	3.60915e-05	2.01414	0.0257722	0.658907	2.16353	1.11339
5750						501.131	684.488	POS									0.000758935	0.00104007	0.000927521	0.000590324	0.000657503	0.00155348	0.000921306	0.000389251	0.000482558	0.000158788	0.000190418	0.00088592	0.000473708	0.000430107	2.05366	0.0208488	0.658907	2.14204	1.09898
5751						501.139	332.279	POS									1.34414e-05	2.24219e-05	2.35726e-05	1.86388e-05	2.40083e-05	2.31661e-05	2.08749e-05	1.81383e-05	1.14329e-05	1.61259e-05	1.59246e-05	1.17384e-05	1.85424e-05	1.53171e-05	1.48892	0.0244466	0.658907	1.36285	0.446626
5752						501.256	788.611	POS									0.000106154	0.000153583	0.000150177	0.00013055	0.000100736	0.000161772	0.000133829	0.000164936	0.000218043	0.000148602	0.000216517	0.000160242	0.000137293	0.000174272	1.66898	0.0446751	0.658907	0.76793	-0.380953
5756						501.478	642.468	POS									8.08767e-05	0.000110839	0.000106733	6.33633e-05	6.41056e-05	0.000160896	9.78023e-05	3.92565e-05	5.22503e-05	1.54403e-05	2.05475e-05	9.28963e-05	4.88704e-05	4.48769e-05	2.06355	0.0187366	0.658907	2.17935	1.1239
5758						501.493	71.1634	POS									3.76257e-05	4.92475e-05	4.84166e-05	2.89133e-05	3.06201e-05	7.24613e-05	4.45474e-05	1.82727e-05	2.45785e-05	6.36568e-06	8.45416e-06	4.17049e-05	2.2353e-05	2.02882e-05	2.05872	0.0162577	0.658907	2.19573	1.1347
5760						501.631	239.149	POS									9.40814e-06	1.27452e-05	1.1288e-05	8.19319e-06	1.12353e-05	2.04153e-05	1.22142e-05	7.41817e-06	6.05898e-06	3.12361e-06	3.55246e-06	8.16745e-06	6.8914e-06	5.86868e-06	2.16092	0.00886849	0.658907	2.08125	1.05745
5761						501.661	646.422	POS									1.77183e-05	1.95246e-05	2.19832e-05	1.05395e-05	1.25491e-05	3.53742e-05	1.96148e-05	7.28362e-06	8.13345e-06	5.10895e-06	4.60594e-06	1.67133e-05	8.48536e-06	8.38844e-06	2.16905	0.0191002	0.658907	2.33832	1.22547
5763						501.807	641.467	POS									0.000344082	0.000454751	0.000437889	0.000269297	0.000282523	0.000662467	0.000408502	0.000163429	0.000223025	6.88494e-05	8.63553e-05	0.000364626	0.00021591	0.000187033	2.10535	0.0137084	0.658907	2.18412	1.12705
5764						501.814	640.464	POS									0.000953127	0.00125528	0.00122836	0.000746763	0.000792418	0.00184505	0.00113683	0.000471803	0.0006229	0.000196713	0.000243564	0.00106338	0.000597794	0.000532691	2.07856	0.0164641	0.658907	2.13413	1.09365
5766						501.937	761.585	POS									0.000189631	0.00026147	0.000148147	0.000180168	0.000219382	0.000242986	0.000206964	0.000117619	7.59972e-05	0.000141541	0.000153684	0.00022184	0.000133843	0.000140754	1.67713	0.0294741	0.658907	1.47039	0.556201
5771						501.97	760.583	POS									0.00049423	0.000619133	0.000513872	0.000454728	0.000372574	0.00046235	0.000486148	0.000338143	0.000179001	0.000386628	0.000338514	0.000355745	0.000387034	0.000330844	1.78196	0.00690647	0.658907	1.46942	0.555242
5780						502.209	601.391	POS									7.2009e-05	8.14732e-05	9.0539e-05	5.07443e-05	5.06844e-05	0.000130278	7.9288e-05	3.11916e-05	4.27562e-05	1.25692e-05	1.62317e-05	7.01121e-05	3.90243e-05	3.53142e-05	2.11369	0.0141503	0.658907	2.24521	1.16685
5786			D	XCT 790	13.4766	502.338	597.44	POS									0.000384931	0.000497372	0.000497549	0.000296467	0.000291895	0.000727434	0.000449275	0.000178903	0.000245412	7.71905e-05	9.638e-05	0.000411511	0.00022582	0.000205869	2.09974	0.0151799	0.658907	2.18233	1.12587
5787						502.401	596.437	POS									0.00110011	0.0014218	0.00143568	0.000855525	0.00088008	0.00205017	0.00129056	0.000527533	0.000723904	0.000225879	0.000280126	0.0011652	0.000675376	0.000599669	2.10326	0.0134779	0.658907	2.15212	1.10576
5788						502.464	598.441	POS									7.85799e-05	0.000100673	0.00010381	6.25437e-05	5.98339e-05	0.000154809	9.3375e-05	3.78087e-05	5.29806e-05	1.62389e-05	2.01821e-05	8.68041e-05	4.57374e-05	4.3292e-05	2.07742	0.0184282	0.658907	2.15687	1.10894
5790						502.595	376.306	POS									6.21218e-05	7.34896e-05	8.65142e-05	3.96233e-05	4.77111e-05	9.98911e-05	6.82252e-05	3.27506e-05	5.10683e-05	1.95569e-05	1.92644e-05	5.74959e-05	3.42622e-05	3.5733e-05	2.05505	0.0171906	0.658907	1.9093	0.933046
5793			D	4'-O-Demethylrebeccamycin	11.1528	502.738	557.364	POS									7.62922e-05	8.72259e-05	9.76845e-05	5.57391e-05	5.42759e-05	0.000128151	8.32281e-05	3.13112e-05	4.74556e-05	1.35287e-05	1.82845e-05	7.45717e-05	4.23655e-05	3.79195e-05	2.13668	0.0110416	0.658907	2.19486	1.13413
5795						502.846	341.268	POS									9.41625e-06	1.33521e-05	1.51377e-05	7.67611e-06	8.49507e-06	1.65323e-05	1.17682e-05	2.83658e-06	8.6176e-06	2.19926e-06	1.47609e-06	1.08127e-05	4.15188e-06	5.01569e-06	2.13999	0.0111969	0.658907	2.34629	1.23038
5807						503.328	135.117	POS									3.33671e-06	6.07144e-06	5.19494e-06	3.395e-06	5.40489e-06	9.14094e-06	5.42399e-06	1.75451e-06	4.78568e-06	1.95556e-06	1.12637e-06	2.59774e-06	3.3379e-06	2.59296e-06	2.03527	0.0198593	0.658907	2.09181	1.06475
5818						503.447	573.339	POS									4.6844e-06	5.95122e-06	6.57236e-06	3.46698e-06	3.04721e-06	8.8662e-06	5.43139e-06	2.01865e-06	2.85162e-06	3.92818e-07	8.15117e-07	4.09349e-06	2.34383e-06	2.08592e-06	2.06806	0.00937481	0.658907	2.60383	1.38064
5819			D	Myricatin	-22.9235	503.474	553.413	POS									0.000359336	0.000452375	0.000469234	0.000279682	0.00025906	0.000640727	0.000410069	0.000173613	0.000239408	7.31477e-05	9.40825e-05	0.0003862	0.000199955	0.000194401	2.08006	0.0155961	0.658907	2.1094	1.07683
5820						503.517	554.415	POS									7.05412e-05	8.72557e-05	8.94302e-05	5.41095e-05	5.32665e-05	0.000126205	8.01347e-05	3.46611e-05	4.83518e-05	1.44883e-05	1.78941e-05	7.33828e-05	4.12076e-05	3.8331e-05	2.077	0.0149231	0.658907	2.0906	1.06392
5825						504.023	470.316	POS									1.06496e-05	1.625e-05	1.28647e-05	1.0737e-05	8.4883e-06	2.45633e-05	1.39255e-05	4.95059e-06	5.57562e-06	2.31101e-06	2.22509e-06	1.01986e-05	6.75917e-06	5.33668e-06	2.20411	0.00934216	0.658907	2.60939	1.38371
5827			D	L 735821	24.5585	504.051	465.362	POS									0.000112894	0.000129627	0.000147969	7.68438e-05	9.23418e-05	0.000190228	0.000124984	5.25117e-05	7.69048e-05	2.45936e-05	2.80472e-05	0.000117244	6.06161e-05	5.99862e-05	2.10711	0.0137029	0.658907	2.08355	1.05904
5829						504.08	514.342	POS									1.86693e-05	2.34322e-05	1.1935e-05	9.58441e-06	1.09827e-05	3.49935e-05	1.82662e-05	6.25304e-06	7.97781e-06	1.51326e-06	3.22684e-06	1.51717e-05	3.67819e-06	6.30348e-06	2.08803	0.0229309	0.658907	2.8978	1.53496
5831						504.222	513.338	POS									8.23987e-05	8.92201e-05	0.000104955	6.61125e-05	6.37179e-05	0.00012301	8.82356e-05	4.19724e-05	5.26358e-05	8.84869e-06	1.20271e-05	8.65628e-05	4.96639e-05	4.19518e-05	1.96319	0.0116177	0.658907	2.10326	1.07263
5832						504.358	510.39	POS									7.19245e-05	8.23549e-05	9.13376e-05	6.01522e-05	5.37395e-05	8.91367e-05	7.47742e-05	5.12939e-05	5.60245e-05	3.25839e-05	3.88488e-05	8.1129e-05	4.86477e-05	5.14213e-05	1.92618	0.0316817	0.658907	1.45415	0.540175
5834						504.401	508.383	POS									0.000949113	0.00116197	0.0012495	0.000739925	0.000706825	0.00163796	0.00107421	0.000479921	0.00069907	0.00021171	0.000257513	0.00104986	0.000549059	0.00054119	2.03901	0.019126	0.658907	1.98491	0.989076
5839			D	Griseorhodin A	-12.5506	504.562	509.388	POS									0.000285304	0.000341411	0.000370329	0.00020959	0.000212653	0.0004806	0.000316648	0.0001319	0.000192852	6.16788e-05	7.10822e-05	0.000298905	0.000165484	0.00015365	2.08722	0.0147641	0.658907	2.06083	1.04323
5840						504.658	323.159	POS									6.19839e-06	6.0369e-06	6.35129e-06	4.13662e-06	5.98148e-06	7.1177e-06	5.9704e-06	4.39529e-06	4.48971e-06	5.49945e-06	4.8675e-06	5.42169e-06	4.66274e-06	4.8894e-06	1.661	0.0361339	0.658907	1.22109	0.28817
5847						505.127	422.338	POS									1.10581e-05	1.31334e-05	1.38428e-05	6.79214e-06	8.18285e-06	1.29493e-05	1.09931e-05	4.54578e-06	6.47402e-06	1.95528e-06	3.09423e-06	1.25823e-05	5.13578e-06	5.63123e-06	2.07103	0.0198174	0.658907	1.95217	0.965076
5856						505.777	426.291	POS									8.07305e-06	9.16738e-06	1.26514e-05	1.42607e-06	4.48036e-06	8.04006e-06	7.30639e-06	1.40763e-06	4.24258e-06	5.03127e-07	2.51982e-08	7.23546e-06	2.77998e-06	2.699e-06	1.63853	0.0385438	0.658907	2.70708	1.43674
5857			D	Atoxin a(s)	0.974504	505.996	253.216	POS									1.44358e-05	1.62945e-05	1.57207e-05	1.03008e-05	1.1115e-05	1.80084e-05	1.43125e-05	1.05238e-05	1.20766e-05	7.85491e-06	7.73911e-06	7.97184e-06	1.03985e-05	9.42746e-06	2.09959	0.00695282	0.658907	1.51818	0.60234
5867						506.573	389.23	POS									1.50822e-05	1.09352e-05	1.13749e-05	9.60401e-06	1.37468e-05	1.48689e-05	1.2602e-05	1.13006e-05	9.85626e-06	6.96621e-06	1.15397e-05	7.13263e-06	5.24486e-06	8.67338e-06	1.73891	0.0190813	0.658907	1.45295	0.538987
5871			D	UDP-N-acetyl-D-galactosamine 4-sulfate	-10.2993	507.589	688.417	POS									1.67862e-05	1.62907e-05	1.27704e-05	1.1137e-05	1.71888e-05	1.14799e-05	1.42755e-05	2.34503e-05	1.59835e-05	2.00535e-05	2.02467e-05	2.08505e-05	1.52996e-05	1.9314e-05	1.95674	0.0142674	0.658907	0.739125	-0.436109
5893						509.808	299.121	POS									1.00932e-05	9.89615e-06	1.05524e-05	8.10883e-06	1.04325e-05	1.14785e-05	1.00936e-05	7.8947e-06	7.87776e-06	7.47432e-06	7.06892e-06	8.60303e-06	1.02236e-05	8.19039e-06	2.04016	0.0145194	0.658907	1.23237	0.301437
5894						509.809	217.117	POS									9.84933e-06	1.05085e-05	9.18253e-06	8.07767e-06	1.04695e-05	1.27504e-05	1.01397e-05	7.69598e-06	7.73598e-06	7.31136e-06	7.86609e-06	9.40746e-06	9.75047e-06	8.29456e-06	1.82985	0.0362862	0.658907	1.22245	0.289773
5904						510.414	617.172	POS									1.79561e-06	1.04295e-06	1.44057e-06	5.21766e-07	1.39575e-06	2.18966e-06	1.39772e-06	7.22832e-07	4.88988e-07	2.31459e-07	1.04146e-06	1.09617e-06	9.81399e-07	7.60385e-07	1.65662	0.0432175	0.658907	1.83817	0.878272
5922			D	Aerophobin 1	-2.07677	510.745	477.126	POS									2.85284e-06	3.96701e-06	2.91645e-06	1.60482e-06	2.62822e-06	3.97812e-06	2.99124e-06	1.3086e-06	1.62872e-06	9.35307e-07	1.94955e-06	2.63089e-06	2.53732e-06	1.83173e-06	1.86636	0.0295862	0.658907	1.63302	0.707539
5977						516.183	586.309	POS									1.03664e-05	1.21166e-05	1.18943e-05	1.21039e-05	1.13605e-05	1.00271e-05	1.13114e-05	8.79189e-06	1.04098e-05	1.00964e-05	9.21586e-06	8.52848e-06	7.86163e-06	9.15067e-06	2.08722	0.0025823	0.658907	1.23613	0.305833
5984						516.9	452.098	POS									1.67095e-06	1.78779e-06	1.4236e-06	1.29418e-06	1.31005e-06	1.53268e-06	1.50321e-06	1.11664e-06	1.14084e-06	1.28701e-06	6.85869e-07	1.08286e-06	1.26441e-06	1.09627e-06	1.94303	0.0069183	0.658907	1.3712	0.455436
6050						519.607	837.542	POS									1.22956e-05	3.76088e-06	1.75875e-05	1.81064e-05	2.09125e-05	1.35786e-05	1.43736e-05	1.94774e-05	3.00845e-05	2.34339e-05	1.92623e-05	1.87621e-05	1.98904e-05	2.18185e-05	1.38887	0.0351931	0.658907	0.65878	-0.60213
6067						520.352	648.386	POS									1.44183e-05	1.5223e-05	5.52495e-06	2.26886e-05	1.75001e-05	2.07855e-06	1.29056e-05	2.3109e-05	2.04346e-05	1.57909e-05	2.05002e-05	1.88013e-05	2.54534e-05	2.06816e-05	1.42505	0.0466601	0.658907	0.624013	-0.680352
6078						521.15	672.323	POS									7.90006e-06	7.42814e-06	1.0745e-05	8.08127e-06	1.20941e-05	1.13795e-05	9.60467e-06	6.94829e-06	6.73243e-06	7.73071e-06	7.30259e-06	7.92225e-06	7.51218e-06	7.35808e-06	1.84481	0.0416197	0.658907	1.30532	0.384408
6085						521.809	815.562	POS									4.4362e-05	1.99437e-05	5.65935e-05	7.69081e-05	6.91224e-05	5.75354e-05	5.40775e-05	8.31597e-05	7.59185e-05	0.000133974	0.000129157	9.44019e-05	8.84515e-05	0.000100844	1.97237	0.00482221	0.658907	0.53625	-0.899022
6086						521.996	366.298	POS									4.14881e-06	7.06463e-06	4.26682e-06	3.73256e-06	3.33772e-06	4.44045e-06	4.4985e-06	8.17108e-06	4.25342e-06	8.91735e-06	8.99768e-06	5.35596e-06	5.24946e-06	6.82416e-06	1.93428	0.0447891	0.658907	0.659202	-0.601207
6130						523.143	814.557	POS									7.08255e-05	3.39957e-05	0.000104486	0.000130924	0.000135747	0.000123572	9.99252e-05	0.000171874	0.000145252	0.000188837	0.000137414	0.000167208	0.000173408	0.000163999	1.77772	0.00539764	0.658907	0.609304	-0.714767
6131						523.143	816.571	POS									7.55664e-05	4.31807e-05	7.47578e-05	0.000119622	0.000125301	0.000112185	9.17688e-05	0.000278749	0.000161003	0.000198267	0.000121293	0.000180326	0.000102938	0.000173763	1.99098	0.0172441	0.658907	0.528127	-0.921043
6132						523.145	716.446	POS									3.64055e-06	2.98091e-06	8.20127e-06	7.16616e-06	5.01104e-06	4.27483e-06	5.21246e-06	9.10781e-06	7.09851e-06	9.67469e-06	1.02868e-05	9.25953e-06	6.7724e-06	8.69995e-06	2.0298	0.00663951	0.658907	0.599137	-0.739043
6161						523.664	841.576	POS									1.02166e-05	1.52885e-05	1.91741e-05	3.13405e-05	2.75055e-05	2.11801e-05	2.07842e-05	3.18943e-05	2.78124e-05	4.42684e-05	3.28421e-05	3.29157e-05	2.77337e-05	3.29111e-05	2.01255	0.0129184	0.658907	0.631526	-0.663085
6171						523.735	817.579	POS									3.17413e-05	2.17937e-05	4.4764e-05	6.42501e-05	5.25231e-05	4.71544e-05	4.37044e-05	6.45469e-05	5.63e-05	7.68108e-05	6.24904e-05	9.0619e-05	4.73841e-05	6.63585e-05	1.73479	0.0274263	0.658907	0.65861	-0.602503
6172			D	2-[({2-[7,8,9,12,13,14,17,18,19,25-decahydroxy-24-(hydroxymethyl)-4,22,27-trioxo-3,23,26-trioxahexacyclo[13.10.3.1]nonacosa-5(10),6,8,11,13,15(28),16,18,20-nonaen-29-yl]-3,4,5-trihydroxyphenyl}(hydroxy)methylidene)amino]acetic acid	-17.1469	523.735	842.589	POS									2.8862e-05	4.62344e-05	3.25303e-05	6.75241e-05	5.22879e-05	4.84673e-05	4.59843e-05	6.75304e-05	6.57426e-05	0.000108974	7.50718e-05	7.40645e-05	4.44965e-05	7.26467e-05	1.99639	0.0269267	0.658907	0.632986	-0.659755
6174						523.746	788.611	POS									0.000101021	0.000153421	0.000151395	0.000185842	0.000136976	0.00016054	0.000148199	0.000262016	0.000243474	0.000162206	0.000216178	0.000212302	0.000153884	0.000208343	1.93562	0.0168874	0.658907	0.711322	-0.491425
6179						523.757	786.601	POS									0.000176947	0.000330598	0.000225575	0.000443644	0.000173847	0.000246939	0.000266258	0.000785756	0.000745933	0.000327236	0.000627821	0.000435964	0.000180967	0.00051728	1.71059	0.0416586	0.658907	0.514728	-0.958118
6183						523.793	759.57	POS									0.000170068	0.000204186	0.000230932	0.000245673	0.000258733	0.000227924	0.000222919	0.000224394	0.000316586	0.000214794	0.0003022	0.000338453	0.000333811	0.000288373	1.50648	0.0299406	0.658907	0.773025	-0.371414
6188			D	2',3',6'-Tris-O-(3,4,5-trihydroxybenzoyl)-3'-Glucosyl-2',4',6'-trihydroxyacetophenone	-7.12694	523.856	787.602	POS									9.41275e-05	0.00010527	9.8546e-05	0.00017295	0.000103049	0.000146869	0.000120135	0.000298219	0.000372658	0.000158709	0.000306042	0.000171017	9.99224e-05	0.000234428	1.85796	0.0453709	0.658907	0.512461	-0.964487
6231						526.578	514.394	POS									3.3914e-06	2.72451e-06	2.7877e-06	5.45876e-06	1.87679e-06	5.47122e-06	3.6184e-06	1.73823e-06	1.61097e-06	2.22702e-06	3.28895e-06	1.64669e-06	1.90822e-06	2.07001e-06	1.62908	0.0431996	0.658907	1.74801	0.80571
6302			D	D-Erythroascorbic acid 1'-a-D-glucoside	-13.9038	532.268	309.242	POS									7.59689e-06	7.94534e-06	1.12203e-05	1.45513e-05	3.76631e-06	9.59343e-06	9.11226e-06	4.24975e-06	5.84369e-06	4.78957e-06	5.34113e-06	4.82718e-06	3.53122e-06	4.76376e-06	1.86267	0.0321516	0.658907	1.91283	0.935709
6309			D	Lamivudine-monophosphate	5.97226	532.356	310.245	POS									1.32443e-06	1.41879e-06	1.9491e-06	2.76603e-06	3.67648e-07	1.98792e-06	1.63565e-06	6.90519e-07	1.16963e-06	5.28369e-07	8.54035e-07	8.36224e-07	2.64077e-08	6.84198e-07	1.29031	0.0261829	0.658907	2.39061	1.25738
6312						532.732	653.422	POS									2.73494e-06	3.8589e-06	7.4414e-06	5.8589e-06	5.83782e-06	5.12366e-06	5.1426e-06	8.64057e-06	8.05971e-06	9.14546e-06	1.30721e-05	1.13722e-05	8.08251e-06	9.72875e-06	2.2113	0.00163987	0.658907	0.528599	-0.919756
6317						532.994	490.327	POS									4.186e-06	1.5729e-06	2.62685e-06	3.82476e-06	4.09363e-06	3.50025e-06	3.30073e-06	2.17245e-06	3.18373e-06	1.97895e-06	2.29116e-06	1.95912e-06	9.27039e-07	2.08541e-06	1.54118	0.0383023	0.658907	1.58278	0.662457
6332						533.519	650.439	POS									2.26599e-05	1.04422e-05	2.63054e-05	1.61443e-05	2.78049e-05	8.11608e-06	1.85788e-05	2.96526e-05	2.61892e-05	3.19453e-05	2.73457e-05	3.4966e-05	2.70616e-05	2.95267e-05	1.66231	0.0134278	0.658907	0.629221	-0.668362
6337						533.735	666.398	POS									7.72211e-05	8.24081e-05	5.72039e-05	8.5938e-05	8.42279e-05	3.25532e-05	6.99254e-05	9.06278e-05	0.000129816	0.000117359	9.94384e-05	8.9845e-05	0.000100387	0.000104579	1.77595	0.00924651	0.658907	0.668636	-0.580706
6403			D	1-Phosphatidyl-1D-myo-inositol 3-phosphate	23.9404	538.514	471.233	POS									3.03943e-06	3.53516e-06	2.21019e-06	2.25901e-06	2.1026e-06	2.52052e-06	2.61115e-06	2.63907e-06	9.68606e-07	2.72627e-06	1.22104e-06	7.65545e-07	1.72526e-06	1.6743e-06	1.39095	0.0474191	0.658907	1.55955	0.641132
6456			D	CGH 2466	5.17154	541.346	323.221	POS									5.28061e-06	6.09644e-06	4.57973e-06	6.4776e-06	3.50055e-06	8.06489e-06	5.66664e-06	3.40263e-06	3.87904e-06	5.00997e-06	3.25843e-06	4.38259e-06	4.00313e-06	3.9893e-06	1.63393	0.0375772	0.658907	1.42046	0.506356
6488			D	Formyl-CoA	-5.82557	544.002	796.547	POS									5.9367e-05	8.40738e-05	4.48033e-05	0.000100224	9.18824e-05	6.23862e-05	7.37894e-05	0.000105852	0.000106211	9.44152e-05	0.000100429	0.000107026	7.93794e-05	9.88855e-05	1.80442	0.0283382	0.658907	0.746211	-0.422345
6503						544.649	518.32	POS									0.00693859	0.00679344	0.0071647	0.0066554	0.00733438	0.00775096	0.00710624	0.00652919	0.00627351	0.00711014	0.00634655	0.00674348	0.00552849	0.00642189	1.6053	0.030457	0.658907	1.10657	0.146089
6505						544.649	600.324	POS									0.000560834	0.000554708	0.000593624	0.00048173	0.000603292	0.000549876	0.000557344	0.000480269	0.000453207	0.000540135	0.000473797	0.00050775	0.0004893	0.000490743	1.94065	0.011057	0.658907	1.13572	0.183601
6507						544.649	682.328	POS									0.000107796	0.000106786	0.000108695	8.88546e-05	0.000111132	0.000108271	0.000105256	9.09384e-05	8.17129e-05	9.66482e-05	8.78441e-05	9.04295e-05	9.73812e-05	9.08257e-05	2.02545	0.00547607	0.658907	1.15888	0.212726
6508						544.649	683.329	POS									3.40889e-05	3.40667e-05	3.37163e-05	2.64129e-05	3.5617e-05	3.36535e-05	3.29259e-05	2.61876e-05	2.73242e-05	2.6285e-05	2.73535e-05	3.03875e-05	2.69823e-05	2.742e-05	2.22832	0.00389577	0.658907	1.2008	0.263993
6509						544.649	765.988	POS									7.90662e-05	8.38696e-05	0.00010836	0.000101308	0.000116953	9.17012e-05	9.68763e-05	7.00139e-05	6.25261e-05	9.78134e-05	7.08067e-05	9.48807e-05	4.89117e-05	7.41587e-05	1.55416	0.0422244	0.658907	1.30634	0.385527
6511						544.649	882.581	POS									1.02336e-05	1.98227e-06	1.49891e-05	1.72729e-05	1.75115e-05	1.80663e-05	1.33426e-05	1.69171e-05	1.62938e-05	2.19722e-05	1.8795e-05	2.08997e-05	2.90566e-05	2.06557e-05	1.25471	0.0448568	0.658907	0.645951	-0.630503
6519						544.649	745.593	POS									3.49529e-05	3.69088e-05	3.00646e-05	2.99175e-05	3.5777e-05	5.15312e-05	3.65253e-05	2.53652e-05	2.10275e-05	2.91578e-05	2.00614e-05	3.28032e-05	2.96326e-05	2.63413e-05	1.8485	0.024293	0.658907	1.38662	0.471572
6522						544.65	535.301	POS									3.11327e-05	3.01775e-05	3.08601e-05	3.24376e-05	3.33717e-05	3.185e-05	3.16383e-05	2.86294e-05	2.55242e-05	3.03652e-05	2.86248e-05	2.74507e-05	2.48913e-05	2.75809e-05	2.00924	0.00185253	0.658907	1.14711	0.198
6537						544.65	601.327	POS									0.000160589	0.000155513	0.000172661	0.000144372	0.000173075	0.000162224	0.000161406	0.000142299	0.000131738	0.000150171	0.00014066	0.00014404	0.000148753	0.000142943	2.08373	0.00519232	0.658907	1.12916	0.175247
6539						544.651	520.326	POS									0.000308241	0.000302441	0.000307619	0.000291543	0.000340345	0.000342285	0.000315412	0.000292171	0.000263346	0.00027673	0.000271058	0.000259378	0.000245753	0.000268073	2.14473	0.00131146	0.658907	1.17659	0.234614
6545						544.653	126.788	POS									5.67233e-06	2.7349e-06	5.67939e-06	5.38171e-06	5.2172e-06	6.71393e-06	5.23325e-06	2.92102e-06	4.2381e-06	4.06249e-06	2.67472e-06	3.03306e-06	4.6903e-06	3.60328e-06	1.73565	0.0290664	0.658907	1.45236	0.538395
6581						545.292	776.577	POS									4.95365e-05	4.26203e-05	3.5415e-05	5.29322e-05	5.28243e-05	6.81511e-05	5.02465e-05	5.64442e-05	8.12341e-05	0.000122771	6.62093e-05	7.45686e-05	5.51721e-05	7.60665e-05	1.85086	0.0433705	0.658907	0.660561	-0.598237
6747			D	Pyrazolate	-13.1957	554.609	440.314	POS									2.19364e-05	1.81009e-05	1.36394e-05	1.44016e-05	1.44848e-05	1.74021e-05	1.66609e-05	2.15487e-05	2.1967e-05	2.17535e-05	1.78631e-05	1.93831e-05	1.93694e-05	2.03141e-05	1.74003	0.030877	0.658907	0.820162	-0.286019
6775						555.536	654.432	POS									2.058e-05	2.48404e-05	1.24531e-05	2.58715e-05	2.54972e-05	4.61606e-06	1.89764e-05	2.70366e-05	3.28865e-05	2.84401e-05	3.59054e-05	3.29212e-05	2.02686e-05	2.95764e-05	1.46702	0.0305815	0.658907	0.641605	-0.640242
6777			D	CDP-N-methylethanolamine	9.95482	556.04	461.283	POS									2.94747e-05	2.80207e-05	2.56977e-05	2.73101e-05	2.92771e-05	2.86377e-05	2.80697e-05	2.5066e-05	2.67473e-05	2.34717e-05	2.6336e-05	2.28612e-05	2.46266e-05	2.48515e-05	2.12356	0.00358886	0.658907	1.1295	0.175681
6778			D	Thioguanosine 5'-diphosphate	13.6599	556.048	460.28	POS									0.000130548	0.000125554	0.000103877	0.000116169	0.000130455	0.000125429	0.000122005	0.000108398	0.000119321	0.000101119	0.000118634	0.000103515	0.00010913	0.000110019	1.64305	0.0445049	0.658907	1.10894	0.149185
6781						556.691	483.264	POS									4.31856e-06	3.55148e-06	4.79259e-06	4.91429e-06	5.37584e-06	6.71285e-06	4.94427e-06	2.34787e-06	3.47795e-06	4.53945e-06	9.50351e-07	1.02758e-06	4.75923e-06	2.85041e-06	1.6144	0.0273719	0.658907	1.73458	0.79459
6785						556.743	482.261	POS									2.28819e-05	3.06895e-05	2.43499e-05	1.82612e-05	2.49967e-05	2.92773e-05	2.50761e-05	1.84908e-05	1.92775e-05	2.15752e-05	1.92467e-05	1.23695e-05	1.87225e-05	1.82803e-05	1.73071	0.0122474	0.658907	1.37175	0.456018
6839						560.028	627.342	POS									2.30128e-05	2.46093e-05	2.48159e-05	1.95521e-05	2.43844e-05	3.0223e-05	2.44329e-05	1.86634e-05	1.65184e-05	2.29442e-05	2.04443e-05	2.25982e-05	1.94783e-05	2.01078e-05	1.68517	0.0310568	0.658907	1.2151	0.281071
6899						562.132	503.329	POS									1.29342e-05	4.72244e-06	1.30942e-05	8.17525e-06	1.10394e-05	1.55675e-05	1.09222e-05	3.52908e-06	5.64826e-06	5.57558e-06	3.95723e-06	1.66659e-06	3.84613e-06	4.03715e-06	2.15349	0.00236949	0.658907	2.70542	1.43585
6903						562.706	966.719	POS									2.75089e-06	2.18542e-06	2.42415e-06	2.50955e-06	2.31126e-06	2.7547e-06	2.48933e-06	1.80115e-06	2.52864e-06	2.33985e-06	2.08437e-06	1.985e-06	2.2147e-06	2.15895e-06	1.77945	0.0421554	0.658907	1.15303	0.205425
6980						567.718	374.196	POS									1.26284e-05	1.40478e-05	1.20633e-05	8.53712e-06	1.14958e-05	1.88867e-05	1.29432e-05	7.55586e-06	7.27848e-06	1.56513e-05	6.47568e-06	5.68085e-06	4.48421e-06	7.8544e-06	1.64696	0.0391707	0.658907	1.64789	0.720618
6992						568.615	622.406	POS									0.000163909	0.000134112	0.000169073	0.000208329	0.000188156	7.10931e-05	0.000155779	0.000222169	0.000201291	0.000255985	0.000254521	0.000240869	0.000178041	0.000225479	1.71489	0.0141072	0.658907	0.690878	-0.533497
7060						571.859	328.155	POS									4.54783e-06	5.73513e-06	5.62951e-06	4.99665e-06	6.1293e-06	1.05255e-05	6.26066e-06	1.68215e-06	2.61541e-06	2.91375e-06	2.58085e-06	4.90363e-06	6.32405e-06	3.50331e-06	1.96768	0.0354617	0.658907	1.78707	0.837597
7109			D	Tazobactam	-19.4758	574.716	301.293	POS									5.558e-06	8.30139e-06	7.36472e-06	7.94889e-06	6.69863e-06	8.74409e-06	7.43595e-06	9.43673e-06	1.50213e-05	1.21604e-05	8.27767e-06	7.67616e-06	8.91801e-06	1.02484e-05	1.78473	0.0467929	0.658907	0.725573	-0.462806
7148						576.425	817.579	POS									5.51213e-05	3.41212e-05	5.05321e-05	9.37079e-05	9.48122e-05	7.24584e-05	6.67922e-05	9.18373e-05	8.41969e-05	0.000112065	9.00318e-05	0.000126469	8.01173e-05	9.74529e-05	1.70063	0.0331857	0.658907	0.685379	-0.545026
7149						576.704	528.342	POS									4.98466e-06	3.83955e-06	7.40248e-06	4.85129e-06	5.68939e-06	1.37665e-05	6.75565e-06	2.78017e-06	3.83998e-06	2.60107e-08	1.25235e-06	1.06087e-06	1.672e-06	1.7719e-06	1.85467	0.0183429	0.658907	3.81267	1.9308
7177						578.457	841.576	POS									3.59574e-05	3.61723e-05	5.51977e-05	9.79888e-05	7.52969e-05	4.5511e-05	5.76873e-05	8.41386e-05	0.000107596	0.000160295	0.000117851	0.000156783	8.63911e-05	0.000118842	2.15316	0.00469733	0.658907	0.48541	-1.04272
7219						580.238	70.7146	POS									9.51331e-06	9.50209e-06	9.75665e-06	1.21119e-05	9.20907e-06	9.68058e-07	8.51017e-06	1.29599e-05	1.30598e-05	1.03313e-05	1.52917e-05	1.52754e-05	1.03972e-05	1.28859e-05	1.18961	0.0361065	0.658907	0.660425	-0.598533
7224						580.66	636.422	POS									0.000322769	0.00032168	0.000375371	0.000380319	0.000301142	3.77525e-05	0.000289839	0.000682937	0.000599338	0.000323283	0.000537555	0.00044405	0.000278971	0.000477689	1.26767	0.0469219	0.658907	0.606752	-0.720821
7255						582.005	281.051	POS									9.4872e-06	3.46103e-06	2.51749e-06	7.87192e-07	5.21009e-06	5.64857e-06	4.5186e-06	6.13747e-07	6.80534e-07	2.60107e-08	1.0862e-06	6.69885e-07	4.73005e-06	1.30107e-06	1.83581	0.0464252	0.658907	3.47298	1.79617
7271						582.144	427.068	POS									2.71184e-06	1.71664e-06	6.47418e-07	3.33546e-07	1.18212e-06	1.4915e-06	1.34718e-06	2.5491e-08	2.50537e-08	2.60107e-08	2.51982e-08	2.47075e-08	1.49266e-06	2.69853e-07	2.29006	0.0289067	0.658907	4.99225	2.31969
7289						582.5	388.173	POS									3.01602e-06	5.49873e-06	4.7428e-06	4.60359e-06	3.41962e-06	4.39108e-06	4.27864e-06	6.53844e-06	5.77706e-06	6.27882e-06	4.35392e-06	5.85724e-06	7.05804e-06	5.97725e-06	2.00181	0.00938572	0.658907	0.715821	-0.48233
7360						586.031	775.566	POS									3.88276e-05	0.000134506	8.00641e-05	7.56785e-05	0.000130642	8.87612e-05	9.14132e-05	0.000120016	0.000161885	0.000127418	0.000116267	0.000115376	0.000139234	0.000130033	1.66666	0.0411755	0.658907	0.703001	-0.508401
7365						586.334	667.438	POS									4.20619e-05	3.88156e-05	3.17297e-05	3.54363e-05	2.71347e-05	5.12172e-05	3.77326e-05	2.35622e-05	2.24754e-05	4.49103e-05	2.46576e-05	1.02741e-05	1.71537e-05	2.38389e-05	1.48549	0.039252	0.658907	1.58282	0.662495
7368			D	Deamino-D+	11.9944	586.556	666.433	POS									0.000169179	0.000117977	0.000125281	0.000184909	0.000137596	0.000144129	0.000146512	0.000110892	0.000124815	0.000134957	0.000118506	0.000127793	9.40105e-05	0.000118496	1.64818	0.0431234	0.658907	1.23643	0.306183
7378			D	5-(5-Phospho-D-ribosylaminoformimino)-1-(5-phosphoribosyl)-imidazole-4-carboxamide	8.92583	587.081	578.343	POS									0.00029818	0.00028886	0.000231727	0.000246592	0.000253663	0.00010834	0.000237894	0.00034753	0.000336331	0.000331605	0.000343637	0.000324276	0.000316399	0.000333296	1.69728	0.018251	0.658907	0.71376	-0.486489
7504						592.779	663.441	POS									9.343e-05	9.67568e-05	7.72352e-05	0.000109231	8.40579e-05	2.40342e-05	8.07909e-05	0.000144922	0.000114322	8.71506e-05	0.000137025	0.000124356	9.42644e-05	0.000117007	1.39227	0.0405614	0.658907	0.690482	-0.534325
7521						593.591	698.44	POS									4.0827e-05	3.40383e-05	3.19345e-05	1.96484e-05	2.1253e-05	3.34678e-05	3.01948e-05	4.45798e-05	4.61013e-05	5.4272e-05	4.92629e-05	4.13665e-05	3.36773e-05	4.48766e-05	1.9509	0.00748713	0.658907	0.672841	-0.571663
7535						594.126	817.579	POS									7.36838e-05	6.64427e-05	8.01166e-05	0.000148804	0.00012378	0.000124041	0.000102811	0.000149114	0.000132679	0.000184198	0.000149592	0.000130609	0.000219603	0.000160966	1.99538	0.0145442	0.658907	0.638716	-0.646752
7559			D	Embramine	8.94889	594.478	349.294	POS									4.6993e-06	6.0622e-06	5.19448e-06	5.27085e-06	5.41962e-06	6.38877e-06	5.50587e-06	3.95247e-06	4.46395e-06	5.64836e-06	4.82511e-06	4.32047e-06	4.5878e-06	4.63303e-06	1.61826	0.0296495	0.658907	1.1884	0.249015
7561						594.489	494.359	POS									1.47572e-05	7.32603e-06	6.68554e-06	1.06151e-05	8.8702e-06	2.0814e-05	1.15113e-05	8.04866e-06	8.41778e-06	5.78624e-06	4.18043e-06	4.71023e-06	3.7103e-06	5.80894e-06	1.82792	0.0491853	0.658907	1.98166	0.986708
7582						595.553	655.376	POS									8.76034e-06	1.02317e-05	1.25227e-05	1.24614e-05	7.68624e-06	8.215e-06	9.97957e-06	6.17508e-06	9.77827e-06	7.06359e-06	6.2535e-06	8.53614e-06	6.235e-06	7.34026e-06	1.88573	0.0321022	0.658907	1.35957	0.443145
7629						598.9	724.444	POS									1.61337e-05	7.92345e-06	7.98625e-06	5.68217e-06	1.56753e-05	2.58526e-08	8.90445e-06	2.0042e-05	1.93099e-05	1.43767e-05	2.10382e-05	1.30111e-05	1.6941e-05	1.74531e-05	1.15139	0.013062	0.658907	0.510192	-0.970889
7635						599.013	505.308	POS									3.93699e-05	3.31413e-05	2.19248e-05	2.81617e-05	3.59857e-05	4.14329e-05	3.33361e-05	2.75825e-05	2.34652e-05	2.7204e-05	2.52376e-05	2.15564e-05	2.41235e-05	2.48615e-05	1.65934	0.0350022	0.658907	1.34087	0.423167
7706						602.23	593.399	POS									4.11151e-05	4.7733e-05	4.2107e-05	4.86728e-05	4.49168e-05	1.12297e-05	3.92957e-05	6.19172e-05	5.86693e-05	5.33624e-05	6.0641e-05	4.49289e-05	4.58915e-05	5.42351e-05	1.34998	0.0442979	0.658907	0.724545	-0.464852
7726						603.013	865.566	POS									3.74066e-05	3.35626e-05	3.06226e-05	4.16757e-05	4.36217e-05	2.4645e-05	3.52557e-05	7.00327e-05	4.46507e-05	4.75828e-05	5.47349e-05	6.13485e-05	4.54011e-05	5.39585e-05	2.17874	0.00411395	0.658907	0.653386	-0.613992
7756						604.926	215.083	POS									1.06278e-05	1.00614e-05	9.593e-06	7.40486e-06	8.65419e-06	9.41819e-06	9.29324e-06	6.92444e-06	6.69245e-06	7.44114e-06	7.09182e-06	6.86661e-06	1.03913e-05	7.56796e-06	1.80237	0.0414879	0.658907	1.22797	0.296277
7766						605.566	693.416	POS									6.87835e-06	6.94822e-06	3.72322e-06	1.2971e-05	7.26788e-06	8.50942e-07	6.43993e-06	1.33283e-05	1.75995e-05	1.12198e-05	1.64857e-05	9.19247e-06	6.55165e-06	1.23962e-05	1.55747	0.0324755	0.658907	0.519507	-0.944784
7799						608.215	557.155	POS									1.11189e-05	2.88299e-06	3.06684e-06	2.32753e-08	5.96916e-06	5.46473e-06	4.75432e-06	2.5491e-08	2.50537e-08	2.60107e-08	2.51982e-08	2.47075e-08	4.54399e-06	7.78409e-07	1.95936	0.0428953	0.658907	6.10774	2.61064
7826						609.512	628.357	POS									0.000125095	0.000100962	0.000117767	8.68618e-05	8.68669e-05	0.000159657	0.000112868	6.21468e-05	3.80072e-05	9.96258e-05	5.67821e-05	6.40144e-05	0.00011748	7.30094e-05	1.68082	0.0369064	0.658907	1.54594	0.628486
7851						610.158	184.073	POS									8.99657e-05	9.10806e-05	9.28774e-05	9.13441e-05	5.41386e-05	8.65992e-05	8.43342e-05	0.000123428	0.000127247	0.00011555	0.000100058	9.8159e-05	9.43059e-05	0.000109791	1.86285	0.0125582	0.658907	0.768132	-0.380573
7868						610.802	707.541	POS									0.000140283	0.000167549	0.000139427	5.18872e-05	0.00018688	0.000178265	0.000144049	6.76271e-05	0.000119642	0.000110504	9.57581e-05	7.00932e-05	0.000105642	9.48777e-05	1.35631	0.0487592	0.658907	1.51826	0.602416
8002						618.667	376.319	POS									4.17773e-05	4.51618e-05	4.03263e-05	4.51071e-05	3.66725e-05	3.91908e-05	4.13726e-05	3.87373e-05	2.68297e-05	2.27793e-05	3.13219e-05	2.46994e-05	3.58678e-05	3.00392e-05	2.02546	0.00318285	0.658907	1.37729	0.461828
8006			D	3,5,7-trihydroxy-2-(3-hydroxy-4-methoxyphenyl)-6,8-dimethoxy-4H-chromen-4-one	2.22134	618.684	377.322	POS									8.27379e-06	1.14199e-05	8.30767e-06	1.41169e-05	8.85146e-06	1.1436e-05	1.0401e-05	9.08592e-06	7.98156e-06	5.36992e-06	6.48095e-06	8.41684e-06	8.44392e-06	7.62985e-06	1.71315	0.0320314	0.658907	1.36319	0.446989
8023						619.333	694.431	POS									9.84286e-05	0.000100029	0.00016103	0.000180872	0.000168315	2.29753e-05	0.000121942	0.000310001	0.000300057	0.000138909	0.000176419	0.000326691	0.000160656	0.000235456	1.51257	0.0237008	0.658907	0.517896	-0.949265
8026						619.345	572.371	POS									3.95496e-05	3.4423e-05	4.06418e-05	3.45428e-05	3.35956e-05	2.98025e-05	3.54259e-05	4.19487e-05	4.34475e-05	5.44767e-05	5.21353e-05	3.78721e-05	3.39614e-05	4.39736e-05	1.75804	0.0412242	0.658907	0.805617	-0.311834
8071						621.985	688.455	POS									8.58049e-05	6.43085e-05	9.13514e-05	9.13983e-05	7.819e-05	4.60323e-05	7.61809e-05	9.70683e-05	8.79096e-05	9.97526e-05	0.000106199	9.94274e-05	9.19368e-05	9.7049e-05	1.62258	0.0348995	0.658907	0.784974	-0.349284
8079						622.371	747.57	POS									9.36763e-05	0.000113252	8.67999e-05	9.12029e-05	9.71277e-05	0.00010917	9.85382e-05	2.0325e-05	2.26756e-05	2.55771e-05	4.212e-05	9.33993e-05	0.000101029	5.08544e-05	2.05979	0.0233818	0.658907	1.93765	0.95431
8101						622.685	863.545	POS									0.000159968	0.000140735	0.000232445	0.00025136	0.000220185	7.29632e-05	0.000179609	0.000215779	0.000528878	0.000410187	0.00020883	0.000349682	0.000213042	0.000321066	1.56589	0.0417333	0.658907	0.559415	-0.838008
8119						623.329	799.566	POS									1.04782e-05	3.47383e-05	4.2962e-05	0.000146302	0.000146041	3.40228e-05	6.90906e-05	0.000304065	0.000146449	0.000100182	0.00012862	0.000135863	0.000128069	0.000157208	1.87677	0.0470917	0.658907	0.439486	-1.18611
8212						625.993	825.58	POS									4.52954e-05	6.02296e-05	4.57366e-05	7.11777e-05	6.03711e-05	7.14697e-05	5.90467e-05	6.71671e-05	6.67523e-05	8.20283e-05	7.25055e-05	7.26147e-05	7.23606e-05	7.22381e-05	1.87449	0.0304458	0.658907	0.81739	-0.290903
8227						627.102	891.581	POS									5.26522e-05	3.50444e-05	4.25366e-05	7.25698e-05	6.75266e-05	1.42792e-05	4.74348e-05	7.38008e-05	5.21775e-05	0.000106341	7.36825e-05	8.38428e-05	7.19552e-05	7.69666e-05	1.6249	0.0270989	0.658907	0.616303	-0.698287
8234						627.75	413.341	POS									5.12105e-06	7.24606e-06	8.22069e-06	7.23928e-06	5.27612e-06	4.17591e-06	6.21319e-06	8.15355e-06	7.17727e-06	1.01032e-05	9.20264e-06	6.82825e-06	7.96571e-06	8.23843e-06	1.83308	0.0324314	0.658907	0.754171	-0.407036
8245						628.431	580.36	POS									0.00132396	0.00122401	0.000923378	0.000955105	0.00108692	0.000682251	0.0010326	0.00128806	0.0014756	0.00117213	0.00145847	0.00111623	0.00121345	0.00128732	1.53442	0.0466089	0.658907	0.802133	-0.318087
8247						628.483	581.364	POS									0.000409461	0.000385896	0.000293493	0.000290874	0.000353806	0.000191313	0.000320807	0.000391777	0.00045032	0.000358067	0.000444399	0.000355686	0.000473717	0.000412328	1.49481	0.0387006	0.658907	0.77804	-0.362085
8266						629.895	224.063	POS									1.55413e-05	7.44495e-06	3.5619e-06	2.78178e-06	8.72427e-06	1.04589e-05	8.08551e-06	1.26919e-06	2.29272e-06	1.44252e-06	3.00524e-06	2.27906e-06	7.61069e-06	2.98324e-06	1.97898	0.03887	0.658907	2.71032	1.43846
8276						630.198	356.07	POS									2.38476e-06	1.14499e-06	8.32126e-07	5.14964e-07	1.75764e-06	1.38798e-06	1.33708e-06	2.5491e-08	2.50537e-08	2.60107e-08	4.76319e-07	2.47075e-08	6.11403e-07	1.98164e-07	2.25563	0.00316317	0.658907	6.74731	2.75431
8300						630.448	149.045	POS									2.95363e-05	1.08863e-05	9.52804e-06	1.56153e-06	1.5506e-05	1.73939e-05	1.40687e-05	2.1499e-06	2.61067e-06	2.60107e-08	5.9799e-06	2.47075e-08	1.38442e-05	4.1059e-06	1.59916	0.0464746	0.658907	3.42646	1.77672
8336						633.246	702.531	POS									3.29425e-05	7.16027e-05	7.35535e-05	8.82819e-05	3.821e-05	0.000104095	6.81143e-05	3.85684e-05	2.68321e-05	1.92623e-05	2.32251e-05	4.80763e-05	4.1962e-05	3.29877e-05	1.87454	0.0170481	0.658907	2.06484	1.04603
8399			D	IMP	-5.91238	639.106	349.211	POS									5.36827e-06	2.85516e-06	5.67236e-06	5.40867e-06	4.65438e-06	6.04984e-06	5.00145e-06	2.37261e-06	4.72406e-06	7.88492e-07	3.33352e-06	3.16e-06	4.69538e-06	3.17901e-06	1.70407	0.0388895	0.658907	1.57327	0.653768
8432						640.293	484.363	POS									5.91888e-06	6.41651e-06	6.80096e-06	6.71197e-06	7.60349e-06	8.13348e-06	6.93088e-06	5.55659e-06	5.78346e-06	5.18027e-06	6.91437e-06	5.34076e-06	5.78387e-06	5.75989e-06	1.84745	0.0178746	0.658907	1.2033	0.266998
8466						643.148	417.261	POS									1.33179e-05	1.74013e-05	1.50731e-05	1.02757e-05	1.42261e-05	1.91597e-05	1.4909e-05	1.20546e-05	1.07661e-05	1.14242e-05	1.08805e-05	1.12185e-05	1.33783e-05	1.16204e-05	1.67105	0.0492163	0.658907	1.283	0.359526
8489						644.298	671.379	POS									1.44958e-05	1.76923e-05	1.43914e-05	1.17251e-05	1.41369e-05	1.40678e-05	1.44182e-05	1.17524e-05	1.38369e-05	1.1696e-05	1.11993e-05	1.05645e-05	1.42091e-05	1.22097e-05	1.68976	0.0485734	0.658907	1.18088	0.239861
8500						644.764	777.413	POS									1.6313e-05	1.84297e-05	1.76092e-05	1.63157e-05	1.70332e-05	2.05829e-05	1.7714e-05	1.39654e-05	1.73423e-05	1.42788e-05	1.25763e-05	1.08273e-05	1.82407e-05	1.45385e-05	1.67972	0.0376097	0.658907	1.21842	0.285012
8509						645.43	622.406	POS									0.00531524	0.00467682	0.00528331	0.00352935	0.00301039	0.00154422	0.00389322	0.00635681	0.00614036	0.00477701	0.0071355	0.00575967	0.00625674	0.00607102	1.66043	0.0097317	0.658907	0.64128	-0.640974
8519						645.946	635.412	POS									4.70305e-05	3.66407e-05	2.17723e-05	3.88165e-05	4.32988e-05	9.60901e-06	3.28613e-05	5.06498e-05	5.05364e-05	3.82552e-05	7.87849e-05	4.68793e-05	6.23698e-05	5.45792e-05	1.55839	0.024651	0.658907	0.602085	-0.731962
8522						646.019	165.113	POS									2.98603e-05	0.000119946	4.74261e-05	6.39122e-05	6.74703e-05	4.90814e-05	6.29494e-05	0.000139218	0.000126613	0.00018986	8.06483e-05	0.000115141	7.18067e-05	0.000120548	2.05724	0.0235833	0.658907	0.522194	-0.937342
8569			D	DG(18:1n7/0:0/24:1n9)	1.53528	646.929	706.17	POS									5.05966e-05	2.63866e-05	2.37025e-05	3.04519e-06	3.82693e-05	4.4184e-05	3.10307e-05	3.34936e-06	6.52759e-06	3.00355e-06	7.45498e-06	3.14383e-06	3.62861e-05	9.9609e-06	1.7814	0.0374544	0.658907	3.11525	1.63935
8570						646.929	707.173	POS									3.08784e-05	1.6025e-05	1.46737e-05	4.06554e-06	2.48872e-05	2.84704e-05	1.98334e-05	2.5491e-08	3.61822e-06	3.24093e-06	4.9974e-06	2.564e-06	2.49483e-05	6.56572e-06	1.72492	0.0384856	0.658907	3.02075	1.5949
8601						648.056	596.137	POS									6.89989e-06	2.54114e-06	2.39773e-06	2.76263e-07	3.48969e-06	4.10856e-06	3.28555e-06	2.5491e-08	2.50537e-08	4.14302e-07	2.51982e-08	2.47075e-08	3.6898e-06	7.00759e-07	2.04416	0.0378124	0.658907	4.68856	2.22914
8606						648.13	823.566	POS									2.13081e-05	2.04148e-05	6.26886e-06	5.14255e-05	3.53738e-05	2.9838e-05	2.74382e-05	4.84965e-05	4.93154e-05	9.41374e-05	4.62762e-05	3.80122e-05	5.02495e-05	5.44145e-05	1.89546	0.0254223	0.658907	0.504243	-0.987808
8608						648.226	597.134	POS									5.44332e-06	1.81471e-06	1.93867e-06	2.32753e-08	2.604e-06	3.15464e-06	2.49644e-06	3.92849e-07	2.50537e-08	2.60107e-08	3.24259e-07	2.47075e-08	2.6899e-06	5.80463e-07	1.49652	0.0470945	0.658907	4.30076	2.10459
8620						650.387	387.279	POS									1.03387e-05	1.00641e-05	1.01252e-05	8.10188e-06	1.02618e-05	1.19407e-05	1.01387e-05	7.8453e-06	8.26224e-06	8.13819e-06	8.97122e-06	8.61109e-06	9.83745e-06	8.61092e-06	1.88882	0.0245928	0.658907	1.17743	0.235638
8653			D	3,4,5-trihydroxy-6-(3-{5,6,7-trihydroxy-4-oxo-8-[3,4,5-trihydroxy-6-(hydroxymethyl)oxan-2-yl]-4H-chromen-2-yl}phenoxy)oxane-2-carboxylic acid	17.4453	653.625	625.522	POS									4.9175e-06	1.66432e-06	1.00918e-05	1.42342e-05	6.96393e-06	1.08444e-05	8.11937e-06	1.6004e-05	1.55978e-05	1.28925e-05	2.29067e-05	1.13319e-05	1.25022e-05	1.52059e-05	1.68719	0.0182254	0.658907	0.533963	-0.905189
8726			D	Fenugreekine	-23.7003	659.764	664.417	POS									6.9338e-05	8.54433e-05	5.41447e-05	5.88208e-05	5.51582e-05	3.34074e-05	5.93854e-05	8.71338e-05	7.12449e-05	8.72523e-05	8.81117e-05	9.75935e-05	9.24749e-05	8.73018e-05	1.93779	0.00556291	0.658907	0.680231	-0.555904
8753			D	Malvidin 3-O-glucoside	-3.89253	661.092	494.443	POS									1.52511e-06	3.99517e-06	4.60751e-06	3.33006e-06	5.06175e-06	4.09801e-06	3.7696e-06	2.03176e-06	2.7826e-06	1.83087e-06	3.39208e-06	6.4284e-07	2.8022e-06	2.24706e-06	1.29158	0.0397871	0.658907	1.67757	0.746374
8757						661.162	320.303	POS									3.51507e-06	6.0658e-06	6.58602e-06	3.41402e-06	6.85101e-06	3.47688e-06	4.9848e-06	3.06256e-06	4.27033e-06	3.19809e-06	2.19474e-06	7.43767e-07	3.99687e-06	2.91106e-06	1.44026	0.0375236	0.658907	1.71237	0.77599
8770			D	Phlorizin	-14.8977	662.396	437.41	POS									2.4856e-06	5.94038e-06	6.72102e-06	6.4503e-06	6.83237e-06	6.50506e-06	5.82246e-06	8.02588e-06	8.82906e-06	7.35043e-06	6.98505e-06	1.4308e-05	8.43665e-06	8.98918e-06	1.64816	0.0342103	0.658907	0.647718	-0.626561
8795						665.74	504.389	POS									9.15998e-06	7.22072e-06	6.34053e-06	9.27762e-06	6.09758e-06	1.10952e-05	8.19861e-06	4.56402e-06	6.98435e-06	4.49108e-06	6.11392e-06	7.36637e-06	3.8741e-06	5.56564e-06	1.90157	0.024803	0.658907	1.47307	0.558831
8824						668.208	495.323	POS									2.96111e-06	2.3667e-06	3.17099e-06	2.12035e-06	2.66302e-06	3.56702e-06	2.8082e-06	8.80928e-07	1.91796e-06	1.35372e-06	1.07375e-06	9.25628e-07	2.93591e-06	1.51465e-06	2.16033	0.00782984	0.658907	1.85403	0.890661
8844						669.103	583.207	POS									1.43353e-05	6.31173e-06	6.77869e-06	3.46368e-06	9.22763e-06	1.11371e-05	8.54235e-06	2.64228e-06	3.89119e-06	3.11979e-06	3.22433e-06	3.44989e-06	8.63565e-06	4.16052e-06	1.96767	0.0369385	0.658907	2.05319	1.03787
8846						669.12	520.139	POS									2.66193e-05	1.3243e-05	1.14568e-05	6.64058e-06	1.72673e-05	2.02753e-05	1.5917e-05	5.20795e-06	7.85611e-06	6.8394e-06	7.83757e-06	7.20704e-06	1.63847e-05	8.55546e-06	1.83554	0.0497834	0.658907	1.86045	0.895654
8853						669.228	521.135	POS									1.75058e-05	8.67947e-06	7.57321e-06	4.02406e-06	1.11235e-05	1.45313e-05	1.05729e-05	4.17376e-06	4.90989e-06	4.18239e-06	5.05764e-06	3.55361e-06	1.06193e-05	5.4161e-06	1.79143	0.0458057	0.658907	1.95212	0.965045
8859						669.391	355.07	POS									3.10705e-05	1.81067e-05	1.44309e-05	7.25888e-06	2.00558e-05	2.3266e-05	1.90315e-05	7.31481e-06	8.83666e-06	8.51681e-06	9.56766e-06	8.40293e-06	1.98892e-05	1.04213e-05	1.76998	0.0472291	0.658907	1.8262	0.868845
8866						669.467	522.136	POS									4.27457e-06	3.09678e-06	2.23889e-06	9.65991e-07	3.20158e-06	3.09587e-06	2.81228e-06	7.61947e-07	1.489e-06	2.60107e-08	1.59421e-07	3.61299e-07	3.23607e-06	1.00562e-06	1.89373	0.0227593	0.658907	2.79655	1.48365
8868						669.521	372.102	POS									0.0001157	6.55963e-05	5.27106e-05	3.00642e-05	8.05456e-05	9.83867e-05	7.3834e-05	2.80056e-05	3.12465e-05	3.46159e-05	3.46688e-05	2.96509e-05	8.05769e-05	3.97941e-05	1.78102	0.0481168	0.658907	1.8554	0.89173
8872						669.56	356.07	POS									5.81409e-06	3.95315e-06	3.68513e-06	2.56789e-06	4.61332e-06	7.19172e-06	4.63755e-06	2.09628e-06	2.78952e-06	2.15258e-06	1.97744e-06	2.33332e-06	4.05347e-06	2.5671e-06	2.07852	0.0194004	0.658907	1.80653	0.853223
8930						672.188	843.595	POS									1.96158e-05	2.01372e-05	2.63019e-05	3.72392e-05	3.8443e-05	2.90472e-05	2.84641e-05	3.45742e-05	4.41546e-05	3.84648e-05	3.40634e-05	3.89089e-05	4.97496e-05	3.99859e-05	1.79146	0.0189534	0.658907	0.711852	-0.49035
8949						672.354	798.562	POS									2.12806e-05	3.68578e-05	4.85405e-05	7.78076e-05	7.12346e-05	5.60212e-05	5.19571e-05	8.54274e-05	7.45784e-05	7.52933e-05	7.64214e-05	8.02657e-05	6.88957e-05	7.68137e-05	1.79959	0.0336852	0.658907	0.676404	-0.564043
8968						672.595	776.576	POS									2.11662e-05	1.55685e-05	2.29513e-05	3.03127e-05	2.71629e-05	2.49896e-05	2.36918e-05	2.51035e-05	2.92822e-05	3.14452e-05	3.05437e-05	3.18907e-05	2.61949e-05	2.90767e-05	1.53361	0.0473589	0.658907	0.814805	-0.295474
9040						672.986	229.199	POS									7.96643e-05	8.24742e-05	6.91997e-05	5.62761e-05	6.74311e-05	0.000105446	7.67485e-05	4.67729e-05	5.28564e-05	4.98883e-05	5.01918e-05	4.85448e-05	3.44805e-05	4.71225e-05	2.2348	0.00248858	0.658907	1.6287	0.703724
9132			D	Carmine	-9.18096	678.42	493.389	POS									2.18448e-06	2.77656e-06	3.4002e-06	4.13791e-06	3.43346e-06	3.15457e-06	3.1812e-06	6.19394e-06	4.38134e-06	5.14665e-06	6.15226e-06	5.31779e-06	4.9074e-06	5.3499e-06	2.47861	0.000273395	0.658907	0.594628	-0.749941
9174						680.775	387.279	POS									4.23254e-06	4.54825e-06	3.69786e-06	4.3745e-06	5.0086e-06	4.54824e-06	4.40167e-06	3.7324e-06	3.62053e-06	3.91893e-06	4.51818e-06	3.45597e-06	3.92655e-06	3.86209e-06	1.4939	0.0423176	0.658907	1.13971	0.188666
9196						682.333	704.191	POS									1.59886e-05	8.31175e-06	9.44878e-06	1.29007e-06	1.4183e-05	1.09311e-05	1.00256e-05	6.62186e-07	1.94453e-06	1.84328e-06	2.18714e-06	1.14129e-06	9.363e-06	2.8569e-06	1.94123	0.0163351	0.658907	3.50924	1.81116
9262						689.949	495.174	POS									5.00948e-06	3.35725e-06	3.01516e-06	2.48555e-06	4.26864e-06	3.87081e-06	3.66782e-06	2.41824e-06	1.49028e-06	2.28672e-06	1.94343e-06	2.19951e-06	4.09135e-06	2.40492e-06	1.81004	0.0351725	0.658907	1.52513	0.608931
9292			D	2,3-diketogulonate	5.85165	691.446	192.124	POS									6.99585e-05	7.01148e-05	4.24628e-05	2.81918e-05	5.69337e-05	3.10368e-05	4.97831e-05	7.4802e-05	7.88255e-05	9.50659e-05	4.90339e-05	7.85571e-05	8.71396e-05	7.72373e-05	1.68409	0.0200637	0.658907	0.644547	-0.633643
9351						696.247	457.287	POS									3.03631e-06	3.50013e-06	3.35989e-06	2.9852e-06	3.14583e-06	3.4456e-06	3.24549e-06	2.82338e-06	2.17384e-06	2.98998e-06	3.13175e-06	2.35124e-06	3.14652e-06	2.76945e-06	1.48457	0.0318361	0.658907	1.17189	0.228839
9381			D	(-)-Epigallocatechin 3-gallate 7-glucoside 4-glucuronide	-13.3622	698.726	797.633	POS									1.41077e-05	3.56484e-06	1.25928e-05	1.61646e-05	1.22852e-05	1.50718e-05	1.22978e-05	1.86572e-05	1.71272e-05	1.63046e-05	2.45857e-05	1.85396e-05	2.99692e-05	2.08639e-05	1.58996	0.0132689	0.658907	0.589431	-0.762605
9383			D	Coumeroic acid	17.8148	698.789	359.316	POS									2.46695e-06	2.71656e-06	2.37121e-06	1.09443e-06	2.66334e-06	1.81355e-06	2.18767e-06	3.82969e-06	4.62707e-06	2.93794e-06	3.02755e-06	3.84795e-06	3.89883e-06	3.69484e-06	1.93302	0.00192498	0.658907	0.592089	-0.756113
9489						706.918	786.601	POS									8.10461e-05	0.000106852	0.000136703	0.000312016	0.000127674	0.000155346	0.000153273	0.00036889	0.000361477	0.000276329	0.000198066	0.000168252	0.00030629	0.000279884	1.99093	0.0238855	0.658907	0.54763	-0.868727
9525						711.216	70.0223	POS									6.39947e-06	8.53403e-07	3.68656e-06	2.6575e-06	6.0961e-06	8.81102e-06	4.75068e-06	2.5491e-08	9.82429e-07	2.60107e-08	1.34916e-06	2.47075e-08	4.90373e-06	1.21859e-06	1.96445	0.0311758	0.658907	3.89851	1.96292
9529			D	2-Bromo-1H-indole-3-carboxaldehyde	-4.19706	711.491	225.06	POS									2.13864e-06	1.49001e-06	1.58614e-06	5.11909e-07	1.75156e-06	2.44289e-06	1.65352e-06	1.24607e-06	8.50184e-07	5.69955e-07	6.76335e-07	9.16389e-07	1.44572e-06	9.50776e-07	1.52675	0.043197	0.658907	1.73913	0.798368
9530						711.521	634.189	POS									4.15993e-06	3.28502e-06	2.65159e-06	1.47827e-06	3.34711e-06	3.49129e-06	3.06887e-06	1.29357e-06	1.16852e-06	4.99254e-07	1.89079e-06	7.49584e-07	3.86243e-06	1.57736e-06	1.84736	0.0374851	0.658907	1.94557	0.960197
9536						711.53	447.118	POS									3.39547e-06	2.32631e-06	1.96313e-06	1.29485e-06	2.70333e-06	3.22084e-06	2.48399e-06	9.25033e-07	1.09064e-06	1.24003e-06	1.2775e-06	7.25827e-07	3.12583e-06	1.39748e-06	1.81648	0.0472776	0.658907	1.77748	0.829835
9549						711.549	74.0963	POS									0.00103943	0.00107234	0.00094963	0.00102429	0.000974902	0.00110662	0.00102787	0.00108736	0.00108106	0.00110335	0.00133315	0.00134565	0.0012361	0.00119778	1.8828	0.0124366	0.658907	0.858144	-0.220708
9582						714.18	608.964	POS									2.54942e-06	1.05928e-06	1.37958e-06	1.89646e-06	1.38992e-06	2.32548e-06	1.76669e-06	4.06348e-07	2.50537e-08	5.46978e-07	2.51982e-08	2.47075e-08	1.05766e-06	3.47658e-07	1.94942	0.000695801	0.658907	5.0817	2.34531
9633			D	6-[4-({[2,3-dihydroxy-6-(hydroxymethyl)-5-(3,4,5-trihydroxybenzoyloxy)oxan-4-yl]oxy}carbonyl)-2,6-dihydroxyphenoxy]-3,4,5-trihydroxyoxane-2-carboxylic acid	13.3369	720.319	661.506	POS									4.71049e-06	5.41165e-06	9.61854e-07	2.94844e-06	3.68084e-07	3.91128e-06	3.05197e-06	6.95425e-07	2.02099e-07	8.43293e-07	5.27621e-07	1.12936e-06	1.01776e-06	7.35927e-07	1.62376	0.0378599	0.658907	4.1471	2.0521
9636						720.585	660.502	POS									1.37521e-05	1.85233e-05	2.70785e-06	1.15715e-05	3.99688e-06	1.14236e-05	1.03292e-05	2.33531e-06	2.86311e-06	7.1236e-06	1.56239e-06	3.07969e-06	2.61839e-06	3.26375e-06	1.78177	0.0332672	0.658907	3.16482	1.66212
9665						721.647	855.207	POS									6.5404e-06	6.24082e-06	6.03428e-06	1.22052e-06	6.69405e-06	6.33203e-06	5.51035e-06	7.44613e-07	1.9599e-06	7.59264e-07	6.23108e-07	6.89608e-07	3.78099e-06	1.42625e-06	2.22809	0.00226637	0.658907	3.86353	1.94992
9672						721.968	856.204	POS									6.18115e-06	5.33143e-06	5.09345e-06	7.23564e-07	6.30641e-06	6.27746e-06	4.98558e-06	9.01274e-07	1.36261e-06	1.2316e-06	1.46457e-06	2.47075e-08	6.73722e-06	1.95366e-06	1.36512	0.0439694	0.658907	2.55191	1.35158
9696						722.966	546.436	POS									1.03328e-05	9.1722e-06	4.78089e-06	8.01955e-06	7.34281e-06	1.78756e-05	9.58731e-06	4.36757e-06	6.95505e-06	2.88348e-06	4.30534e-06	6.0726e-06	2.89802e-06	4.58034e-06	1.99506	0.0401981	0.658907	2.09314	1.06567
9719						724.277	419.373	POS									2.02731e-06	2.42011e-06	2.64871e-06	2.65476e-06	2.82614e-06	4.20381e-06	2.79681e-06	1.46355e-06	1.31457e-06	1.76571e-06	1.95147e-06	2.86897e-06	1.71274e-06	1.84617e-06	1.87143	0.0303548	0.658907	1.51492	0.599246
9752			D	2',3',6'-Tris-O-(3,4,5-trihydroxybenzoyl)-3'-Glucosyl-2',4',6'-trihydroxyacetophenone	-6.42699	724.785	787.602	POS									4.95698e-05	5.12557e-05	2.51303e-05	7.28141e-05	3.75803e-05	6.87133e-05	5.08439e-05	0.000145438	0.00013963	0.000147097	0.000101391	5.04661e-05	5.87509e-05	0.000107129	2.06011	0.0159924	0.658907	0.474606	-1.0752
9759			D	Octanoyl-CoA	16.9868	724.832	894.753	POS									1.58186e-05	2.05707e-05	2.12631e-05	3.39912e-07	2.9365e-05	2.17365e-05	1.81823e-05	2.5491e-08	2.50537e-08	5.6319e-06	2.51982e-08	9.53001e-07	1.67006e-05	3.89354e-06	1.7756	0.0142013	0.658907	4.66986	2.22338
9775						724.921	895.757	POS									1.11298e-05	1.54998e-05	1.53357e-05	2.32753e-08	1.00566e-05	1.29457e-05	1.08318e-05	2.5491e-08	2.50537e-08	2.2737e-06	2.51982e-08	1.24198e-06	1.17813e-05	2.56213e-06	1.47051	0.0202818	0.658907	4.22766	2.07986
9788						724.935	952.741	POS									3.55561e-06	2.43946e-06	6.35443e-06	9.71382e-06	5.59323e-06	5.3832e-06	5.50662e-06	6.64765e-06	7.17871e-06	8.87802e-06	8.2036e-06	7.78691e-06	9.55763e-06	8.04209e-06	1.62233	0.0465844	0.658907	0.684726	-0.546401
9890						731.607	658.489	POS									5.94423e-05	5.29207e-05	1.23725e-05	4.29028e-05	2.60334e-05	4.18153e-05	3.92478e-05	1.92544e-05	2.95555e-05	1.90244e-05	1.08516e-05	1.52406e-05	1.47651e-05	1.81153e-05	1.72672	0.0296923	0.658907	2.16656	1.11541
9892			D	3,4,5-trihydroxy-6-({6,7,11,12,13,21,22,23-octahydroxy-3,16-dioxo-2,17,20-trioxatetracyclo[17.3.1.0tricosa-4,6,8,10,12,14-hexaen-8-yl}oxy)oxane-2-carboxylic acid	14.7376	731.614	659.491	POS									2.23816e-05	1.86842e-05	6.668e-06	1.6137e-05	9.55549e-06	1.66209e-05	1.50079e-05	4.33423e-06	1.13494e-05	6.6681e-06	7.39421e-06	6.02986e-06	5.26995e-06	6.84097e-06	2.04396	0.0102591	0.658907	2.19382	1.13345
9904						732.944	394.301	POS									2.77916e-06	3.36147e-06	2.21203e-06	2.22758e-06	2.68482e-06	2.79273e-06	2.6763e-06	1.00597e-06	2.11211e-06	1.9461e-06	2.12318e-06	1.82548e-06	2.90715e-06	1.98666e-06	1.70579	0.0469834	0.658907	1.34713	0.429891
9917						734.216	634.511	POS									1.39449e-06	1.03326e-07	2.31492e-06	4.54731e-06	3.75743e-06	1.68629e-06	2.30063e-06	4.8235e-06	4.68588e-06	5.06421e-06	2.03113e-06	4.72935e-06	5.57035e-06	4.48407e-06	1.33843	0.0259046	0.658907	0.513067	-0.962781
10055			D	trans-Zeatin ribosidemonophosphate	24.0225	741.581	432.355	POS									1.76234e-06	3.46167e-06	3.74692e-06	4.65697e-06	3.39877e-06	3.10593e-06	3.35543e-06	4.98847e-06	6.03217e-06	4.4162e-06	4.93289e-06	3.85086e-06	3.84191e-06	4.67709e-06	1.79724	0.027686	0.658907	0.71742	-0.479111
10068						742.226	436.415	POS									1.01217e-05	6.40215e-06	9.74105e-06	9.43779e-06	9.49918e-06	8.19369e-06	8.89926e-06	1.19839e-05	1.01145e-05	1.34308e-05	1.06987e-05	9.9945e-06	1.30259e-05	1.15414e-05	1.93008	0.00980001	0.658907	0.771073	-0.37506
10071			D	(6R)-5,10-methenyltetrahydrofolate	-7.60737	742.233	455.428	POS									4.58035e-06	3.56015e-06	4.26458e-06	4.50495e-06	4.65236e-06	3.25797e-06	4.13673e-06	5.43781e-06	4.40754e-06	6.23872e-06	6.10273e-06	3.89697e-06	6.90259e-06	5.49773e-06	1.81045	0.0275195	0.658907	0.752443	-0.410346
10093			D	6'-(4-Carboxy-3-hydroxy-3-methylbutanoyl)hyperin	-0.0820202	742.897	609.509	POS									4.8596e-06	2.60154e-08	3.97736e-06	8.91903e-06	4.31562e-06	7.04691e-06	4.85742e-06	7.87213e-06	6.91297e-06	8.11513e-06	1.32497e-05	9.23277e-06	1.32222e-05	9.76749e-06	1.15167	0.0151623	0.658907	0.497305	-1.0078
10128			D	(1-Hydroxycyclohexan-1-yl)acetyl-CoA	-5.26895	743.532	908.716	POS									5.72948e-06	1.84235e-06	9.55149e-06	1.05568e-05	9.3361e-06	5.9023e-06	7.15308e-06	1.78521e-05	1.78657e-05	9.1531e-06	2.56986e-05	7.43526e-06	1.32339e-05	1.52064e-05	1.70259	0.0246956	0.658907	0.470398	-1.08805
10155						743.914	946.766	POS									6.67373e-06	5.80492e-06	6.95648e-06	7.46795e-06	4.32815e-06	6.80042e-06	6.33861e-06	3.28416e-06	4.61049e-06	5.70537e-06	4.03918e-06	5.45428e-06	4.82244e-06	4.65265e-06	1.895	0.0166193	0.658907	1.36236	0.446112
10175						744.202	978.755	POS									9.46977e-06	6.21722e-06	1.16315e-05	1.34924e-05	1.39898e-05	3.83984e-06	9.77342e-06	1.8872e-05	1.91281e-05	1.49783e-05	1.99231e-05	1.137e-05	1.17385e-05	1.60016e-05	1.70372	0.0214895	0.658907	0.610776	-0.711285
10196						746.231	701.536	POS									1.19976e-05	6.08282e-06	4.84176e-06	8.99527e-06	4.40109e-06	7.92508e-06	7.37394e-06	3.33939e-06	7.20823e-06	3.26058e-06	1.66869e-06	4.36361e-06	2.71662e-06	3.75952e-06	1.96641	0.0279248	0.658907	1.9614	0.971887
10230						748.715	85.0759	POS									0.00110249	0.000979311	0.000903576	0.00141383	0.00172571	0.00142323	0.00125802	0.0010814	0.00084037	0.000972461	0.000651746	0.000896894	0.000677373	0.000853374	1.7502	0.0196013	0.658907	1.47418	0.55991
10287			D	2-[({2-[7,8,9,12,13,14,17,18,19,25-decahydroxy-24-(hydroxymethyl)-4,22,27-trioxo-3,23,26-trioxahexacyclo[13.10.3.1]nonacosa-5(10),6,8,11,13,15(28),16,18,20-nonaen-29-yl]-3,4,5-trihydroxyphenyl}(hydroxy)methylidene)amino]acetic acid	-18.6627	749.582	842.588	POS									4.01753e-06	3.86639e-06	4.99718e-06	6.95574e-06	6.65042e-06	3.32151e-06	4.96813e-06	8.16894e-06	8.89198e-06	1.21159e-05	8.75985e-06	6.35234e-06	5.9465e-06	8.37258e-06	2.12045	0.0111435	0.658907	0.593381	-0.75297
10325			D	N,N'-Diacetylchitobiose 6'-phosphate	2.95067	751.922	505.389	POS									4.2036e-06	4.06084e-06	3.66085e-06	4.47868e-06	4.81129e-06	4.08005e-06	4.21588e-06	6.39636e-06	6.54553e-06	6.15354e-06	4.33309e-06	5.8889e-06	6.27905e-06	5.93274e-06	2.27842	0.000911649	0.658907	0.710613	-0.492864
10361			D	{4-[2,3-dioxo-3-(2,4,6-trihydroxy-3-methoxyphenyl)propyl]-2-methoxyphenyl}oxidanesulfonic acid	12.4149	756.666	429.373	POS									9.5184e-06	1.98361e-05	1.29039e-05	1.6589e-05	1.38336e-05	1.1456e-05	1.40228e-05	1.8553e-05	1.72852e-05	1.99503e-05	1.71974e-05	1.78507e-05	1.56536e-05	1.77483e-05	1.84282	0.044526	0.658907	0.790092	-0.339907
10363						756.898	430.376	POS									4.04497e-06	4.57413e-06	4.51583e-06	4.25469e-06	4.53533e-06	3.52381e-06	4.24146e-06	5.50082e-06	4.99605e-06	5.69176e-06	4.87933e-06	4.89528e-06	3.984e-06	4.99121e-06	1.85753	0.0293368	0.658907	0.849787	-0.234828
10386			D	Phomopsin A	15.033	759.385	790.248	POS									8.67303e-06	1.42709e-05	1.72153e-05	2.57995e-06	1.18522e-05	9.32978e-06	1.06535e-05	5.51774e-06	2.12511e-06	9.45939e-06	4.63601e-06	6.17353e-06	1.40852e-06	4.88672e-06	1.4016	0.0364253	0.658907	2.1801	1.12439
10421						763.35	644.51	POS									1.81698e-05	1.10835e-05	5.43399e-06	7.99086e-06	7.67314e-06	1.35757e-05	1.06545e-05	4.88455e-06	9.75851e-06	3.99742e-06	1.10979e-06	9.92972e-07	1.89931e-06	3.77376e-06	1.9153	0.0146852	0.658907	2.82332	1.49739
10428						765.972	693.548	POS									8.1711e-06	3.90654e-06	5.70272e-06	1.13366e-05	1.3593e-06	3.90787e-06	5.73069e-06	1.51461e-05	1.7356e-05	8.39184e-06	1.37574e-05	1.49483e-05	9.36934e-06	1.31615e-05	1.8743	0.00457288	0.658907	0.435413	-1.19954
10443						767.884	78.1358	POS									9.73239e-06	6.45611e-06	6.0015e-06	2.1066e-06	9.32384e-06	1.03118e-05	7.32204e-06	8.65158e-07	1.98919e-06	2.19177e-06	2.71102e-06	4.93512e-07	8.3302e-06	2.76348e-06	1.84077	0.0245315	0.658907	2.64957	1.40576
10444						767.884	78.2467	POS									4.54244e-06	3.33764e-06	2.58862e-06	8.24784e-07	4.69627e-06	5.12219e-06	3.51866e-06	2.1347e-07	3.63314e-07	2.27886e-07	9.87263e-07	2.47075e-08	4.22438e-06	1.00684e-06	1.86814	0.0226423	0.658907	3.49477	1.8052
10448						767.975	297.082	POS									2.40571e-06	8.27541e-07	5.27897e-07	6.6544e-07	6.03285e-07	2.61989e-06	1.27496e-06	2.5491e-08	2.31054e-07	1.82302e-07	4.40915e-07	2.47075e-08	5.93321e-07	2.49632e-07	2.00225	0.0478117	0.658907	5.10736	2.35258
10451			D	CE(22:1(13Z))	-9.01463	767.984	708.207	POS									5.40007e-06	2.52434e-06	3.29892e-06	5.76894e-07	4.71895e-06	5.38536e-06	3.65076e-06	6.97404e-07	9.16045e-07	1.28013e-06	2.20474e-06	2.47075e-08	2.76135e-06	1.31406e-06	1.30887	0.0238778	0.658907	2.77822	1.47416
10452						767.992	78.0247	POS									1.92167e-05	1.44346e-05	1.2291e-05	5.55616e-06	1.97187e-05	2.203e-05	1.55412e-05	2.87015e-06	5.68523e-06	5.52623e-06	6.31042e-06	2.49894e-06	1.76688e-05	6.75996e-06	1.89581	0.0260644	0.658907	2.29901	1.20101
10458						768.014	707.207	POS									1.50504e-05	1.50519e-05	1.19045e-05	6.87565e-06	1.62781e-05	1.93013e-05	1.4077e-05	5.91358e-06	7.89902e-06	6.36436e-06	7.78916e-06	4.20248e-06	1.67755e-05	8.15735e-06	1.77283	0.0400518	0.658907	1.72568	0.787164
10459						768.014	733.242	POS									3.42189e-06	2.94241e-06	2.98449e-06	1.3315e-06	3.66856e-06	3.8663e-06	3.03586e-06	6.23887e-07	1.37997e-06	1.37476e-06	1.47375e-06	9.61553e-07	3.7997e-06	1.60227e-06	1.88309	0.0356474	0.658907	1.89472	0.921987
10466						768.041	732.242	POS									7.5226e-06	6.9236e-06	5.89168e-06	3.17924e-06	8.84484e-06	9.46522e-06	6.9712e-06	3.09636e-06	3.73606e-06	3.36265e-06	3.875e-06	2.49173e-06	8.32259e-06	4.1474e-06	1.71914	0.0490889	0.658907	1.68086	0.7492
10476						768.27	686.518	POS									3.15056e-06	5.27562e-06	1.09296e-06	3.71525e-06	2.4056e-06	2.73716e-06	3.06286e-06	2.9635e-07	1.74256e-06	1.10179e-06	7.73429e-07	8.43587e-07	6.17313e-07	8.95838e-07	2.19217	0.0108693	0.658907	3.41898	1.77357
10544						774.155	285.157	POS									5.83326e-07	5.16659e-06	2.18825e-06	1.59544e-06	3.2001e-06	1.45649e-06	2.36503e-06	9.10874e-06	4.23581e-06	3.4708e-06	1.42884e-06	1.0302e-05	6.36463e-06	5.81847e-06	1.60001	0.049494	0.658907	0.40647	-1.29878
10581						775.531	930.224	POS									2.42752e-06	1.76772e-06	2.46254e-06	2.22548e-07	3.61812e-06	3.97001e-06	2.41141e-06	2.5491e-08	2.21224e-07	1.73792e-07	2.45816e-07	2.47075e-08	2.46478e-06	5.25968e-07	1.98884	0.0189505	0.658907	4.5847	2.19683
10603						776.163	928.224	POS									1.97571e-06	2.31947e-06	3.23741e-06	2.32753e-08	4.53751e-06	5.12435e-06	2.86962e-06	2.5491e-08	6.56455e-07	2.60107e-08	4.28202e-07	2.47075e-08	2.81301e-06	6.62313e-07	1.57301	0.0306295	0.658907	4.33272	2.11527
10616						776.427	356.28	POS									2.95908e-06	3.29764e-06	2.709e-06	3.71603e-06	2.89058e-06	2.89247e-06	3.07747e-06	2.32357e-06	1.69863e-06	1.92476e-06	2.17553e-06	2.44991e-06	3.05295e-06	2.27089e-06	2.00034	0.00783744	0.658907	1.35518	0.438485
10628			D	Delphinidin 3,5-di(6-O-malonylglucoside)	-9.99444	777.197	800.616	POS									6.62648e-06	1.86466e-05	2.29586e-05	7.29443e-05	3.79787e-05	2.8237e-05	3.1232e-05	6.13561e-05	6.01539e-05	5.65327e-05	8.16022e-05	5.74222e-05	2.94979e-05	5.77608e-05	1.78001	0.0447529	0.658907	0.540712	-0.887069
10644						778.305	87.0551	POS									0.000171863	0.000193816	0.000160181	0.000184888	0.000201497	0.000182046	0.000182382	0.000209741	0.000236631	0.00021269	0.000229773	0.000182692	0.000189445	0.000210162	1.90211	0.0257481	0.658907	0.867815	-0.204541
10654						778.745	575.39	POS									5.40371e-06	3.96031e-06	3.27465e-06	3.3205e-06	3.74727e-06	2.35452e-06	3.67683e-06	3.71847e-06	6.19922e-06	5.77057e-06	4.57711e-06	5.60068e-06	4.69886e-06	5.09415e-06	1.56444	0.0294661	0.658907	0.721774	-0.470381
10689						779.242	866.589	POS									8.3212e-06	1.33658e-06	7.92917e-06	1.50002e-05	1.04095e-05	8.80015e-06	8.6328e-06	1.48255e-05	1.46414e-05	2.24291e-05	1.59561e-05	1.38327e-05	9.49108e-06	1.5196e-05	1.51031	0.0246996	0.658907	0.568098	-0.815789
10697						779.404	770.604	POS									1.97447e-05	2.21357e-05	2.36024e-05	2.02698e-05	2.34393e-05	2.95568e-05	2.31248e-05	4.4846e-06	7.72081e-06	1.90321e-05	6.57246e-06	1.67684e-05	2.13167e-05	1.26492e-05	1.92995	0.00960939	0.658907	1.82817	0.870396
10794						779.543	799.565	POS									3.70737e-05	3.89487e-05	5.69201e-05	9.28163e-05	8.47778e-05	6.16746e-05	6.20352e-05	8.14032e-05	8.94254e-05	0.000104674	8.94804e-05	8.5506e-05	8.24381e-05	8.88212e-05	1.84356	0.0348772	0.658907	0.698428	-0.517817
10813						779.546	883.587	POS									5.10872e-06	7.9173e-07	6.29017e-06	6.77963e-06	7.6621e-06	2.58526e-08	4.44303e-06	8.68645e-06	5.86647e-06	1.00697e-05	9.17089e-06	9.87112e-06	8.27932e-06	8.65733e-06	1.24161	0.0163529	0.658907	0.513211	-0.962376
10814						779.549	719.575	POS									7.26948e-06	1.35615e-05	1.35786e-06	1.14309e-05	1.26858e-05	1.16288e-05	9.65573e-06	1.4799e-05	1.69731e-05	1.3846e-05	1.54194e-05	1.27258e-05	1.5471e-05	1.48724e-05	1.46437	0.0383106	0.658907	0.649239	-0.623179
10835						779.579	823.565	POS									1.72539e-05	1.51569e-05	2.84997e-05	3.20193e-05	2.86165e-05	1.69596e-05	2.30843e-05	2.95742e-05	3.47897e-05	3.1564e-05	3.58984e-05	3.16527e-05	3.68993e-05	3.33964e-05	1.84984	0.00982981	0.658907	0.691222	-0.532778
10872			D	Formyl-CoA	-6.20798	779.658	796.547	POS									4.70888e-05	3.46472e-05	4.80487e-05	9.58861e-05	7.56297e-05	5.21042e-05	5.89008e-05	8.10649e-05	9.41357e-05	9.80834e-05	9.1713e-05	8.90852e-05	6.4412e-05	8.64157e-05	1.83765	0.0251559	0.658907	0.681598	-0.553007
10900						779.927	822.564	POS									4.04842e-05	2.99452e-05	6.44297e-05	7.14412e-05	6.54972e-05	3.84257e-05	5.17039e-05	6.29622e-05	6.98648e-05	7.09118e-05	7.49091e-05	6.19726e-05	8.1949e-05	7.04283e-05	1.61387	0.0361443	0.658907	0.734135	-0.445882
10925						780.096	865.568	POS									1.6804e-05	1.29295e-05	2.18194e-05	2.54415e-05	1.82219e-05	8.71948e-06	1.73226e-05	2.18882e-05	2.46207e-05	2.83337e-05	2.6551e-05	2.49492e-05	2.06697e-05	2.45021e-05	1.6637	0.0245506	0.658907	0.706987	-0.500245
10978						781.457	670.404	POS									1.99757e-05	1.87446e-05	1.94683e-05	2.57119e-05	1.29804e-05	4.04212e-06	1.68205e-05	2.30764e-05	2.53395e-05	1.92441e-05	2.82377e-05	2.49976e-05	2.94582e-05	2.50589e-05	1.34015	0.0354969	0.658907	0.671238	-0.575104
10983						781.473	671.41	POS									8.064e-06	5.82513e-06	5.24936e-06	5.20068e-06	7.28067e-06	1.577e-06	5.53281e-06	9.14673e-06	9.43068e-06	4.71749e-06	8.0714e-06	8.49963e-06	1.07927e-05	8.4431e-06	1.26878	0.0413287	0.658907	0.655305	-0.609762
11012			D	Pyrazinoic acid	18.9792	782.09	125.107	POS									1.76827e-06	1.00781e-06	1.11156e-06	1.88025e-06	1.34167e-06	1.04502e-06	1.3591e-06	1.29942e-06	2.21316e-06	1.85507e-06	2.14398e-06	1.85311e-06	1.93827e-06	1.88384e-06	1.59226	0.027615	0.658907	0.721452	-0.471025
11086						783.514	316.92	POS									0.000154124	0.000165435	0.000150014	0.000142747	0.000147379	0.00015576	0.000152576	0.000170898	0.000160189	0.000168862	0.000157821	0.000156751	0.000168867	0.000163898	1.95299	0.0204479	0.658907	0.930923	-0.103266
11090						783.556	228.983	POS									2.99066e-05	3.02305e-05	2.65739e-05	2.68023e-05	2.75044e-05	2.96797e-05	2.84496e-05	3.04944e-05	3.1567e-05	3.02562e-05	2.85965e-05	3.24801e-05	3.27492e-05	3.10239e-05	1.69494	0.0201064	0.658907	0.917021	-0.124974
11098						783.696	152.948	POS									7.64294e-06	7.58135e-06	7.40957e-06	6.86272e-06	6.80739e-06	7.93221e-06	7.3727e-06	8.3592e-06	8.21783e-06	8.60149e-06	9.15782e-06	7.64214e-06	8.18264e-06	8.36019e-06	2.1749	0.00494603	0.658907	0.881882	-0.181343
11132			D	Phyllanthusol B	-6.06603	784.665	772.762	POS									2.21007e-06	1.43668e-06	3.98199e-06	2.04712e-06	1.37668e-06	2.48733e-06	2.25665e-06	3.87784e-06	3.24811e-06	4.1693e-06	2.92968e-06	2.88272e-06	3.25434e-06	3.39366e-06	1.81626	0.0279298	0.658907	0.664959	-0.588663
11142						784.923	736.83	POS									3.88334e-06	3.12175e-06	3.74901e-06	4.1001e-06	3.73587e-06	4.05946e-06	3.77492e-06	4.73758e-06	3.90584e-06	4.36957e-06	4.01557e-06	4.13002e-06	4.70557e-06	4.31069e-06	1.80037	0.0255082	0.658907	0.875711	-0.191473
11251						787.816	372.856	POS									9.98658e-06	1.22992e-05	9.34763e-06	1.01313e-05	1.13725e-05	1.19606e-05	1.08496e-05	1.34196e-05	1.36238e-05	1.15986e-05	1.15394e-05	1.26835e-05	1.14341e-05	1.23832e-05	1.75636	0.0361286	0.658907	0.87616	-0.190733
11259						788.111	452.86	POS									3.62146e-06	2.37192e-06	3.59815e-06	3.73719e-06	4.74518e-06	3.55411e-06	3.60467e-06	4.97602e-06	4.52865e-06	4.75339e-06	4.97692e-06	4.43916e-06	5.83681e-06	4.91849e-06	1.96019	0.00523371	0.658907	0.732881	-0.448349
11261						788.199	412.848	POS									3.85389e-06	3.72038e-06	2.90581e-06	3.99961e-06	3.3728e-06	5.15071e-06	3.83387e-06	4.56864e-06	5.81345e-06	5.10376e-06	5.23645e-06	3.28095e-06	6.5974e-06	5.10011e-06	1.65376	0.0453717	0.658907	0.751723	-0.411728
11285			D	Chlorpheniramine maleate	-20.8698	789.58	391.86	POS									8.49866e-06	9.01573e-06	7.6292e-06	5.34249e-06	7.53049e-06	8.40782e-06	7.7374e-06	9.34356e-06	1.01386e-05	8.89507e-06	9.57776e-06	8.71626e-06	8.06716e-06	9.12307e-06	1.5136	0.0457182	0.658907	0.848114	-0.23767
11304						791.968	370.949	POS									2.27604e-06	1.83595e-06	2.17009e-06	2.1849e-06	1.643e-06	2.08763e-06	2.03293e-06	2.73308e-06	2.61117e-06	2.43198e-06	2.19591e-06	1.9751e-06	2.91475e-06	2.477e-06	1.72161	0.0283952	0.658907	0.820724	-0.28503
11307						792.727	218.949	POS									4.62434e-06	4.19703e-06	3.91105e-06	3.88185e-06	3.59477e-06	3.92338e-06	4.02207e-06	4.19073e-06	4.6556e-06	4.52122e-06	4.56904e-06	4.65473e-06	4.86802e-06	4.57656e-06	1.82577	0.00854794	0.658907	0.878842	-0.186325
11329						794.281	304.978	POS									2.97905e-06	2.7753e-06	2.61442e-06	2.86206e-06	3.26834e-06	3.43208e-06	2.98854e-06	2.26797e-06	2.44247e-06	2.46398e-06	2.51337e-06	1.85162e-06	3.1622e-06	2.45027e-06	1.6974	0.0308911	0.658907	1.21968	0.286501
11333						794.346	284.848	POS									2.61678e-06	2.36565e-06	1.55775e-06	2.64569e-06	1.57093e-06	2.21518e-06	2.162e-06	3.68235e-06	3.47899e-06	2.70855e-06	2.3382e-06	2.68233e-06	2.49067e-06	2.89685e-06	1.75324	0.0346597	0.658907	0.746327	-0.422121
11349						794.4	162.907	POS									2.03179e-05	2.12702e-05	1.91901e-05	2.06657e-05	1.87851e-05	2.10646e-05	2.02156e-05	2.19034e-05	2.13158e-05	2.26284e-05	2.13363e-05	2.12577e-05	2.13767e-05	2.16364e-05	2.07487	0.0127132	0.658907	0.934334	-0.0979894
11355						794.566	283.849	POS									1.48814e-06	2.16977e-06	1.92328e-06	2.37919e-06	2.01506e-06	2.31599e-06	2.04857e-06	3.68476e-06	3.03001e-06	3.445e-06	3.6647e-06	2.28132e-06	1.98675e-06	3.01542e-06	2.14089	0.0140294	0.658907	0.679364	-0.557743
11364						795.08	104.992	POS									0.00166136	0.00234763	0.00161918	0.00204344	0.00167466	0.00230456	0.0019418	0.00236767	0.00232254	0.00216983	0.00230105	0.00229121	0.00233674	0.00229817	1.86394	0.0474092	0.658907	0.844934	-0.24309
11372						795.149	80.9477	POS									2.50631e-06	2.44471e-06	2.46231e-06	2.37787e-06	2.1964e-06	2.85402e-06	2.4736e-06	3.43048e-06	2.54198e-06	3.59324e-06	2.68831e-06	2.45225e-06	3.0646e-06	2.96181e-06	1.88245	0.0455849	0.658907	0.835166	-0.259865
11394						797.475	225.997	POS									1.17254e-05	8.34445e-06	1.26048e-05	1.20949e-05	1.1918e-05	1.63789e-05	1.21777e-05	3.52781e-06	3.93374e-06	1.2503e-05	5.31784e-06	1.2675e-05	6.00264e-06	7.32667e-06	1.78322	0.035682	0.658907	1.66211	0.733018
11397						797.871	580.928	POS									4.96071e-06	4.71229e-06	3.52213e-06	7.10785e-06	3.62035e-06	6.07668e-06	5e-06	7.86425e-06	7.55895e-06	9.39591e-06	8.73293e-06	6.57231e-06	3.99458e-06	7.35315e-06	1.80447	0.0352186	0.658907	0.67998	-0.556435
11418						798.259	72.0443	POS									2.65957e-06	3.61386e-06	2.79355e-06	2.29469e-06	2.03018e-06	3.37161e-06	2.79391e-06	1.53622e-06	1.69587e-06	2.26857e-06	2.61595e-06	1.79835e-06	1.7419e-06	1.94281e-06	1.82079	0.0176924	0.658907	1.43808	0.524141
11500						798.77	260.957	POS									5.80835e-05	5.68262e-05	4.88397e-05	5.07844e-05	5.86346e-05	5.79809e-05	5.51915e-05	5.70858e-05	7.25911e-05	5.92475e-05	7.22501e-05	5.77024e-05	6.32584e-05	6.36892e-05	1.66541	0.0306187	0.658907	0.866576	-0.206602
11539						798.782	72.7726	POS									6.08479e-06	6.33405e-06	6.03239e-06	4.82371e-06	5.75954e-06	6.14397e-06	5.86307e-06	4.76516e-06	4.80234e-06	4.49494e-06	4.7276e-06	4.62242e-06	6.17088e-06	4.93056e-06	1.95732	0.0194797	0.658907	1.18913	0.249906
11600						799.415	302.987	POS									7.25809e-06	5.24513e-06	7.39951e-06	6.93394e-06	7.72526e-06	9.567e-06	7.35482e-06	9.37567e-06	7.99873e-06	8.86282e-06	9.82952e-06	1.11462e-05	7.78203e-06	9.16582e-06	1.63974	0.0389521	0.658907	0.802418	-0.317574
11631						800.079	353.942	POS									9.73644e-06	8.72835e-06	8.07569e-06	9.24191e-06	8.62671e-06	8.00554e-06	8.73577e-06	1.27817e-05	1.07637e-05	1.37558e-05	1.00306e-05	1.20127e-05	8.6763e-06	1.13368e-05	2.12843	0.0174173	0.658907	0.770567	-0.376008
11681						801.404	475.948	POS									2.34337e-05	2.5762e-05	2.18528e-05	2.46478e-05	2.33746e-05	2.43946e-05	2.39109e-05	2.49771e-05	2.50578e-05	2.6591e-05	2.44011e-05	2.57468e-05	2.51599e-05	2.53223e-05	1.74725	0.0482161	0.658907	0.944265	-0.0827368
11684						801.413	502.973	POS									0.000620133	0.0005815	0.000592534	0.000539078	0.000587276	0.00057163	0.000582025	0.000562785	0.000538411	0.000562086	0.000536762	0.000563659	0.000474755	0.000539743	1.62104	0.0378736	0.658907	1.07834	0.108809
11696						801.449	514.929	POS									0.000135191	0.000142212	0.000138014	0.000128644	0.000140713	0.000147292	0.000138678	0.000140604	0.000157002	0.0001495	0.000157585	0.000140773	0.000158911	0.000150729	1.78517	0.0191865	0.658907	0.920045	-0.120223
11702						801.774	318.962	POS									1.78712e-05	1.50389e-05	1.00772e-05	1.27752e-05	1.42173e-05	1.58056e-05	1.42976e-05	1.85959e-05	1.62675e-05	1.80795e-05	1.71232e-05	1.51375e-05	1.77105e-05	1.71524e-05	1.70354	0.0398247	0.658907	0.833562	-0.262639
11703						801.793	158.996	POS									0.000210504	0.000164516	0.000197296	0.000195865	0.000206186	0.000230697	0.000200844	0.000315039	0.000283171	0.000189906	0.000263921	0.000213154	0.000241206	0.000251066	1.67332	0.0361378	0.658907	0.799965	-0.321992
11708						802.019	319.956	POS									2.83242e-05	3.14192e-05	2.66784e-05	2.84957e-05	2.88967e-05	3.03011e-05	2.90192e-05	3.10052e-05	3.11575e-05	3.33016e-05	3.16752e-05	2.9054e-05	3.18514e-05	3.13408e-05	1.97257	0.0248486	0.658907	0.925924	-0.111034
11709						802.05	550.898	POS									9.75019e-06	1.02401e-05	9.41715e-06	1.03525e-05	1.115e-05	8.26201e-06	9.86198e-06	1.18194e-05	1.17619e-05	1.20888e-05	1.17647e-05	1.06633e-05	1.0512e-05	1.1435e-05	2.05827	0.00879847	0.658907	0.862437	-0.213509
11715						802.058	300.988	POS									5.71383e-06	6.72597e-06	4.6185e-06	5.77169e-06	6.43225e-06	7.61193e-06	6.14569e-06	8.95641e-06	9.99413e-06	1.27558e-05	7.15007e-06	1.15752e-05	1.20844e-05	1.04193e-05	2.29241	0.00125602	0.658907	0.589836	-0.761613
11727						802.082	491.925	POS									1.60842e-06	2.77162e-06	1.55427e-06	2.53923e-06	2.16728e-06	2.12837e-06	2.1282e-06	2.74402e-06	2.60613e-06	3.39758e-06	2.5592e-06	2.30969e-06	3.05536e-06	2.77866e-06	1.95533	0.0285623	0.658907	0.765906	-0.38476
11742						802.116	294.943	POS									2.92033e-05	2.19179e-05	2.38276e-05	2.19906e-05	3.01848e-05	3.22135e-05	2.65563e-05	3.18158e-05	3.43646e-05	3.61177e-05	3.12549e-05	2.65588e-05	3.16968e-05	3.19681e-05	1.68796	0.0384595	0.658907	0.830712	-0.26758
11783						803.387	504.974	POS									3.12737e-06	5.64745e-06	2.31639e-06	3.71222e-06	3.04891e-06	4.59203e-06	3.74073e-06	2.97153e-06	2.1731e-06	2.46061e-06	1.63649e-06	2.08405e-06	2.15693e-06	2.24712e-06	1.79595	0.0274279	0.658907	1.66468	0.735243
11795						803.469	364.951	POS									1.90711e-05	2.80126e-05	2.5239e-05	2.55899e-05	1.81351e-05	2.3556e-05	2.32673e-05	2.91706e-05	2.65468e-05	2.62767e-05	2.62546e-05	2.89753e-05	2.77646e-05	2.74981e-05	1.77416	0.0444598	0.658907	0.846141	-0.24103
11820						806.194	278.953	POS									7.88346e-05	9.0424e-05	7.20977e-05	8.2476e-05	9.25851e-05	8.53928e-05	8.3635e-05	9.31743e-05	0.000107512	0.000103683	9.30214e-05	9.25643e-05	8.61989e-05	9.60257e-05	1.92152	0.0200058	0.658907	0.870966	-0.199312
11822						806.543	760.907	POS									1.84636e-05	1.68136e-05	2.22933e-05	1.91788e-05	2.2521e-05	1.42096e-05	1.89133e-05	2.19628e-05	2.54642e-05	2.14474e-05	2.3145e-05	2.03929e-05	2.55057e-05	2.29863e-05	1.61937	0.0267158	0.658907	0.822807	-0.281374
11848						812.009	457.942	POS									5.8132e-06	5.16466e-06	6.48965e-06	4.02442e-06	5.90575e-06	3.66296e-06	5.17677e-06	6.97032e-06	6.36332e-06	6.90552e-06	6.82487e-06	6.65765e-06	6.20868e-06	6.65506e-06	1.79628	0.02189	0.658907	0.77787	-0.362399
11963						837.821	612.183	POS									2.16572e-05	1.83332e-05	1.93127e-05	2.33334e-05	2.60232e-05	1.80216e-05	2.11136e-05	1.77701e-05	1.64699e-05	1.32509e-05	1.80435e-05	1.50889e-05	1.23349e-05	1.5493e-05	2.04674	0.00579297	0.658907	1.36278	0.446549
12007						851.756	167.964	POS									1.89319e-05	2.43152e-05	2.1844e-05	2.80954e-05	1.92766e-05	2.27062e-05	2.25282e-05	3.91415e-05	2.62207e-05	2.15515e-05	3.20936e-05	2.70061e-05	2.86591e-05	2.91121e-05	1.8316	0.0414591	0.658907	0.773845	-0.369883
12010						852.708	276.92	POS									9.86519e-07	2.60154e-08	2.38511e-08	1.58102e-06	2.47505e-08	2.58526e-08	4.44669e-07	5.22562e-06	3.66428e-06	2.0251e-06	5.50467e-06	1.70973e-06	2.64077e-08	3.02597e-06	1.71997	0.0310786	0.658907	0.146951	-2.76659
12035						857.687	518.947	POS									6.4074e-05	6.34675e-05	6.24752e-05	5.18411e-05	6.42811e-05	6.45884e-05	6.17879e-05	4.02788e-05	4.18128e-05	5.56746e-05	2.89108e-05	4.64765e-05	6.39366e-05	4.61817e-05	1.86813	0.016306	0.658907	1.33793	0.420003
12086						873.732	472.914	POS									1.50938e-05	9.28223e-06	2.15537e-05	1.77674e-05	2.29506e-05	1.17633e-05	1.64018e-05	3.5456e-05	1.944e-05	2.598e-05	2.03191e-05	2.74573e-05	2.30581e-05	2.52851e-05	1.82779	0.0211936	0.658907	0.648677	-0.624429
12090						874.755	167.964	POS									2.05699e-05	1.55568e-05	2.3226e-05	1.1894e-05	2.19259e-05	1.47759e-05	1.79914e-05	2.69125e-05	2.8143e-05	2.92279e-05	2.4857e-05	2.0591e-05	2.551e-05	2.58735e-05	1.94156	0.00544173	0.658907	0.69536	-0.524169
12103						876.914	360.957	POS									0.000390957	0.000390525	0.000397953	0.000299388	0.000392755	0.000423405	0.000382497	0.000265168	0.000294327	0.000346571	0.000294174	0.000279302	0.000377709	0.000309542	1.91994	0.0146986	0.658907	1.23569	0.305314
12117						880.592	175.985	POS									4.13873e-05	4.23606e-05	3.42874e-05	2.59912e-05	4.31583e-05	3.29142e-05	3.66832e-05	2.49676e-05	3.67337e-05	2.42623e-05	2.76457e-05	2.83255e-05	2.67108e-05	2.81076e-05	1.92754	0.0274853	0.658907	1.3051	0.384158
12119						880.705	480.979	POS									1.8924e-05	9.13462e-06	7.2365e-06	1.30062e-05	1.55295e-05	1.18868e-05	1.26196e-05	7.59933e-06	8.71e-06	5.52982e-06	7.87503e-06	1.01047e-05	4.44321e-06	7.37702e-06	1.91223	0.0216091	0.658907	1.71066	0.774557
12128						882.475	192.979	POS									1.08892e-05	9.43377e-06	7.29389e-06	7.39838e-06	7.60372e-06	1.04273e-05	8.84105e-06	4.13918e-06	3.6195e-06	3.35736e-06	3.91134e-06	7.53578e-06	9.94452e-06	5.41795e-06	2.03074	0.0236224	0.658907	1.63181	0.706472
12136						885.63	276.959	POS									9.34679e-06	8.55711e-06	8.45294e-06	6.55749e-06	9.15153e-06	9.00274e-06	8.51143e-06	4.18235e-06	2.90161e-06	7.7407e-06	7.03592e-06	4.87097e-06	8.71382e-06	5.90756e-06	1.61459	0.0278341	0.658907	1.44077	0.526839
12212						183.464	635.137	POS									1.25171e-05	6.62067e-06	1.93179e-05	2.06642e-05	1.93366e-05	1.13559e-05	1.49687e-05	5.86195e-06	1.40063e-05	4.52817e-06	9.64874e-06	1.09102e-05	8.3184e-06	8.87896e-06	1.76282	0.0476674	0.658907	1.68586	0.753488
12230						447.159	540.375	POS									1.47249e-05	1.92562e-05	2.14484e-05	1.29237e-05	1.26489e-05	2.73039e-05	1.8051e-05	7.18415e-06	8.76697e-06	2.84261e-06	3.10041e-06	1.74255e-05	7.85276e-06	7.86206e-06	2.14471	0.00962836	0.658907	2.29596	1.1991
12239						382.814	209.153	POS									1.29483e-05	1.26067e-05	1.18334e-05	1.2046e-05	1.37012e-05	1.29888e-05	1.26874e-05	1.47656e-05	1.73785e-05	1.39716e-05	1.7165e-05	1.53674e-05	1.37474e-05	1.53992e-05	2.13055	0.00298269	0.658907	0.823899	-0.27946
12276						332.887	331.102	POS									1.52244e-05	1.62166e-05	1.51832e-05	1.47766e-05	1.58091e-05	1.70062e-05	1.57027e-05	1.60277e-05	1.72334e-05	1.67784e-05	1.68237e-05	1.62671e-05	1.6272e-05	1.6567e-05	1.65953	0.0466476	0.658907	0.947828	-0.0773033
12300						501.48	645.416	POS									5.36829e-05	6.43803e-05	6.63525e-05	3.66377e-05	3.92243e-05	0.000103676	6.06589e-05	2.32607e-05	3.09766e-05	8.1692e-06	1.08265e-05	5.34079e-05	2.91064e-05	2.59579e-05	2.09007	0.0160876	0.658907	2.33682	1.22455
12305						500.861	685.491	POS									0.000269836	0.000372207	0.000339897	0.000212139	0.000242256	0.000565633	0.000333661	0.000138682	0.000175675	5.45744e-05	6.71242e-05	0.000318304	0.000171595	0.000154326	2.05277	0.0206268	0.658907	2.16206	1.11241
12311						183.395	291.07	POS									0.00295859	0.00218151	0.00353924	0.00334046	0.00339866	0.00290805	0.00305442	0.00210876	0.00292935	0.00189098	0.00244784	0.00257326	0.00238462	0.00238913	1.96306	0.0241121	0.658907	1.27846	0.35441
12312						747.629	672.503	POS									0.000168433	0.000117632	5.0323e-05	8.53236e-05	5.86391e-05	0.000140804	0.000103526	4.60715e-05	7.44773e-05	4.74293e-05	2.77225e-05	3.77272e-05	4.02934e-05	4.56202e-05	2.00977	0.0278535	0.658907	2.2693	1.18225
12326						304.982	540.33	POS									1.83168e-06	3.06229e-06	2.63813e-06	3.70284e-06	6.24989e-06	5.63722e-06	3.85368e-06	9.87674e-07	1.37651e-06	1.00646e-06	1.50574e-06	4.00475e-06	2.61484e-06	1.916e-06	1.85549	0.0477175	0.658907	2.01132	1.00814
12329						516.306	504.306	POS									7.7292e-05	8.89156e-05	0.000105082	0.000100119	9.35213e-05	7.5453e-05	9.00639e-05	6.67094e-05	7.80664e-05	7.70522e-05	7.69154e-05	8.75442e-05	6.19709e-05	7.47097e-05	1.76295	0.0313017	0.658907	1.20552	0.269652
12345						285.062	604.354	POS									3.34309e-06	3.31478e-06	4.92954e-06	6.94862e-06	4.80481e-06	7.00653e-06	5.05789e-06	2.09155e-06	2.72714e-06	1.77236e-06	2.3071e-06	3.83966e-06	2.26553e-06	2.50056e-06	2.2552	0.00577896	0.658907	2.02271	1.01629
12363						533.037	600.326	POS									0.00010399	0.000100684	0.000115215	9.7463e-05	0.000117681	9.06216e-05	0.000104276	9.14686e-05	8.78355e-05	0.000102917	8.97749e-05	9.80521e-05	8.50517e-05	9.25166e-05	1.65631	0.042723	0.658907	1.1271	0.172619
12393						705.273	664.457	POS									7.23065e-05	0.000120018	0.000147687	8.44439e-05	9.80065e-05	7.88546e-05	0.00010022	8.87047e-05	0.000170217	9.68343e-05	0.000233459	0.000265073	0.000180597	0.000172481	1.42313	0.0431618	0.658907	0.581048	-0.783272
12397						544.649	519.324	POS									0.0018926	0.00182672	0.00194257	0.00181307	0.00200625	0.00209551	0.00192945	0.00175719	0.00169171	0.00192522	0.0017232	0.00183533	0.00152891	0.00174359	1.6721	0.0251866	0.658907	1.1066	0.146129
12413						669.542	519.139	POS									5.90229e-05	3.26136e-05	2.79318e-05	1.3693e-05	3.94098e-05	4.87207e-05	3.68986e-05	1.41425e-05	1.70656e-05	1.45916e-05	1.82647e-05	1.39614e-05	3.85101e-05	1.94226e-05	1.79045	0.0439086	0.658907	1.89977	0.925829
12443						500.795	689.443	POS									3.49342e-05	4.44161e-05	4.03422e-05	2.27374e-05	2.62845e-05	7.06429e-05	3.98929e-05	1.46714e-05	1.77937e-05	3.79158e-06	4.92582e-06	3.5434e-05	1.75425e-05	1.56932e-05	2.06458	0.0165448	0.658907	2.54205	1.34599
12463						443.973	364.269	POS									4.88339e-05	5.52045e-05	6.22037e-05	3.76569e-05	4.95248e-05	8.135e-05	5.57956e-05	2.73939e-05	4.58529e-05	1.64205e-05	1.75756e-05	5.55745e-05	2.98657e-05	3.21139e-05	2.02961	0.0229313	0.658907	1.73743	0.796956
12490						779.549	809.585	POS									7.52568e-05	8.03273e-05	0.000104665	8.06256e-05	9.60228e-05	0.000113001	9.16498e-05	0.000111474	0.000130689	0.000144841	0.00010123	0.000110341	9.48258e-05	0.000115567	1.78482	0.0360127	0.658907	0.793046	-0.334523
12521						443.405	365.272	POS									8.91231e-06	9.72111e-06	1.16152e-05	6.12901e-06	6.46133e-06	1.54136e-05	9.70876e-06	2.88395e-06	6.21822e-06	1.49131e-06	9.49323e-07	1.09307e-05	5.06356e-06	4.58951e-06	1.9558	0.0331887	0.658907	2.11543	1.08095
12536						183.736	539.175	POS									8.05375e-06	3.51054e-06	1.41104e-05	1.724e-05	1.47143e-05	7.38498e-06	1.08357e-05	3.73829e-06	8.44888e-06	2.52908e-06	5.02541e-06	7.39279e-06	4.62981e-06	5.29404e-06	1.78325	0.0397638	0.658907	2.04676	1.03334
12538						351.605	289.14	POS									1.45597e-05	1.34389e-05	1.19005e-05	1.263e-05	1.17236e-05	6.42294e-06	1.17793e-05	1.39915e-05	1.81355e-05	2.27015e-05	1.78773e-05	2.81239e-05	2.023e-05	2.01766e-05	1.95162	0.00432539	0.658907	0.583807	-0.776436
12542						435.887	815.562	POS									3.08653e-06	2.15052e-06	7.16031e-06	8.49358e-06	9.88901e-06	8.00312e-06	6.46385e-06	1.01388e-05	9.44617e-06	1.10533e-05	1.01003e-05	1.07837e-05	9.58748e-06	1.0185e-05	1.66113	0.0322745	0.658907	0.634646	-0.655977
12546						506.224	400.242	POS									1.47981e-05	1.53194e-05	1.3735e-05	1.13897e-05	1.35402e-05	1.47411e-05	1.39206e-05	1.25466e-05	1.20197e-05	1.16172e-05	1.14766e-05	1.16864e-05	1.36078e-05	1.21591e-05	1.81612	0.024228	0.658907	1.14487	0.195189
12578						435.861	812.541	POS									5.01551e-06	3.64379e-06	8.86164e-06	1.11059e-05	1.26106e-05	1.03104e-05	8.5913e-06	1.12459e-05	1.11784e-05	1.6355e-05	1.22523e-05	1.22883e-05	1.81008e-05	1.35701e-05	1.70768	0.024135	0.658907	0.633104	-0.659485
12582						106.314	267.059	POS									0.000138759	0.00011397	0.000176071	0.000202333	0.000169119	0.000181388	0.000163607	0.000115935	8.83881e-05	0.000111464	0.000137342	0.000133585	0.000133021	0.000119956	1.8212	0.0160054	0.658907	1.36389	0.447725
12591						286.962	154.086	POS									3.00066e-06	2.55074e-06	2.36501e-06	2.00457e-06	2.80969e-06	1.75367e-06	2.41406e-06	3.39591e-06	3.7028e-06	2.911e-06	5.91083e-06	3.15495e-06	2.81084e-06	3.64772e-06	1.82345	0.0360935	0.658907	0.661798	-0.595536
12614						504.05	464.357	POS									0.00043203	0.000506249	0.000556479	0.000304036	0.000324383	0.00080998	0.00048886	0.000208294	0.000307249	9.55559e-05	0.000119449	0.000455605	0.000247602	0.000238959	2.04479	0.0228996	0.658907	2.04579	1.03266
12620						466.784	537.338	POS									1.27351e-05	7.41304e-06	4.15264e-06	1.04314e-05	8.27317e-06	1.15624e-05	9.09463e-06	4.40031e-06	5.57748e-06	8.95667e-06	5.5169e-06	6.27888e-06	3.69307e-06	5.73722e-06	1.48031	0.0467452	0.658907	1.5852	0.664664
12621						183.518	538.17	POS									4.69847e-05	2.75518e-05	7.74115e-05	9.8538e-05	7.39792e-05	4.90477e-05	6.22521e-05	2.01101e-05	5.33575e-05	2.03528e-05	3.48357e-05	4.13603e-05	2.85386e-05	3.30925e-05	1.91166	0.0322391	0.658907	1.88116	0.911619
12628			D	Myristic acid	2.54294	839.928	242.967	NEG									3.44378e-05	4.79729e-05	3.64416e-05	3.53102e-05	3.19203e-05	4.4865e-05	3.84913e-05	4.24064e-05	4.91544e-05	6.00476e-05	3.87485e-05	6.00259e-05	5.90855e-05	5.1578e-05	1.81799	0.0190129	0.658907	0.746273	-0.422225
12635			D	Hyodeoxycholic acid	9.20689	802.064	412.933	NEG									1.45165e-05	1.61755e-05	1.4132e-05	1.50632e-05	1.39107e-05	1.02069e-05	1.40008e-05	1.82223e-05	1.61573e-05	1.86819e-05	1.61624e-05	1.58134e-05	1.56852e-05	1.67871e-05	1.88077	0.0179443	0.658907	0.834022	-0.261842
12647			D	7-Ketodeoxycholic acid	-8.06297	799.764	472.969	NEG									1.84125e-05	2.1842e-05	1.77032e-05	1.78023e-05	1.67082e-05	1.20995e-05	1.74279e-05	1.93844e-05	2.05277e-05	2.23543e-05	2.18061e-05	1.94295e-05	2.10501e-05	2.07587e-05	1.63749	0.0363058	0.658907	0.839549	-0.252314
12677			D	L-Alanine	14.8084	788.438	160.893	NEG									2.26955e-05	2.39558e-05	1.71388e-05	2.08102e-05	1.76996e-05	1.64759e-05	1.9796e-05	2.81611e-05	2.54597e-05	3.10514e-05	2.33954e-05	2.33479e-05	1.96198e-05	2.51726e-05	1.92531	0.0273371	0.658907	0.786411	-0.346645
12700			D	3-Phosphoglyceric acid	-4.96598	778.568	201.088	NEG									7.54071e-06	6.81564e-06	7.47534e-06	6.98923e-06	5.682e-06	4.18571e-06	6.44811e-06	8.71049e-06	9.31815e-06	1.11577e-05	8.3462e-06	5.89256e-06	7.47197e-06	8.48285e-06	1.65211	0.0463208	0.658907	0.760134	-0.395674
12705			D	(±)-Jasmonic acid	4.20158	777.191	269.212	NEG									2.88313e-05	2.41145e-05	3.12523e-05	1.7289e-05	2.62643e-05	2.11965e-05	2.48247e-05	3.77802e-05	3.12686e-05	4.58454e-05	3.31074e-05	2.5856e-05	3.09093e-05	3.41278e-05	1.88188	0.0241336	0.658907	0.727403	-0.459174
12722			D	Equol	-14.0733	763.165	255.233	NEG									0.000559739	0.000676357	0.00035351	0.000581242	0.000466887	0.000406873	0.000507435	0.000554151	0.000807019	0.000696112	0.000733874	0.000710975	0.000633486	0.000689269	1.84589	0.0132494	0.658907	0.736192	-0.441846
12747			D	Chrysosplenetin	16.3296	714.158	392.292	NEG									0.000361075	0.000438308	0.00035394	0.000319647	0.000337383	0.000242291	0.000342107	0.000220334	0.000364532	0.000196939	0.00014116	0.000310583	0.000134801	0.000228058	1.83746	0.0320103	0.658907	1.50009	0.585048
12765			D	7,12-Diketolithocholic acid	-3.85697	683.965	424.379	NEG									5.37823e-06	3.96741e-06	4.01161e-06	5.39233e-06	6.05702e-06	2.14857e-07	4.17024e-06	7.49205e-06	7.63713e-06	5.616e-06	8.88466e-06	8.3214e-06	4.53491e-06	7.08103e-06	1.2049	0.0242029	0.658907	0.588932	-0.763827
12777			D	3-Oxo-5β-cholanoic acid	2.5336	673.34	392.304	NEG									0.000284989	0.000271584	0.000277173	0.000275485	0.000291468	0.000276231	0.000279488	0.000217028	0.000244556	0.000267916	0.000255036	0.000276578	0.000269579	0.000255116	1.88657	0.0407639	0.658907	1.09554	0.131637
12786			D	Sulfadoxine	7.8722	655.565	323.153	NEG									2.28876e-05	2.57163e-05	2.45142e-05	1.96897e-05	1.72706e-05	1.54215e-05	2.09166e-05	2.34463e-05	2.92821e-05	3.2184e-05	2.42416e-05	2.49234e-05	2.33165e-05	2.62323e-05	1.64531	0.0395953	0.658907	0.797361	-0.326695
12892			D	Medicarpin	1.03757	493.024	285.208	NEG									2.04282e-05	1.85892e-05	1.82679e-05	2.12838e-05	1.68192e-05	2.02282e-05	1.92694e-05	1.34623e-05	1.46557e-05	1.67192e-05	1.47881e-05	1.6903e-05	1.58615e-05	1.53983e-05	2.31243	0.00123177	0.658907	1.2514	0.323541
12895			D	4'-Hydroxyacetophenone	4.06956	491.351	160.935	NEG									4.76989e-05	5.84802e-05	7.11142e-05	5.14588e-05	4.38836e-05	4.3771e-05	5.27344e-05	6.38824e-05	6.30572e-05	7.16113e-05	6.52758e-05	6.28443e-05	6.83533e-05	6.58374e-05	1.90762	0.0273346	0.658907	0.80098	-0.320162
12918			D	Mesaconic acid	-14.9689	458.631	157.123	NEG									7.22076e-05	8.00158e-05	7.14067e-05	7.02017e-05	7.36441e-05	5.76881e-05	7.08607e-05	9.18044e-05	8.22699e-05	9.35321e-05	8.03845e-05	6.92358e-05	7.58424e-05	8.21782e-05	1.82112	0.0411414	0.658907	0.862281	-0.21377
12927			D	Cannabidiol	11.5087	436.988	327.181	NEG									1.96638e-05	2.08517e-05	1.99653e-05	2.18082e-05	1.87313e-05	1.00846e-05	1.85175e-05	2.56601e-05	2.28601e-05	2.4079e-05	2.1403e-05	2.12157e-05	2.53561e-05	2.3429e-05	1.57014	0.027734	0.658907	0.790367	-0.339405
12928			D	Catechin	-10.4836	434.846	304.213	NEG									1.71719e-06	2.47265e-06	2.48511e-06	1.48511e-06	1.11631e-06	2.07189e-06	1.89138e-06	3.46667e-06	2.13624e-06	2.72175e-06	2.41295e-06	2.51011e-06	2.73149e-06	2.6632e-06	1.84633	0.0241314	0.658907	0.710188	-0.493726
12932			D	Hyodeoxycholic acid	9.17416	433.208	412.309	NEG									1.27142e-05	1.39059e-05	1.26526e-05	1.1885e-05	1.23564e-05	9.81295e-06	1.22212e-05	1.39693e-05	1.41326e-05	1.6177e-05	1.44384e-05	1.26411e-05	1.37757e-05	1.4189e-05	1.86535	0.0219741	0.658907	0.861313	-0.21539
12934			D	Xanthine	-1.36762	430.242	211.134	NEG									1.90063e-05	1.73626e-05	1.66996e-05	1.39585e-05	1.55541e-05	1.10253e-05	1.5601e-05	2.10892e-05	1.9262e-05	2.33596e-05	1.96869e-05	1.63498e-05	1.80639e-05	1.96352e-05	1.80561	0.0238441	0.658907	0.794543	-0.331803
12936			D	9-cis-Retinoic acid	2.77102	422.265	313.166	NEG									4.58241e-06	4.24743e-06	4.31801e-06	4.74953e-06	4.25118e-06	3.61959e-06	4.29469e-06	9.17889e-06	5.63561e-06	5.00222e-06	5.6153e-06	4.66756e-06	6.42306e-06	6.0871e-06	2.05235	0.0425051	0.658907	0.705539	-0.503202
12939			D	Dodecanoic acid	3.18972	417.64	213.113	NEG									2.14121e-05	2.47594e-05	1.65697e-05	1.9325e-05	1.56e-05	1.29517e-05	1.84363e-05	3.0237e-05	2.27815e-05	2.9672e-05	2.4476e-05	2.13016e-05	2.00321e-05	2.475e-05	1.92202	0.0287808	0.658907	0.744901	-0.42488
12940			D	L-Tyrosine	2.47004	416.924	195.103	NEG									1.25451e-05	1.27303e-05	1.14398e-05	1.07133e-05	1.08929e-05	4.81495e-06	1.05227e-05	2.4407e-05	1.34719e-05	1.4879e-05	1.37234e-05	1.16448e-05	1.52414e-05	1.55613e-05	1.69138	0.0445441	0.658907	0.676212	-0.564453
12951			D	2'-Deoxycytidine	3.31963	402.711	241.003	NEG									6.19622e-06	5.97629e-06	4.33246e-06	4.90681e-06	4.98353e-06	4.17404e-06	5.09489e-06	6.15567e-06	5.88429e-06	6.41372e-06	7.03487e-06	5.88413e-06	5.76836e-06	6.19018e-06	1.88505	0.0188552	0.658907	0.823061	-0.280929
12956			D	3-Phenylpropionic acid	3.16533	392.31	167.108	NEG									2.35048e-05	2.15633e-05	1.79328e-05	1.6505e-05	1.81024e-05	4.98935e-06	1.70996e-05	2.54378e-05	2.61457e-05	2.82227e-05	2.47609e-05	2.59638e-05	2.35226e-05	2.56756e-05	1.52101	0.0217517	0.658907	0.665988	-0.586432
12980			D	4'-Hydroxyacetophenone	5.64836	314.236	160.936	NEG									3.02826e-05	2.24348e-05	1.967e-05	3.13082e-05	1.69033e-05	9.28524e-06	2.16474e-05	3.29209e-05	5.24918e-05	6.17343e-05	5.57517e-05	1.65678e-05	2.45822e-05	4.06748e-05	1.64704	0.0444775	0.658907	0.532206	-0.909944
12981			D	Quinolinic acid	5.72974	309.175	182.989	NEG									9.25689e-05	0.000106078	8.63949e-05	8.30775e-05	0.000109605	6.93934e-05	9.11862e-05	0.000116842	0.000121169	0.000136974	0.000100191	9.3577e-05	0.000110416	0.000113195	1.80738	0.0316086	0.658907	0.805569	-0.311919
12983			D	Quinolinic acid	5.32396	299.487	183.005	NEG									4.82911e-05	5.0457e-05	4.34323e-05	3.60532e-05	4.43231e-05	3.45602e-05	4.28528e-05	5.06232e-05	4.70042e-05	5.52045e-05	4.34827e-05	5.16559e-05	5.19975e-05	4.99947e-05	1.57676	0.0446436	0.658907	0.857148	-0.222384
12984			D	Acetaminophen	3.33884	299.262	210.098	NEG									6.86169e-06	7.9282e-06	6.91454e-06	6.55427e-06	7.20233e-06	4.68217e-06	6.69053e-06	8.17798e-06	8.20398e-06	9.22794e-06	7.95939e-06	7.01266e-06	7.86312e-06	8.07418e-06	1.75618	0.0263	0.658907	0.828633	-0.271194
13015			D	Phthalic acid	3.02942	187.749	182.955	NEG									8.54361e-06	3.12801e-06	2.53166e-06	8.43411e-06	2.63272e-06	2.49786e-06	4.628e-06	7.22091e-06	9.34194e-06	9.2274e-06	5.00653e-06	8.12673e-06	7.70252e-06	7.77101e-06	1.66758	0.0467807	0.658907	0.595547	-0.747714
13017			D	Prostaglandin D1	0.630247	183.667	371.058	NEG									2.72427e-06	2.56269e-06	3.60386e-06	3.73014e-06	3.66933e-06	2.15808e-06	3.07473e-06	1.74434e-06	2.88761e-06	2.19973e-06	2.52301e-06	2.42492e-06	2.15304e-06	2.32211e-06	1.78916	0.039569	0.658907	1.32411	0.405023
13019			D	(S)-Abscisic acid	1.38905	181.726	281.004	NEG									1.04687e-05	7.00235e-06	9.4976e-06	8.34557e-06	5.96944e-06	6.25833e-06	7.92367e-06	1.05537e-05	1.085e-05	1.43146e-05	9.78403e-06	8.75183e-06	1.09288e-05	1.08638e-05	1.85545	0.0203605	0.658907	0.729363	-0.455291
13023			D	Sodium 3-(3,4-dihydroxyphenyl)-2-hydroxypropanoate	-23.3188	167.629	255.233	NEG									5.7296e-05	6.86053e-05	5.31731e-05	4.71021e-05	5.52753e-05	4.07008e-05	5.36921e-05	7.95859e-05	7.50538e-05	7.56566e-05	7.28869e-05	9.32179e-05	6.33065e-05	7.66179e-05	2.16818	0.00207932	0.658907	0.700777	-0.512972
13061			D	N-p-Coumaroyloctopamine	22.7302	46.9073	312.094	NEG									2.79403e-05	1.81448e-05	2.17857e-05	1.89166e-05	2.37104e-05	2.59375e-05	2.27392e-05	2.48013e-05	2.98338e-05	3.78548e-05	3.97454e-05	2.80798e-05	2.86945e-05	3.15016e-05	1.93617	0.0126187	0.658907	0.721843	-0.470243
13082			D	D-Glucose 6-Phosphate	3.88654	8.69709	277.973	NEG									1.36404e-05	1.43108e-05	1.06743e-05	1.74806e-05	1.33456e-05	1.02211e-05	1.32788e-05	2.36178e-05	1.48924e-05	1.61917e-05	1.60429e-05	1.64455e-05	1.56982e-05	1.71481e-05	1.87038	0.0460593	0.658907	0.774361	-0.368922
13098						282.284	237.113	NEG									1.19371e-05	1.13892e-05	8.20573e-06	7.35327e-06	8.873e-06	8.7424e-07	8.10542e-06	1.28409e-05	1.44159e-05	1.12456e-05	1.33507e-05	1.12675e-05	1.29932e-05	1.26856e-05	1.25395	0.0359883	0.658907	0.638945	-0.646236
13102						557.826	622.337	NEG									2.40327e-05	2.28418e-05	1.8777e-05	2.05724e-05	1.89328e-05	7.41631e-06	1.87622e-05	2.37614e-05	2.93459e-05	2.43249e-05	2.34034e-05	2.4069e-05	2.64845e-05	2.52315e-05	1.37819	0.032031	0.658907	0.7436	-0.427402
13143						698.249	457.227	NEG									2.84432e-05	3.92889e-05	2.73852e-06	3.41617e-05	2.88013e-05	2.94951e-05	2.71548e-05	4.10824e-05	4.59685e-05	5.89768e-05	3.59449e-05	4.4096e-05	5.52948e-05	4.68939e-05	1.50448	0.0104087	0.658907	0.579069	-0.788194
13165						642.043	844.609	NEG									0.000208461	0.000288281	0.000198353	0.000323363	0.000176669	0.000150681	0.000224301	0.000613633	0.000675431	0.000366825	0.00043731	0.000274144	0.000228364	0.000432618	1.99042	0.0360255	0.658907	0.518474	-0.947656
13219						477.926	207.103	NEG									1.03626e-05	9.93667e-06	8.33533e-06	9.77903e-06	9.03663e-06	3.46628e-06	8.4861e-06	1.31357e-05	1.11568e-05	1.20873e-05	1.16517e-05	1.06632e-05	9.91711e-06	1.14353e-05	1.51357	0.0273598	0.658907	0.742097	-0.43032
13255						740.566	269.089	NEG									8.10339e-05	0.000149189	5.72034e-05	6.95735e-05	9.76076e-05	4.96779e-05	8.40475e-05	0.000114687	0.000165063	0.000471882	6.65345e-05	0.000344384	0.000405376	0.000261321	1.76858	0.0484744	0.658907	0.321625	-1.63655
13299						509.717	339.179	NEG									3.63852e-06	4.1393e-06	3.49757e-06	3.54845e-06	3.57364e-06	2.70087e-06	3.51639e-06	4.04314e-06	3.68219e-06	4.24653e-06	4.49115e-06	3.7233e-06	4.04231e-06	4.0381e-06	1.69206	0.0444566	0.658907	0.870803	-0.199582
13304						778.614	325.185	NEG									5.29377e-06	2.29593e-06	8.10231e-06	6.01021e-06	5.01196e-06	4.28571e-06	5.16665e-06	8.98185e-06	6.38975e-06	9.89093e-06	7.0113e-06	5.68039e-06	7.61135e-06	7.59426e-06	1.64541	0.0381818	0.658907	0.680336	-0.555681
13307						788.53	204.971	NEG									2.58377e-05	2.86347e-05	2.38855e-05	2.45387e-05	2.62508e-05	1.89102e-05	2.46763e-05	3.03556e-05	2.90115e-05	3.26082e-05	2.79801e-05	2.60507e-05	2.81607e-05	2.90278e-05	1.85077	0.0228192	0.658907	0.850091	-0.234311
13343						8.75716	249.978	NEG									0.000489562	0.000596888	0.000537666	0.000526667	0.000481161	0.00035231	0.000497376	0.000694889	0.000542589	0.000621604	0.000533906	0.000568161	0.000579823	0.000590162	1.66854	0.0494617	0.658907	0.842778	-0.246775
13460						41.6698	156.028	NEG									7.85776e-06	1.12398e-05	1.16824e-05	1.13766e-05	8.04994e-06	9.79238e-06	9.99981e-06	1.38633e-05	1.27501e-05	1.50296e-05	1.25573e-05	1.37464e-05	1.28475e-05	1.34657e-05	2.27712	0.00145785	0.658907	0.742614	-0.429316
13466						41.6698	455.013	NEG									1.10621e-05	7.77329e-06	1.09744e-05	6.17902e-06	6.99356e-06	6.75323e-06	8.28926e-06	1.01649e-05	9.16002e-06	1.17579e-05	1.39827e-05	9.69879e-06	1.09674e-05	1.09553e-05	1.6497	0.0412334	0.658907	0.756644	-0.402313
13503						41.6724	322	NEG									5.09518e-05	4.82292e-05	4.88063e-05	4.33043e-05	5.20406e-05	3.17636e-05	4.58493e-05	6.57892e-05	5.09486e-05	6.03035e-05	5.32274e-05	5.21188e-05	5.08695e-05	5.55428e-05	1.70842	0.0345209	0.658907	0.825477	-0.276701
13516						41.6751	254.968	NEG									9.28049e-06	8.96307e-06	1.09024e-05	1.1687e-05	9.70117e-06	6.27605e-06	9.46837e-06	1.63983e-05	1.06632e-05	1.46548e-05	1.35422e-05	1.22498e-05	1.0952e-05	1.30767e-05	2.02712	0.0124714	0.658907	0.724063	-0.465812
13579						43.6024	180.059	NEG									3.64113e-05	3.69172e-05	3.36096e-05	3.28304e-05	4.57297e-05	2.77136e-05	3.55353e-05	3.63514e-05	2.59251e-05	3.15458e-05	2.49417e-05	2.36367e-05	2.74138e-05	2.83024e-05	1.52375	0.0433625	0.658907	1.25556	0.328327
13602						44.2554	174.993	NEG									1.23008e-05	1.18565e-05	8.93464e-06	7.97555e-06	1.22973e-05	1.14325e-05	1.07996e-05	1.55693e-05	1.30523e-05	1.51132e-05	1.31126e-05	1.28239e-05	1.68853e-05	1.44261e-05	2.05134	0.00535169	0.658907	0.748613	-0.417707
13603						44.2554	302.035	NEG									4.61295e-06	4.20704e-06	4.73454e-06	3.93412e-06	4.82061e-06	3.00372e-06	4.21883e-06	5.69615e-06	5.72362e-06	5.22204e-06	6.74514e-06	4.75838e-06	4.3235e-06	5.41147e-06	1.77574	0.0231213	0.658907	0.779609	-0.359178
13613						44.8875	76.0121	NEG									4.86513e-06	4.76065e-06	2.08345e-06	3.00352e-06	4.79785e-06	1.94133e-06	3.57532e-06	5.49124e-06	5.91025e-06	6.97184e-06	4.98382e-06	4.10785e-06	4.11258e-06	5.26293e-06	1.68592	0.0429786	0.658907	0.679341	-0.557792
13617						44.9013	144.067	NEG									4.70341e-06	4.97608e-06	3.58001e-06	5.67726e-06	5.03366e-06	3.25122e-06	4.53694e-06	6.71067e-06	6.27585e-06	5.27407e-06	5.9903e-06	5.40358e-06	4.89909e-06	5.75893e-06	1.79975	0.0268206	0.658907	0.78781	-0.34408
13636						46.1266	207.051	NEG									6.50991e-06	4.07074e-06	5.20644e-06	5.25603e-06	6.32621e-06	4.8473e-06	5.36944e-06	6.21045e-06	6.52139e-06	1.00802e-05	8.07702e-06	7.1089e-06	5.2553e-06	7.20888e-06	1.73955	0.0412112	0.658907	0.744836	-0.425005
13647						46.2431	210.039	NEG									5.6225e-06	3.87184e-06	3.69334e-06	3.10131e-06	5.24724e-06	3.77737e-06	4.21893e-06	5.79773e-06	5.6868e-06	9.45321e-06	8.06736e-06	5.51001e-06	7.46926e-06	6.99739e-06	2.1779	0.00466009	0.658907	0.602929	-0.729939
13649						46.2539	222.135	NEG									7.39864e-05	5.29489e-05	7.85213e-05	7.10857e-05	6.70986e-05	5.01675e-05	6.56347e-05	8.06085e-05	7.56932e-05	7.55177e-05	9.08369e-05	7.43251e-05	7.15807e-05	7.80937e-05	1.54427	0.0467551	0.658907	0.840462	-0.250746
13657						46.2912	473.183	NEG									3.6822e-06	1.22981e-06	3.06412e-06	2.35138e-06	3.42877e-06	1.71423e-06	2.57842e-06	1.92554e-06	1.93815e-06	1.2343e-06	9.43372e-07	1.6759e-06	1.16978e-06	1.48117e-06	1.83229	0.0303667	0.658907	1.74079	0.799745
13667						46.8858	581.23	NEG									3.67521e-06	1.65947e-06	1.52725e-06	1.25732e-06	2.53701e-06	1.37692e-06	2.00553e-06	1.10363e-06	1.56963e-06	8.19573e-07	2.1211e-07	2.57697e-08	2.5408e-07	6.64131e-07	1.64527	0.0144643	0.658907	3.01978	1.59444
13676						46.9383	460.205	NEG									4.95505e-06	4.26742e-06	3.94258e-06	4.78267e-06	3.85172e-06	1.20089e-06	3.83339e-06	3.3121e-06	3.18122e-06	2.29841e-06	1.33423e-06	5.47841e-07	1.41217e-06	2.01433e-06	1.3972	0.0293856	0.658907	1.90306	0.928322
13678						47.0285	331.088	NEG									3.73505e-06	2.32446e-06	2.44664e-06	1.55283e-06	2.397e-06	1.89099e-06	2.39116e-06	3.17766e-06	3.8324e-06	6.54552e-06	4.09117e-06	2.82914e-06	3.34213e-06	3.96967e-06	1.91115	0.0303095	0.658907	0.602358	-0.731307
13682						47.5427	604.208	NEG									3.3153e-06	3.50021e-06	3.45237e-06	3.65695e-06	2.96461e-06	2.022e-06	3.15191e-06	4.19542e-06	3.76541e-06	4.85222e-06	5.23924e-06	3.0471e-06	3.62037e-06	4.11996e-06	1.73755	0.0412072	0.658907	0.765034	-0.386405
13697						48.1823	443.141	NEG									5.35363e-06	4.85158e-06	4.36151e-06	4.8574e-06	5.44001e-06	3.78956e-06	4.77562e-06	6.59313e-06	5.47015e-06	5.18835e-06	5.89809e-06	5.52777e-06	4.80699e-06	5.58074e-06	1.66014	0.0477906	0.658907	0.855731	-0.22477
13712						48.262	139.051	NEG									1.17664e-06	9.12518e-07	4.716e-07	4.3746e-07	2.65202e-07	1.49624e-06	7.93277e-07	1.57931e-06	1.30471e-06	1.89009e-06	1.30233e-06	1.11835e-06	1.03442e-06	1.37154e-06	1.76987	0.0339209	0.658907	0.578386	-0.789895
13713						48.262	160.061	NEG									7.61039e-06	6.43758e-06	6.06881e-06	7.53844e-06	5.32003e-06	6.74076e-06	6.61934e-06	8.18658e-06	7.73455e-06	9.09104e-06	9.80576e-06	7.79363e-06	6.0138e-06	8.10423e-06	1.73764	0.0431537	0.658907	0.816776	-0.291988
13722						48.7762	259.023	NEG									2.89868e-06	2.10676e-06	2.33878e-06	2.39356e-06	1.79648e-06	2.46207e-06	2.33272e-06	3.01518e-06	3.97935e-06	3.22522e-06	3.31184e-06	2.56823e-06	2.74603e-06	3.14098e-06	1.96267	0.00955252	0.658907	0.742674	-0.429199
13731						48.8346	145.014	NEG									3.41642e-06	1.9082e-06	3.17786e-06	3.38361e-06	2.29427e-06	2.10916e-06	2.71492e-06	6.85674e-06	6.10719e-06	4.1327e-06	3.35378e-06	3.27872e-06	3.00711e-06	4.45604e-06	1.81087	0.0366092	0.658907	0.609268	-0.714852
13735						48.8819	211.022	NEG									1.8977e-06	1.87578e-06	1.80587e-06	1.48265e-06	1.35871e-06	8.61544e-07	1.54704e-06	2.79013e-06	2.09516e-06	2.5579e-06	2.17884e-06	1.50859e-06	1.86385e-06	2.16575e-06	1.74067	0.0329943	0.658907	0.714324	-0.48535
13750						49.7576	82.0299	NEG									3.84353e-06	6.54872e-06	4.16824e-06	3.91336e-06	3.52064e-06	4.1448e-06	4.35655e-06	5.06703e-06	9.23422e-06	1.04623e-05	9.85991e-06	5.06283e-06	5.96816e-06	7.60907e-06	2.06134	0.015619	0.658907	0.572547	-0.804535
13828						57.4194	224.999	NEG									2.68337e-08	3.01785e-08	2.58744e-08	2.48266e-08	2.58956e-08	6.8488e-07	1.36415e-07	2.57999e-06	9.66649e-08	9.21128e-07	2.50509e-06	2.9991e-06	3.50388e-06	2.10098e-06	2.30486	0.0135435	0.658907	0.0649293	-3.94499
13833						57.9528	112.986	NEG									9.26949e-05	9.04033e-05	7.54487e-05	7.74272e-05	9.70835e-05	6.8747e-05	8.36341e-05	0.000100711	9.6304e-05	0.000111423	9.79506e-05	9.25676e-05	9.4394e-05	9.88916e-05	1.90956	0.0174611	0.658907	0.845715	-0.241757
13861						64.3079	303.989	NEG									2.43109e-06	2.47532e-06	2.94929e-06	2.63693e-06	2.27733e-06	2.52484e-06	2.54913e-06	2.79006e-06	1.44452e-06	2.06641e-06	1.86983e-06	1.92271e-06	1.98196e-06	2.01258e-06	1.61273	0.0239225	0.658907	1.2666	0.340959
13864						65.8023	116.035	NEG									1.72755e-05	1.30372e-05	1.21423e-05	1.47193e-05	1.56189e-05	1.50696e-05	1.46438e-05	1.46415e-05	2.72314e-05	2.60735e-05	2.12634e-05	1.80357e-05	1.73654e-05	2.07685e-05	1.84099	0.0295857	0.658907	0.705098	-0.504104
13865						66.2949	85.0044	NEG									2.28352e-05	2.06709e-05	1.82253e-05	1.85532e-05	2.23855e-05	1.89424e-05	2.02687e-05	2.26968e-05	3.57918e-05	3.5288e-05	2.94429e-05	2.14447e-05	2.41235e-05	2.81313e-05	1.95816	0.0277644	0.658907	0.720506	-0.472918
13876						69.7951	183.002	NEG									4.10104e-06	2.37344e-06	2.70343e-06	1.50487e-06	4.64373e-06	3.72511e-06	3.17527e-06	3.17952e-06	5.01022e-06	5.55773e-06	5.15875e-06	4.09395e-06	5.2249e-06	4.70418e-06	1.52736	0.029946	0.658907	0.674989	-0.567064
13877						69.8469	196.023	NEG									2.26684e-06	1.46492e-06	1.91923e-06	1.52081e-06	3.21007e-06	1.67276e-06	2.0091e-06	2.31825e-06	4.20212e-06	3.68586e-06	3.39289e-06	2.07918e-06	3.25095e-06	3.15488e-06	1.77057	0.0229259	0.658907	0.636825	-0.651031
13880						70.5785	189.002	NEG									2.54379e-06	2.3247e-06	2.0493e-06	2.29716e-06	1.5675e-06	1.66894e-06	2.07523e-06	3.02728e-06	2.84949e-06	3.45398e-06	2.35478e-06	2.7109e-06	3.02675e-06	2.90386e-06	2.11322	0.00350626	0.658907	0.714644	-0.484703
13884						72.0649	103.999	NEG									7.20617e-06	5.73238e-06	3.89445e-06	4.36648e-06	7.56802e-06	6.51368e-06	5.8802e-06	5.55218e-06	1.05298e-05	9.80593e-06	8.42409e-06	7.11633e-06	7.49964e-06	8.15467e-06	1.56001	0.0403017	0.658907	0.721084	-0.471761
13893						78.0476	160.936	NEG									5.32647e-06	9.59854e-06	4.63784e-06	6.11151e-06	5.93227e-06	3.9351e-06	5.92362e-06	9.86715e-06	1.13601e-05	8.51387e-06	8.12813e-06	6.85547e-06	9.07603e-06	8.9668e-06	2.01583	0.0139607	0.658907	0.660617	-0.598113
13895						79.782	159.939	NEG									1.76065e-06	3.84115e-06	2.56062e-06	3.57368e-06	2.34498e-06	1.69185e-06	2.62882e-06	4.80441e-06	5.00247e-06	5.00579e-06	4.64233e-06	4.29647e-06	2.46721e-06	4.36978e-06	2.03865	0.00918308	0.658907	0.601592	-0.733144
13994						86.5936	379.1	NEG									1.9911e-06	1.88325e-06	4.07647e-06	3.26463e-06	2.63384e-06	1.78807e-06	2.60623e-06	1.3702e-06	1.2064e-06	1.60468e-06	1.37173e-06	1.81041e-06	1.92112e-06	1.54742e-06	2.01516	0.0352121	0.658907	1.68424	0.752094
14003						87.3244	220.009	NEG									9.27101e-06	9.58653e-06	1.13066e-05	1.24587e-05	1.02909e-05	5.14333e-06	9.67618e-06	7.74645e-06	6.81155e-06	5.38752e-06	7.07971e-06	7.52155e-06	8.35931e-06	7.15101e-06	1.54006	0.0454991	0.658907	1.35312	0.43629
14028						99.883	318.095	NEG									2.95827e-06	2.14027e-06	2.90179e-06	1.87926e-06	2.78125e-06	1.87935e-06	2.42337e-06	2.21841e-06	3.50293e-06	4.1551e-06	3.3154e-06	3.04953e-06	3.29627e-06	3.25627e-06	1.54333	0.0310237	0.658907	0.744215	-0.426209
14035			D	Nifurthiazole	13.2627	105.18	255.233	NEG									5.53591e-05	6.08885e-05	4.60772e-05	4.22933e-05	4.75682e-05	4.13799e-05	4.89277e-05	7.12053e-05	5.76873e-05	7.19893e-05	8.07852e-05	4.81755e-05	5.71067e-05	6.44916e-05	1.982	0.0240136	0.658907	0.758668	-0.398459
14080			D	Tetrafluoroethylene	21.81	129.59	101.024	NEG									3.1692e-05	3.26569e-05	3.11794e-05	2.77481e-05	2.81046e-05	2.79611e-05	2.98904e-05	3.13114e-05	3.54237e-05	3.63004e-05	3.45275e-05	3.31563e-05	3.3275e-05	3.39991e-05	2.00728	0.00524427	0.658907	0.879152	-0.185815
14092			D	Tetrafluoroethylene	22.3622	165.048	101.025	NEG									4.4288e-05	3.59061e-05	4.20013e-05	3.97726e-05	4.53982e-05	2.92808e-05	3.94412e-05	4.94046e-05	4.96173e-05	5.49078e-05	5.33848e-05	4.49926e-05	4.38815e-05	4.93647e-05	1.93702	0.0085334	0.658907	0.798974	-0.323779
14120						179.775	389.003	NEG									2.23804e-06	2.82203e-06	1.8995e-06	1.48273e-06	1.74125e-06	1.02788e-06	1.86857e-06	3.66177e-06	2.5414e-06	4.00454e-06	1.92407e-06	1.98126e-06	3.2866e-06	2.89994e-06	1.7462	0.0408492	0.658907	0.644349	-0.634086
14145						181.444	323.015	NEG									2.82903e-06	2.6664e-06	3.85281e-06	2.70059e-06	3.109e-06	1.99593e-06	2.85896e-06	4.71013e-06	4.22848e-06	5.21897e-06	3.36858e-06	4.3104e-06	3.01547e-06	4.14201e-06	1.96073	0.0118639	0.658907	0.690236	-0.534839
14171						183.07	98.0247	NEG									0.000504576	0.00038958	0.000356315	0.000350304	0.000205	0.000236848	0.000340437	0.000419665	0.000562152	0.000470486	0.000570998	0.00081064	0.000450587	0.000547421	1.73392	0.0178449	0.658907	0.621892	-0.685263
14193						183.358	370.067	NEG									2.456e-06	2.04485e-06	3.46255e-06	3.77487e-06	2.89114e-06	1.58718e-06	2.70277e-06	1.82951e-06	2.52082e-06	1.65668e-06	1.43848e-06	2.05215e-06	1.60534e-06	1.8505e-06	1.72947	0.0471968	0.658907	1.46056	0.546523
14237						184.353	537.159	NEG									2.29712e-06	1.2225e-06	3.79683e-06	5.6234e-06	4.36354e-06	1.54671e-06	3.14168e-06	8.87397e-07	2.48299e-06	5.21207e-07	1.10819e-06	1.72363e-06	9.66036e-07	1.28158e-06	1.95746	0.0352196	0.658907	2.45142	1.29362
14381						222.954	217.003	NEG									0.000929113	0.000797862	0.00107108	0.000930289	0.000687622	0.000503614	0.000819931	0.00128468	0.00134906	0.00163835	0.00116818	0.00122123	0.00102279	0.00128072	2.09786	0.00300046	0.658907	0.640212	-0.643378
14396			D	Nifurthiazole	12.9765	227.654	255.233	NEG									6.97704e-05	8.35273e-05	7.06911e-05	6.27439e-05	6.31242e-05	3.6214e-05	6.43451e-05	0.000105517	8.27614e-05	9.14278e-05	8.64877e-05	8.87233e-05	7.41876e-05	8.81841e-05	1.85015	0.0112241	0.658907	0.729669	-0.454687
14397						227.694	160.935	NEG									7.61576e-06	1.48177e-05	8.23626e-06	1.06071e-05	7.87226e-06	6.3527e-06	9.25029e-06	1.37968e-05	1.49112e-05	1.386e-05	1.31106e-05	1.3238e-05	8.24145e-06	1.28597e-05	1.77223	0.0449266	0.658907	0.719325	-0.475284
14398						227.694	371.994	NEG									3.73803e-06	3.85391e-06	3.60973e-06	3.56195e-06	3.28458e-06	2.60904e-06	3.44287e-06	3.96459e-06	4.11483e-06	4.66896e-06	4.33159e-06	3.83892e-06	3.51392e-06	4.07213e-06	1.75519	0.0286732	0.658907	0.845471	-0.242173
14421						232.74	208.146	NEG									1.41726e-06	2.03557e-06	1.72115e-06	1.74543e-06	1.254e-06	1.11461e-06	1.548e-06	2.10457e-06	2.15935e-06	1.98589e-06	1.9389e-06	1.72833e-06	1.7397e-06	1.94279e-06	1.78138	0.0325424	0.658907	0.796794	-0.327722
14446						254.088	215.002	NEG									7.06477e-06	8.54726e-06	9.14393e-06	9.07113e-06	1.86198e-06	1.92724e-06	6.26938e-06	1.90723e-06	5.59926e-06	2.00352e-06	2.03449e-06	1.32089e-06	1.3386e-06	2.36733e-06	1.70777	0.0316149	0.658907	2.64829	1.40506
14452			D	Tetrafluoroethylene	22.4922	263.666	101.025	NEG									3.79276e-05	4.27203e-05	2.91806e-05	3.18705e-05	3.41384e-05	3.21767e-05	3.4669e-05	4.1468e-05	4.33649e-05	4.68438e-05	4.43896e-05	3.75167e-05	3.97068e-05	4.2215e-05	2.05732	0.0110066	0.658907	0.821249	-0.284108
14541						292.123	164.046	NEG									3.58419e-06	2.75478e-06	2.96589e-06	2.51663e-06	2.94455e-06	1.34406e-06	2.68502e-06	3.2406e-06	3.67077e-06	3.09646e-06	5.00139e-06	4.91572e-06	3.57421e-06	3.91652e-06	1.5494	0.0225393	0.658907	0.685561	-0.544643
14557						306.313	225.113	NEG									2.55012e-05	2.23569e-05	1.33598e-05	1.39094e-05	1.66499e-05	7.96852e-06	1.66243e-05	2.148e-05	3.12295e-05	2.65868e-05	3.51803e-05	1.74861e-05	2.31735e-05	2.5856e-05	1.66467	0.0328187	0.658907	0.642955	-0.63721
14558						307.178	106.041	NEG									0.000108602	9.26063e-05	9.12531e-05	0.00011152	9.71125e-05	6.00674e-05	9.35269e-05	0.000157092	9.57273e-05	0.000103405	0.000137816	0.000125154	0.000129228	0.000124737	1.74747	0.0251558	0.658907	0.749792	-0.415437
14574						323.647	132.057	NEG									5.17989e-05	5.67333e-05	4.91223e-05	4.88672e-05	5.09562e-05	3.41035e-05	4.85969e-05	5.82494e-05	5.61937e-05	6.2741e-05	5.73691e-05	5.10746e-05	5.42361e-05	5.6644e-05	1.61499	0.0448426	0.658907	0.857936	-0.221059
14602						332.491	627.319	NEG									2.42533e-06	2.97492e-06	2.58537e-06	2.68386e-06	2.77596e-06	1.85517e-06	2.5501e-06	3.42081e-06	3.22621e-06	3.41254e-06	2.99789e-06	2.6118e-06	2.92691e-06	3.09936e-06	1.86848	0.0224326	0.658907	0.822783	-0.281417
14606						332.53	618.317	NEG									3.52827e-06	3.81727e-06	3.38282e-06	3.63741e-06	3.15924e-06	2.5486e-06	3.3456e-06	4.0746e-06	4.11401e-06	4.81171e-06	4.12602e-06	3.51839e-06	3.61355e-06	4.04305e-06	1.87938	0.0242542	0.658907	0.827495	-0.273177
14607			D	TG(14:1(9Z)/16:1(9Z)/o-18:0)	-11.6329	332.53	790.322	NEG									4.15868e-06	5.79094e-06	3.96433e-06	4.48064e-06	4.30355e-06	3.15017e-06	4.30805e-06	5.16334e-06	5.09804e-06	6.56088e-06	5.2585e-06	4.85276e-06	4.86463e-06	5.29969e-06	1.80637	0.0469705	0.658907	0.812887	-0.298872
14608						332.575	709.323	NEG									2.75283e-06	3.13598e-06	2.45888e-06	2.79552e-06	2.95272e-06	1.97345e-06	2.67823e-06	3.25143e-06	3.11197e-06	4.0816e-06	3.11734e-06	3.07598e-06	3.21496e-06	3.30888e-06	1.91256	0.0207928	0.658907	0.809408	-0.305062
14609						332.583	654.316	NEG									3.16234e-06	3.62419e-06	2.6691e-06	3.02031e-06	3.09946e-06	2.47912e-06	3.00909e-06	3.73104e-06	3.6491e-06	4.36533e-06	3.07229e-06	3.61138e-06	3.51122e-06	3.65673e-06	1.91158	0.0209215	0.658907	0.822891	-0.281227
14624						333.897	173.118	NEG									3.18147e-05	3.5209e-05	2.87859e-05	3.07576e-05	3.18705e-05	2.4421e-05	3.04765e-05	3.79645e-05	3.68875e-05	4.19389e-05	6.09905e-05	3.43965e-05	3.67651e-05	4.14905e-05	2.00027	0.040584	0.658907	0.734541	-0.445086
14638						337.031	99.0063	NEG									5.72034e-06	5.13998e-06	7.26185e-06	6.52701e-06	7.54733e-06	4.14635e-06	6.05715e-06	8.34745e-06	7.6632e-06	9.9886e-06	8.81437e-06	7.92783e-06	8.34448e-06	8.51432e-06	2.10386	0.00294399	0.658907	0.711407	-0.491254
14642						338.584	295.839	NEG									3.45326e-06	4.28279e-06	3.5367e-06	3.65381e-06	3.47808e-06	2.84667e-06	3.54189e-06	4.49648e-06	4.2447e-06	5.10082e-06	4.2033e-06	3.61004e-06	4.07014e-06	4.28758e-06	1.99238	0.0220588	0.658907	0.82608	-0.275646
14661						349.206	464.016	NEG									1.42177e-05	7.44332e-06	1.13138e-05	1.26685e-05	1.38601e-05	9.98116e-06	1.15807e-05	1.52368e-05	1.47639e-05	1.65996e-05	1.51059e-05	1.22271e-05	1.60663e-05	1.49999e-05	1.72121	0.0186468	0.658907	0.772055	-0.373225
14662						349.554	499.312	NEG									3.29549e-06	3.68697e-06	2.87128e-06	2.8057e-06	3.48956e-06	2.67712e-06	3.13769e-06	3.8678e-06	3.6537e-06	3.86764e-06	3.91073e-06	3.46156e-06	3.57244e-06	3.72231e-06	2.02943	0.00989098	0.658907	0.84294	-0.246497
14666						350.278	290.169	NEG									1.97945e-06	2.48214e-06	2.22763e-06	2.66228e-06	2.44862e-06	7.54224e-07	2.09239e-06	4.25548e-06	3.87716e-06	3.30495e-06	3.62831e-06	3.32567e-06	2.73945e-06	3.52184e-06	1.89163	0.00245008	0.658907	0.594119	-0.751177
14678						351.194	112.986	NEG									0.000389335	0.000392207	0.000340628	0.000362973	0.000344986	0.000239719	0.000344975	0.000462491	0.000433052	0.00047819	0.000412499	0.000397096	0.000405955	0.000431547	1.9377	0.00835605	0.658907	0.79939	-0.323028
14681						351.202	132.992	NEG									3.40228e-05	3.3812e-05	3.08836e-05	2.76333e-05	2.76739e-05	2.26731e-05	2.94498e-05	3.88465e-05	3.17301e-05	4.04974e-05	3.30706e-05	3.43368e-05	3.83255e-05	3.61345e-05	1.89062	0.0153874	0.658907	0.815005	-0.29512
14688						351.981	480.987	NEG									2.01473e-06	1.01484e-05	5.8844e-06	7.94421e-06	9.31753e-06	4.4422e-06	6.62524e-06	9.05651e-06	1.56406e-05	1.16595e-05	9.07511e-06	7.835e-06	9.53254e-06	1.04665e-05	1.6453	0.0486504	0.658907	0.632993	-0.659738
14694						353.613	153.092	NEG									2.89e-05	2.64048e-05	2.87723e-05	2.60818e-05	2.74853e-05	1.13466e-05	2.48318e-05	3.76897e-05	3.38724e-05	4.07288e-05	3.41641e-05	3.2746e-05	3.14014e-05	3.51004e-05	1.73558	0.00759769	0.658907	0.70745	-0.4993
14700						354.302	154.095	NEG									1.5971e-06	1.41073e-06	2.13358e-06	1.95797e-06	1.6888e-06	5.71795e-07	1.56e-06	2.8116e-06	2.12308e-06	1.96678e-06	2.73364e-06	2.27396e-06	1.87313e-06	2.29703e-06	1.5679	0.0233309	0.658907	0.679135	-0.558229
14702						354.377	231.124	NEG									3.4221e-06	3.26478e-06	3.48022e-06	3.60265e-06	3.7595e-06	1.99043e-06	3.25328e-06	4.48283e-06	4.79469e-06	4.07795e-06	4.7043e-06	3.72637e-06	3.43567e-06	4.20364e-06	1.70237	0.0202317	0.658907	0.77392	-0.369743
14734						356.78	525.348	NEG									7.55049e-06	8.0486e-06	7.11603e-06	6.70232e-06	6.52476e-06	5.41602e-06	6.89304e-06	8.78799e-06	8.30991e-06	9.43894e-06	7.93704e-06	7.2169e-06	7.14521e-06	8.13933e-06	1.7758	0.0382643	0.658907	0.84688	-0.23977
14743						359.834	92.0254	NEG									1.05032e-05	9.04755e-06	8.90162e-06	7.87161e-06	7.36601e-06	4.76009e-06	8.07501e-06	9.49044e-06	1.73688e-05	9.66439e-06	1.21898e-05	2.24238e-05	1.28405e-05	1.39963e-05	1.65228	0.0226137	0.658907	0.57694	-0.793508
14751						360.473	86.0247	NEG									6.73137e-06	9.00096e-06	8.05079e-06	5.38214e-06	6.28829e-06	4.2557e-06	6.61821e-06	6.75526e-06	9.69394e-06	1.08688e-05	8.58959e-06	9.92333e-06	8.7331e-06	9.094e-06	1.66998	0.0218806	0.658907	0.727755	-0.458474
14752						360.473	104.297	NEG									1.9849e-05	2.11166e-05	1.87013e-05	1.81077e-05	1.88415e-05	1.40565e-05	1.84455e-05	2.13971e-05	2.14714e-05	2.50545e-05	2.21802e-05	2.03756e-05	1.96474e-05	2.16877e-05	1.79588	0.0260459	0.658907	0.850504	-0.233611
14753						360.473	134.894	NEG									7.8334e-06	8.16715e-06	7.25964e-06	9.0868e-06	7.91965e-06	5.25606e-06	7.58712e-06	1.33146e-05	1.26465e-05	1.20459e-05	1.10353e-05	8.8188e-06	9.42224e-06	1.12139e-05	2.25094	0.00244351	0.658907	0.676582	-0.563662
14759						360.473	568.251	NEG									0.000373429	0.000430441	0.000363468	0.000391349	0.000332677	0.000283312	0.000362446	0.000526301	0.000533569	0.000559394	0.000507509	0.000449289	0.000371304	0.000491228	2.18468	0.00426902	0.658907	0.737837	-0.438626
14760						360.473	569.256	NEG									0.000183904	0.000213716	0.000175832	0.000192898	0.00016786	0.000138305	0.000178752	0.000260346	0.000249005	0.000266835	0.000254993	0.000226087	0.00019694	0.000242368	2.29675	0.00164331	0.658907	0.737527	-0.439233
14761						360.473	570.257	NEG									5.26577e-05	5.66573e-05	4.76772e-05	6.14808e-05	5.1831e-05	4.00625e-05	5.17277e-05	7.70176e-05	7.08946e-05	7.84314e-05	7.02934e-05	6.19973e-05	5.56773e-05	6.90519e-05	2.23219	0.00411044	0.658907	0.749114	-0.416743
14763						360.473	938.662	NEG									0.000628229	0.000676221	0.000605054	0.000593133	0.000584217	0.000449785	0.00058944	0.000728861	0.000705351	0.000824083	0.000737778	0.000665921	0.000610327	0.000712054	1.92125	0.0167314	0.658907	0.827803	-0.272641
14765			D	TG(15:0/20:0/24:1(15Z))	17.0582	360.473	960.644	NEG									0.000152625	0.000158917	0.000147526	0.000142659	0.00014098	0.000105387	0.000141349	0.000169693	0.000156903	0.00017532	0.00016809	0.000155545	0.000154094	0.000163274	1.72652	0.0273205	0.658907	0.865715	-0.208035
14766						360.473	961.653	NEG									7.13139e-05	6.9541e-05	6.71562e-05	6.12757e-05	6.16283e-05	4.56459e-05	6.27602e-05	7.865e-05	7.27276e-05	8.10215e-05	7.13695e-05	7.11941e-05	7.05674e-05	7.4255e-05	1.74143	0.0213539	0.658907	0.845198	-0.242639
14769						360.474	104.185	NEG									2.61607e-05	2.6631e-05	2.57109e-05	2.3454e-05	2.46021e-05	1.84249e-05	2.4164e-05	2.97514e-05	2.5606e-05	3.18461e-05	2.83018e-05	2.67666e-05	2.51491e-05	2.79035e-05	1.69052	0.0443289	0.658907	0.865983	-0.20759
14772						360.474	505.307	NEG									5.72146e-06	1.61768e-05	6.83074e-06	7.48672e-06	1.14531e-05	1.10224e-05	9.78186e-06	1.80624e-05	1.33961e-05	1.64937e-05	1.70245e-05	1.18551e-05	1.30023e-05	1.49724e-05	2.04771	0.0209201	0.658907	0.653328	-0.614121
14773						360.474	634.342	NEG									1.38181e-05	1.14532e-05	1.5087e-05	1.37414e-05	1.27182e-05	1.06419e-05	1.291e-05	1.52057e-05	1.27699e-05	1.7836e-05	1.69002e-05	1.54538e-05	1.75944e-05	1.596e-05	1.88091	0.0140415	0.658907	0.808894	-0.305977
14779			D	Eugeniin	2.14548	360.474	939.671	NEG									0.000289458	0.000302878	0.000265676	0.000275411	0.000271873	0.000204077	0.000268229	0.000323084	0.000296652	0.000355026	0.00032659	0.000289271	0.00027648	0.000311184	1.73448	0.040736	0.658907	0.861963	-0.214301
14783						360.474	201.957	NEG									1.89066e-05	1.85216e-05	1.36353e-05	1.65648e-05	1.59727e-05	1.23543e-05	1.59926e-05	2.4372e-05	2.01787e-05	2.22523e-05	2.45011e-05	1.43599e-05	1.73964e-05	2.05101e-05	1.77981	0.0440916	0.658907	0.779743	-0.35893
14792						360.475	158.939	NEG									8.01354e-05	8.9883e-05	8.05137e-05	7.79044e-05	7.49323e-05	5.94694e-05	7.71397e-05	0.000100225	0.000109037	0.000102179	9.69204e-05	8.25412e-05	7.99856e-05	9.5148e-05	1.91061	0.0159595	0.658907	0.810734	-0.3027
14795			D	dTDP-4-oxo-2,6-dideoxy-L-allose	0.780199	360.475	531.322	NEG									0.000164184	0.000189304	0.000168067	0.000159432	0.000162728	0.000131932	0.000162608	0.00018921	0.000185228	0.000233135	0.000184824	0.000169962	0.000182196	0.000190759	1.85038	0.0361763	0.658907	0.852425	-0.230355
14801						360.475	608.244	NEG									8.24923e-07	7.47471e-06	3.30247e-06	6.51642e-06	3.77704e-06	2.74228e-06	4.10631e-06	1.10512e-05	9.62926e-06	5.52884e-06	1.12616e-05	9.06837e-06	5.87862e-06	8.73631e-06	1.92276	0.00901805	0.658907	0.470028	-1.08918
14804			D	Casuarictin	9.59038	360.475	937.662	NEG									0.000792487	0.000852798	0.000754079	0.000728852	0.000748497	0.000567572	0.000740714	0.00092076	0.000829178	0.001007	0.000887127	0.000824568	0.000753024	0.000870277	1.78458	0.0349075	0.658907	0.851125	-0.232557
14813						360.478	75.0087	NEG									6.0056e-05	6.88175e-05	5.41547e-05	5.68088e-05	5.54592e-05	4.66198e-05	5.6986e-05	6.88977e-05	6.68759e-05	7.73942e-05	6.57828e-05	6.30903e-05	5.90729e-05	6.68523e-05	1.87639	0.0301758	0.658907	0.852417	-0.230369
14815			D	Methaneselenol	-7.48236	360.479	96.0091	NEG									5.00774e-06	7.66162e-06	5.97983e-06	5.99424e-06	5.75039e-06	4.65466e-06	5.84141e-06	7.38431e-06	8.63013e-06	1.10122e-05	9.74935e-06	6.3752e-06	6.25368e-06	8.23414e-06	2.02427	0.0227037	0.658907	0.709414	-0.495301
14824						361.127	526.285	NEG									1.16583e-05	7.90123e-06	1.29757e-05	9.17127e-06	9.82961e-06	7.46552e-06	9.83361e-06	1.25106e-05	1.14311e-05	1.35789e-05	1.46401e-05	1.09453e-05	1.19558e-05	1.25103e-05	1.72676	0.0279651	0.658907	0.78604	-0.347325
14854						366.579	168.03	NEG									3.40968e-06	2.52972e-06	2.28317e-06	1.80303e-06	2.73952e-06	2.19155e-06	2.49278e-06	3.26789e-06	3.82024e-06	3.50198e-06	3.6788e-06	3.63173e-06	2.66113e-06	3.42696e-06	1.88577	0.00789058	0.658907	0.727402	-0.459175
14857						367.424	143.991	NEG									5.02492e-05	3.64771e-05	5.03516e-05	4.45901e-05	4.5981e-05	2.92929e-05	4.28237e-05	5.59036e-05	0.000100984	6.21488e-05	7.27958e-05	4.76645e-05	5.32521e-05	6.54582e-05	1.79169	0.0254186	0.658907	0.654214	-0.612166
14875						374.027	301.166	NEG									9.13917e-06	8.90298e-06	7.72674e-06	7.37286e-06	7.22533e-06	6.7984e-06	7.86091e-06	1.02577e-05	9.48968e-06	1.09187e-05	9.37869e-06	8.654e-06	8.0139e-06	9.4521e-06	1.94771	0.0203678	0.658907	0.831658	-0.265938
14880						376.258	177.077	NEG									5.60602e-06	7.10137e-06	6.06081e-06	5.55803e-06	6.2262e-06	5.38894e-06	5.99023e-06	8.58792e-06	7.09992e-06	7.74631e-06	7.4954e-06	6.30247e-06	7.26829e-06	7.41672e-06	2.28165	0.005261	0.658907	0.807665	-0.308171
14888						377.389	111.045	NEG									3.1472e-06	3.3427e-06	3.66414e-06	3.9375e-06	3.53758e-06	2.29727e-06	3.32106e-06	5.22513e-06	3.7509e-06	4.65238e-06	4.68416e-06	3.75541e-06	4.13636e-06	4.36739e-06	2.04449	0.010658	0.658907	0.760423	-0.395126
14931			D	Nedaplatin	-10.8113	385.283	304.184	NEG									4.19852e-06	4.07508e-06	4.18257e-06	4.0872e-06	3.80567e-06	8.5972e-07	3.53479e-06	5.50188e-06	5.9191e-06	4.8279e-06	5.28365e-06	4.0598e-06	4.08606e-06	4.9464e-06	1.26849	0.046526	0.658907	0.714619	-0.484754
14939						387.472	373.187	NEG									4.59606e-06	3.1335e-06	4.17709e-06	4.80885e-06	4.52916e-06	1.22642e-06	3.74518e-06	6.81825e-06	6.65384e-06	5.25605e-06	4.37859e-06	5.96572e-06	4.55067e-06	5.60385e-06	1.46972	0.024524	0.658907	0.668322	-0.581384
14961						393.966	287.15	NEG									1.33396e-05	1.0665e-05	1.17091e-05	1.20502e-05	1.1312e-05	4.68056e-06	1.06261e-05	1.48567e-05	1.41611e-05	1.3553e-05	1.43546e-05	1.22445e-05	1.64945e-05	1.42774e-05	1.48279	0.0236931	0.658907	0.744259	-0.426123
14966						395.502	306.027	NEG									1.03034e-05	1.56469e-05	1.44228e-05	1.06715e-05	1.34674e-05	9.99526e-06	1.24179e-05	2.16957e-05	1.4663e-05	1.75161e-05	1.50385e-05	3.13628e-05	1.63861e-05	1.94437e-05	1.89226	0.0298844	0.658907	0.638659	-0.646883
14975						398.738	106.041	NEG									7.00646e-05	6.63012e-05	5.80637e-05	4.70497e-05	3.96658e-05	4.40288e-05	5.41956e-05	0.000133403	6.34843e-05	7.86639e-05	8.63817e-05	0.000158957	7.92559e-05	0.000100024	2.00733	0.0287802	0.658907	0.541824	-0.884103
14980						400.331	301.006	NEG									1.75654e-06	1.15117e-06	7.50996e-07	2.63457e-07	1.54039e-06	4.56898e-07	9.86576e-07	2.97721e-08	8.19422e-08	2.21758e-07	2.04616e-07	1.62134e-07	1.01903e-06	2.86542e-07	1.99146	0.0344662	0.658907	3.44304	1.78368
14982						401.919	152.035	NEG									8.51353e-06	9.18563e-06	7.46075e-06	8.01743e-06	7.45021e-06	8.07614e-06	8.11728e-06	9.3143e-06	9.08685e-06	1.10161e-05	8.84552e-06	9.80598e-06	8.51789e-06	9.43111e-06	2.02919	0.0157726	0.658907	0.860692	-0.216431
14991						402.758	283.155	NEG									2.80117e-05	3.03112e-05	3.24567e-05	3.10972e-05	3.34066e-05	1.09703e-05	2.77089e-05	4.59801e-05	3.49014e-05	3.90664e-05	3.80549e-05	3.36132e-05	3.02618e-05	3.69796e-05	1.45189	0.0466526	0.658907	0.749302	-0.41638
15035						410.573	198.122	NEG									1.24947e-06	2.41404e-06	1.76951e-06	2.11088e-06	2.24154e-06	4.89534e-07	1.71249e-06	2.45777e-06	2.67947e-06	3.37608e-06	3.05841e-06	2.1315e-06	2.22277e-06	2.65433e-06	1.61516	0.0248637	0.658907	0.64517	-0.63225
15056						416.867	299.15	NEG									2.4969e-05	2.14772e-05	2.7475e-05	2.11082e-05	2.23157e-05	1.0622e-05	2.13278e-05	3.44625e-05	2.78888e-05	2.82883e-05	2.88117e-05	3.57318e-05	2.2474e-05	2.96095e-05	1.59325	0.022635	0.658907	0.720304	-0.473323
15063						417.651	214.117	NEG									1.96349e-06	1.12318e-06	1.66247e-06	1.03081e-06	8.74238e-07	1.88244e-08	1.11217e-06	3.75454e-06	2.79786e-06	1.77424e-06	2.34691e-06	2.12903e-06	2.9044e-06	2.61783e-06	1.37909	0.00350211	0.658907	0.424843	-1.235
15064						417.651	240.132	NEG									1.55542e-06	1.56168e-06	2.15359e-06	1.70834e-06	1.86103e-06	3.19255e-07	1.52655e-06	2.41832e-06	2.35557e-06	2.49835e-06	2.24088e-06	1.81909e-06	2.10577e-06	2.23966e-06	1.35002	0.0277588	0.658907	0.681599	-0.553005
15070						417.811	556.378	NEG									2.64476e-05	2.84118e-05	2.65782e-05	2.54344e-05	2.58978e-05	1.95082e-05	2.53797e-05	3.08136e-05	2.84399e-05	3.38335e-05	2.84838e-05	2.6302e-05	2.86617e-05	2.94224e-05	1.77685	0.0328458	0.658907	0.862596	-0.213243
15076						419.239	167.108	NEG									7.04483e-05	5.50771e-05	5.43483e-05	4.8924e-05	5.58649e-05	1.38615e-05	4.9754e-05	7.8418e-05	7.60318e-05	8.05502e-05	7.33763e-05	7.98107e-05	7.09622e-05	7.65248e-05	1.53681	0.0173722	0.658907	0.650168	-0.621115
15078			D	Demethylphosphinothricin	22.335	419.242	168.111	NEG									7.02772e-06	5.65895e-06	3.66501e-06	4.28832e-06	3.94992e-06	9.81878e-07	4.26197e-06	8.25573e-06	7.29341e-06	8.48861e-06	4.04448e-06	7.81529e-06	8.64649e-06	7.424e-06	1.5321	0.0158986	0.658907	0.574079	-0.800678
15089						421.525	160.935	NEG									5.8062e-05	6.26258e-05	6.75162e-05	6.9265e-05	5.80501e-05	3.911e-05	5.91049e-05	8.82534e-05	7.49446e-05	8.61584e-05	8.00946e-05	6.83438e-05	0.000118127	8.59869e-05	2.02036	0.00921736	0.658907	0.687371	-0.54084
15096						423.125	433.088	NEG									3.02207e-06	3.18493e-06	2.52159e-06	2.04352e-06	1.95496e-06	1.79957e-06	2.42111e-06	3.60823e-06	3.71475e-06	3.82532e-06	3.00127e-06	3.42677e-06	2.57481e-06	3.35853e-06	1.90047	0.0124842	0.658907	0.720884	-0.472162
15100						424.385	178.096	NEG									4.0851e-06	4.28306e-06	3.9415e-06	3.19623e-06	4.48212e-06	2.81506e-06	3.80051e-06	5.45438e-06	4.97157e-06	5.33379e-06	4.95533e-06	4.73283e-06	3.64632e-06	4.84904e-06	1.83216	0.0189607	0.658907	0.783766	-0.351505
15106						426.237	325.166	NEG									5.32084e-06	5.42617e-06	8.6392e-06	9.77669e-06	7.71236e-06	5.9832e-06	7.14308e-06	8.73708e-06	1.03829e-05	7.45554e-06	1.26696e-05	1.15215e-05	9.88399e-06	1.01085e-05	1.73386	0.0202428	0.658907	0.706644	-0.500945
15142						431.014	353.216	NEG									6.97718e-06	7.24156e-06	7.24242e-06	7.01431e-06	6.75417e-06	6.06226e-06	6.88198e-06	8.59018e-06	7.60916e-06	9.05636e-06	7.88524e-06	7.20968e-06	7.74892e-06	8.01659e-06	2.22405	0.00648117	0.658907	0.858468	-0.220164
15143						431.047	236.124	NEG									2.22862e-06	2.36646e-06	2.10985e-06	2.21793e-06	2.17832e-06	2.09182e-06	2.19883e-06	2.9044e-06	2.68591e-06	2.68374e-06	2.65258e-06	2.36734e-06	2.35123e-06	2.60753e-06	2.42525	0.00163303	0.658907	0.843263	-0.245946
15150						431.642	352.212	NEG									3.65619e-05	3.92407e-05	3.53202e-05	3.45136e-05	3.4426e-05	2.9002e-05	3.48441e-05	4.31077e-05	4.00316e-05	4.51637e-05	3.96388e-05	3.59139e-05	3.79919e-05	4.03079e-05	1.96979	0.0185179	0.658907	0.864447	-0.21015
15153						431.877	542.363	NEG									1.36314e-05	1.57804e-05	1.36918e-05	1.3169e-05	1.25267e-05	1.09763e-05	1.32959e-05	1.67432e-05	1.53548e-05	1.69784e-05	1.61243e-05	1.34034e-05	1.45713e-05	1.55292e-05	1.91821	0.0256722	0.658907	0.856188	-0.224001
15155						432.203	543.369	NEG									6.20683e-06	6.40698e-06	6.33814e-06	5.4149e-06	5.92637e-06	5.00001e-06	5.8822e-06	7.4602e-06	6.45975e-06	7.43948e-06	6.76451e-06	6.19267e-06	6.6109e-06	6.82125e-06	2.00341	0.0134788	0.658907	0.862335	-0.213679
15192						436.202	286.203	NEG									1.18153e-05	1.24025e-05	1.24786e-05	1.09747e-05	1.17789e-05	7.95979e-06	1.12349e-05	1.24542e-05	1.23206e-05	1.34917e-05	1.38499e-05	1.20205e-05	1.46562e-05	1.31322e-05	1.53377	0.0410753	0.658907	0.855528	-0.225113
15221						441.3	210.122	NEG									1.29673e-05	1.22196e-05	1.16862e-05	1.33237e-05	1.24366e-05	1.3826e-06	1.06693e-05	1.9099e-05	1.5124e-05	1.49564e-05	1.53105e-05	1.34387e-05	1.38861e-05	1.53025e-05	1.18317	0.046715	0.658907	0.697229	-0.520295
15227						441.368	377.158	NEG									2.3699e-06	4.72962e-06	3.02354e-06	3.71138e-06	2.55058e-06	3.0797e-06	3.24412e-06	4.27268e-06	4.01576e-06	4.78067e-06	4.97249e-06	3.22371e-06	4.37392e-06	4.2732e-06	1.91097	0.0394759	0.658907	0.759177	-0.397492
15266						442.901	106.041	NEG									4.46372e-05	3.4178e-05	3.75709e-05	3.42932e-05	2.65652e-05	2.40973e-05	3.3557e-05	6.38285e-05	3.87389e-05	4.70453e-05	4.79197e-05	5.52387e-05	8.40556e-05	5.61378e-05	2.00419	0.0108566	0.658907	0.597761	-0.74236
15321						451.413	557.384	NEG									4.57391e-05	4.91445e-05	4.36179e-05	4.29558e-05	4.46273e-05	3.32287e-05	4.32189e-05	5.21282e-05	5.0644e-05	5.56584e-05	4.87445e-05	4.51361e-05	4.75706e-05	4.99803e-05	1.77173	0.02906	0.658907	0.864718	-0.209698
15325						451.447	556.378	NEG									9.64748e-05	0.000104683	9.61977e-05	9.369e-05	8.97406e-05	7.05057e-05	9.18819e-05	0.000114366	0.00010676	0.000120655	0.000107647	9.4739e-05	0.000103612	0.000107963	1.85583	0.02239	0.658907	0.851048	-0.232687
15345						454.148	208.111	NEG									1.85898e-06	1.98193e-06	2.44992e-06	2.35495e-06	2.22282e-06	1.88244e-08	1.81457e-06	3.23997e-06	2.06456e-06	3.48161e-06	2.72851e-06	2.98595e-06	2.42404e-06	2.82077e-06	1.03625	0.0405601	0.658907	0.643288	-0.636464
15362			D	Isosorbide dinitrate	24.9363	457.001	237.149	NEG									1.29751e-05	1.34577e-05	1.33658e-05	1.74445e-05	1.3943e-05	5.52461e-06	1.27851e-05	2.13615e-05	1.72419e-05	1.73664e-05	1.91956e-05	1.84297e-05	1.65342e-05	1.83549e-05	1.7306	0.00977376	0.658907	0.696551	-0.521699
15371						461.875	161.936	NEG									7.28417e-06	9.00941e-06	6.85612e-06	9.57929e-06	7.45789e-06	6.07366e-06	7.71009e-06	1.16346e-05	8.18241e-06	1.62334e-05	1.24113e-05	1.00148e-05	7.57288e-06	1.10082e-05	1.96598	0.0408899	0.658907	0.700395	-0.51376
15381						463.857	279.995	NEG									2.25868e-06	2.33299e-06	2.20486e-06	1.83145e-06	2.42667e-06	2.05655e-06	2.1852e-06	2.57508e-06	2.22096e-06	3.07764e-06	2.85167e-06	2.37547e-06	2.40757e-06	2.58473e-06	1.89467	0.0299848	0.658907	0.845427	-0.242248
15384						464.961	211.134	NEG									8.22777e-06	7.53232e-06	8.39181e-06	6.6763e-06	7.10637e-06	4.83204e-06	7.12777e-06	9.43855e-06	8.87973e-06	8.06454e-06	1.49892e-05	1.36882e-05	8.29442e-06	1.05591e-05	1.72152	0.0276745	0.658907	0.675036	-0.566965
15416						467.4	229.181	NEG									0.00011648	0.000134948	2.46143e-05	0.000117268	0.000103136	2.88866e-05	8.75555e-05	0.000155775	0.000145277	0.000162767	0.000142145	0.00012709	0.000123208	0.00014271	1.63151	0.036946	0.658907	0.613518	-0.704822
15445						472.173	373.011	NEG									5.77657e-05	6.42059e-05	5.58001e-05	4.86988e-05	5.44426e-05	2.98119e-05	5.17875e-05	6.75036e-05	5.79313e-05	7.63128e-05	6.31189e-05	6.06124e-05	6.19073e-05	6.45644e-05	1.56634	0.0438065	0.658907	0.802106	-0.318135
15463			D	TEPP	16.1648	473.329	291.2	NEG									1.33975e-06	2.92374e-06	1.63552e-06	1.4613e-06	1.49113e-06	1.03785e-06	1.64821e-06	2.56577e-06	2.00781e-06	2.3757e-06	2.34732e-06	2.95984e-06	2.3701e-06	2.43776e-06	1.93527	0.0239361	0.658907	0.676119	-0.564651
15485						476.131	874.579	NEG									2.46541e-06	2.63387e-06	3.57213e-06	7.16911e-06	7.49549e-06	5.85094e-06	4.86449e-06	9.65603e-06	7.12082e-06	1.06776e-05	8.64296e-06	8.51667e-06	6.41054e-06	8.50411e-06	2.0396	0.00894566	0.658907	0.572017	-0.805871
15603						481.867	557.234	NEG									1.04403e-05	6.28398e-06	6.98175e-06	6.46694e-06	8.37827e-06	8.62746e-06	7.86312e-06	4.45944e-06	7.24488e-06	5.27651e-06	5.17728e-06	6.86299e-06	5.97807e-06	5.8332e-06	2.06839	0.026901	0.658907	1.348	0.430816
15636						485.852	211.134	NEG									5.49542e-05	5.99989e-05	5.30548e-05	5.38896e-05	5.14013e-05	3.72245e-05	5.17539e-05	6.33053e-05	5.74288e-05	6.6854e-05	6.13271e-05	5.76802e-05	5.77756e-05	6.07285e-05	1.73731	0.0284443	0.658907	0.852217	-0.230707
15637						485.873	212.137	NEG									6.6652e-06	7.73266e-06	5.76391e-06	6.8772e-06	5.982e-06	4.80069e-06	6.30361e-06	8.49848e-06	7.517e-06	8.70737e-06	9.00642e-06	6.8549e-06	7.11822e-06	7.9504e-06	2.03601	0.0140505	0.658907	0.792867	-0.334848
15660						488.379	555.273	NEG									5.24782e-06	4.58201e-06	5.73016e-06	6.6681e-06	6.85892e-06	5.71404e-06	5.80018e-06	8.60191e-06	9.83856e-06	5.9046e-06	6.76216e-06	6.21737e-06	7.37423e-06	7.4498e-06	1.6449	0.0423637	0.658907	0.778567	-0.361106
15685						488.998	116.928	NEG									0.00027551	0.000324654	0.000417683	0.000278946	0.000282095	0.000225164	0.000300675	0.000423503	0.000552372	0.000539607	0.000329713	0.000627673	0.00028336	0.000459371	1.70546	0.0276325	0.658907	0.654537	-0.611454
15707			D	Isoxanthopterin	22.3343	491.772	180.147	NEG									2.46893e-06	2.23301e-06	1.88182e-06	1.69421e-06	2.30798e-06	6.50054e-07	1.87267e-06	2.94569e-06	3.18871e-06	2.88536e-06	2.55233e-06	2.89323e-06	3.45997e-06	2.98755e-06	1.68615	0.00389066	0.658907	0.626825	-0.673866
15708			D	D-Glucono-1,5-lactone	-17.8932	491.881	179.144	NEG									2.25739e-05	2.05323e-05	1.58652e-05	1.39563e-05	1.83046e-05	9.68595e-06	1.68197e-05	2.28003e-05	2.07939e-05	2.81916e-05	2.17174e-05	2.09127e-05	2.66596e-05	2.35126e-05	1.78281	0.0155846	0.658907	0.715348	-0.483283
15709						491.919	208.142	NEG									9.09128e-06	8.6773e-06	6.61085e-06	5.89198e-06	7.67694e-06	2.10338e-06	6.67529e-06	1.05503e-05	1.02098e-05	1.09466e-05	9.50925e-06	1.04297e-05	9.93043e-06	1.02627e-05	1.61004	0.0173593	0.658907	0.650443	-0.620506
15711			D	CNQX	-20.8024	492.026	233.155	NEG									2.16881e-05	1.80789e-05	1.80769e-05	1.70384e-05	1.83594e-05	6.22111e-06	1.65771e-05	2.2947e-05	2.36946e-05	2.43391e-05	2.13602e-05	2.2065e-05	2.28075e-05	2.28689e-05	1.46438	0.0330963	0.658907	0.724877	-0.464191
15712						492.101	205.16	NEG									9.50015e-06	8.82958e-06	7.19681e-06	7.39031e-06	7.4363e-06	4.08607e-06	7.40654e-06	9.94528e-06	9.55193e-06	1.01256e-05	9.0789e-06	9.82607e-06	9.49614e-06	9.67066e-06	1.65401	0.0305519	0.658907	0.765878	-0.384814
15720						493.077	286.21	NEG									3.10905e-06	1.96665e-06	2.01272e-06	3.47211e-06	2.41997e-06	2.83436e-06	2.63581e-06	1.34492e-06	1.78216e-06	2.09496e-06	1.60744e-06	2.2569e-06	1.50632e-06	1.76545e-06	2.02863	0.0125368	0.658907	1.493	0.57821
15725			D	Prothiofos	20.9767	493.367	346.26	NEG									3.4145e-06	3.51447e-06	3.31985e-06	3.69341e-06	3.57982e-06	3.08663e-06	3.43478e-06	4.46859e-06	3.70479e-06	3.831e-06	3.58066e-06	4.16682e-06	3.58163e-06	3.88892e-06	1.91377	0.0235643	0.658907	0.883223	-0.17915
15734						494.135	107.036	NEG									1.61258e-06	1.1037e-06	7.99684e-07	9.37875e-07	8.98338e-07	5.74768e-07	9.87823e-07	1.64981e-06	9.45458e-07	1.26276e-06	1.53597e-06	1.58981e-06	1.56191e-06	1.42429e-06	1.65985	0.0367854	0.658907	0.693557	-0.527915
15794						498.642	857.544	NEG									6.13033e-06	8.40263e-06	5.45118e-06	3.68186e-06	6.51752e-06	1.19874e-05	7.02848e-06	2.87484e-06	2.95729e-06	3.26275e-08	8.21292e-07	8.51049e-06	2.59676e-06	2.96555e-06	1.67545	0.0367371	0.658907	2.37004	1.24491
15799						498.773	858.545	NEG									2.98874e-06	3.98874e-06	3.49157e-06	6.97379e-07	3.42406e-06	5.5115e-06	3.35033e-06	7.04557e-07	1.50223e-06	1.37184e-07	1.0285e-07	3.36135e-06	2.15157e-06	1.32662e-06	1.78586	0.0340995	0.658907	2.52546	1.33655
15804						498.839	652.346	NEG									9.33135e-07	1.09509e-06	1.40476e-06	1.3946e-06	1.06138e-06	2.9704e-06	1.47656e-06	5.46108e-07	2.59088e-07	1.28185e-06	7.50557e-07	5.25881e-07	2.80883e-08	5.65262e-07	1.46594	0.0281621	0.658907	2.61217	1.38525
15810						499.367	813.523	NEG									1.27398e-05	1.77616e-05	1.48582e-05	9.37673e-06	1.41632e-05	2.19089e-05	1.51348e-05	7.01099e-06	8.29257e-06	2.91279e-06	3.53274e-06	1.55992e-05	8.52156e-06	7.64497e-06	2.04671	0.0152013	0.658907	1.9797	0.985282
15846						500.189	769.497	NEG									2.12353e-05	3.13635e-05	2.52739e-05	1.57301e-05	2.08474e-05	3.32708e-05	2.46202e-05	1.32543e-05	1.36019e-05	5.62427e-06	5.17028e-06	2.51303e-05	1.49778e-05	1.29598e-05	1.98265	0.0164573	0.658907	1.89973	0.925796
15847						500.209	770.498	NEG									1.09447e-05	1.35356e-05	1.46333e-05	9.39729e-06	1.04391e-05	1.3995e-05	1.21575e-05	9.66932e-06	1.01258e-05	5.83052e-06	5.1846e-06	1.28893e-05	8.32259e-06	8.67036e-06	1.80881	0.0389734	0.658907	1.40219	0.487683
15854						500.786	726.472	NEG									1.20618e-05	1.72842e-05	1.48095e-05	9.61644e-06	1.07066e-05	1.77681e-05	1.37078e-05	7.32739e-06	8.70594e-06	2.40324e-06	2.67042e-06	1.37672e-05	8.11149e-06	7.16428e-06	1.96199	0.0148102	0.658907	1.91335	0.936101
15855						500.902	725.471	NEG									3.11657e-05	4.48094e-05	3.88754e-05	2.50376e-05	2.7361e-05	4.45841e-05	3.53055e-05	1.71895e-05	2.0764e-05	7.9576e-06	9.09327e-06	3.52468e-05	2.09445e-05	1.85326e-05	2.08191	0.010898	0.658907	1.90505	0.929828
15861						501.615	681.444	NEG									4.57987e-05	6.26985e-05	5.52117e-05	3.53654e-05	3.43611e-05	6.94331e-05	5.04781e-05	2.46645e-05	3.21211e-05	1.19456e-05	1.09045e-05	4.81152e-05	2.82888e-05	2.60066e-05	2.03576	0.0134103	0.658907	1.94097	0.956777
15865						502.284	638.423	NEG									1.86473e-05	2.42266e-05	2.38778e-05	1.48668e-05	1.41411e-05	2.2392e-05	1.96919e-05	1.03704e-05	1.32785e-05	3.50366e-06	4.19154e-06	1.83785e-05	1.08956e-05	1.0103e-05	2.0376	0.00846266	0.658907	1.94911	0.962814
15866						502.302	637.417	NEG									5.64116e-05	7.65734e-05	7.10762e-05	4.39882e-05	4.1556e-05	6.617e-05	5.92959e-05	2.99253e-05	3.86379e-05	1.45806e-05	1.53277e-05	5.79161e-05	3.24715e-05	3.14765e-05	2.09008	0.0103565	0.658907	1.88381	0.913657
15873						502.981	620.402	NEG									1.70678e-06	3.0104e-06	2.42569e-06	1.45735e-06	1.76489e-06	2.79378e-06	2.19315e-06	1.18387e-06	1.34315e-06	1.18749e-06	7.40661e-07	2.09457e-06	1.11327e-06	1.27717e-06	1.99444	0.0165644	0.658907	1.7172	0.780056
15875						503.014	613.373	NEG									2.2973e-06	4.85322e-06	3.81432e-06	2.2726e-06	2.25161e-06	1.76218e-06	2.8752e-06	1.21507e-06	1.79416e-06	4.84123e-07	5.23712e-07	2.77112e-06	1.46635e-06	1.37576e-06	1.97264	0.0314739	0.658907	2.08991	1.06344
15884						503.687	594.394	NEG									1.92545e-05	2.48592e-05	2.39638e-05	1.4778e-05	1.35771e-05	1.32092e-05	1.82736e-05	9.87446e-06	1.30684e-05	3.63086e-06	3.94855e-06	1.75714e-05	1.0695e-05	9.79811e-06	1.96706	0.0197794	0.658907	1.86502	0.899189
15885						503.69	593.39	NEG									5.9008e-05	7.67777e-05	7.45721e-05	4.49114e-05	4.16276e-05	6.68097e-05	6.06178e-05	3.05501e-05	4.08925e-05	1.51226e-05	1.66905e-05	6.00895e-05	3.32438e-05	3.27648e-05	2.07927	0.012121	0.658907	1.85009	0.887592
15886						503.751	595.397	NEG									3.74293e-06	2.76198e-06	3.94939e-06	2.41539e-06	2.08047e-06	2.35743e-06	2.8846e-06	1.44821e-06	2.34137e-06	5.5441e-07	3.7033e-07	2.86224e-06	1.70885e-06	1.54757e-06	1.89767	0.0254812	0.658907	1.86396	0.898367
15890						504.384	695.32	NEG									1.36808e-06	1.19737e-06	1.33833e-06	1.43181e-06	1.24876e-06	2.0094e-07	1.13088e-06	2.40029e-06	1.75469e-06	1.0469e-06	2.27473e-06	1.31716e-06	2.02374e-06	1.80292e-06	1.28551	0.0425622	0.658907	0.627249	-0.672889
15892						504.546	549.364	NEG									4.93625e-05	6.52734e-05	6.45342e-05	3.94231e-05	3.59403e-05	5.31383e-05	5.12786e-05	2.81818e-05	3.76686e-05	1.35318e-05	1.47878e-05	5.29095e-05	2.8521e-05	2.92667e-05	2.00977	0.0185275	0.658907	1.75211	0.809096
15893						504.549	550.369	NEG									1.57918e-05	2.00188e-05	1.97526e-05	1.06472e-05	1.07706e-05	1.60999e-05	1.55135e-05	4.48476e-06	1.05641e-05	1.36762e-06	3.11221e-06	1.63384e-05	7.83265e-06	7.28329e-06	2.03799	0.0152719	0.658907	2.13001	1.09086
15927			D	3,5,7-trihydroxy-2-(3-hydroxyphenyl)-5H-chromen-5-yl	22.0598	506.388	272.261	NEG									0.000124599	0.000135467	0.000122621	0.000118035	0.000117819	8.23778e-05	0.00011682	0.000142488	0.00013489	0.000153981	0.000133324	0.00012024	0.000132646	0.000136261	1.60599	0.0491598	0.658907	0.857322	-0.22209
15929			D	Athyriol	9.93593	506.388	275.236	NEG									6.31315e-06	6.40669e-06	6.23602e-06	6.21987e-06	6.52581e-06	3.99255e-06	5.94901e-06	8.5885e-06	6.50351e-06	8.15912e-06	7.35654e-06	6.38291e-06	7.90836e-06	7.48316e-06	1.85429	0.0173042	0.658907	0.794987	-0.330996
15934						506.458	191.262	NEG									0.000106517	0.000116415	0.000103525	0.000102954	0.000102037	7.11165e-05	0.000100427	0.000120352	0.00011583	0.000131475	0.000114276	0.000105074	0.000112993	0.000116667	1.60755	0.047872	0.658907	0.860805	-0.216242
15938						506.475	189.252	NEG									0.000241119	0.000258822	0.000230484	0.000242496	0.000226072	0.000164098	0.000227182	0.000286262	0.000270086	0.000310587	0.000271508	0.000245413	0.00024699	0.000271807	1.81666	0.0239403	0.658907	0.835819	-0.258738
15940			D	Kamycin A	4.99092	506.485	485.508	NEG									4.17504e-06	4.17442e-06	3.77362e-06	3.9515e-06	4.08361e-06	2.95302e-06	3.85187e-06	4.35002e-06	4.68343e-06	5.05016e-06	4.29947e-06	3.78239e-06	4.44972e-06	4.43587e-06	1.61805	0.046227	0.658907	0.868347	-0.203657
15948			D	8-Amino-7-oxononoate	11.5154	506.517	188.246	NEG									2.90006e-05	3.21669e-05	2.75735e-05	2.98739e-05	2.92821e-05	2.06811e-05	2.80964e-05	3.60165e-05	3.37196e-05	3.78934e-05	3.44703e-05	2.86312e-05	3.0606e-05	3.35562e-05	1.82637	0.0281189	0.658907	0.837294	-0.256194
15949						506.541	461.313	NEG									1.63969e-05	1.84444e-05	1.39922e-05	1.18763e-05	1.12202e-05	1.50078e-05	1.44896e-05	8.07655e-06	1.31401e-05	2.52792e-06	4.7082e-06	9.17661e-06	8.69799e-06	7.72124e-06	2.07843	0.00483159	0.658907	1.87659	0.908116
15958						507.308	505.338	NEG									1.67973e-05	1.96279e-05	2.21334e-05	1.29935e-05	1.14551e-05	1.72875e-05	1.67158e-05	9.56658e-06	1.29855e-05	4.40093e-06	4.57782e-06	1.79032e-05	9.36312e-06	9.79952e-06	1.94807	0.02646	0.658907	1.70578	0.770428
15959						507.526	506.341	NEG									6.48147e-06	7.44002e-06	6.11767e-06	3.67493e-06	4.90115e-06	6.47592e-06	5.84853e-06	2.63474e-06	4.84325e-06	1.65739e-06	1.75035e-06	5.88071e-06	3.01982e-06	3.29771e-06	2.07035	0.016644	0.658907	1.77351	0.826608
15963						507.975	784.434	NEG									2.71599e-06	3.33588e-06	2.05542e-06	3.51722e-06	2.74929e-06	9.96919e-07	2.56178e-06	4.09028e-06	4.63575e-06	3.21596e-06	4.7125e-06	3.38972e-06	2.61642e-06	3.77677e-06	1.5543	0.0384155	0.658907	0.6783	-0.560005
15975						509.411	257.176	NEG									2.60031e-05	2.75656e-05	2.46658e-05	2.2795e-05	2.53427e-05	1.85021e-05	2.41457e-05	2.78633e-05	2.6714e-05	2.93963e-05	2.6759e-05	2.66398e-05	2.95567e-05	2.78215e-05	1.68996	0.0263001	0.658907	0.867879	-0.204434
16064						516.413	314.241	NEG									2.66006e-06	1.96656e-06	1.79471e-06	1.7189e-06	2.21307e-06	3.23811e-06	2.26524e-06	1.13128e-06	1.84343e-06	1.49993e-06	1.54506e-06	1.61425e-06	1.67296e-06	1.55115e-06	2.06376	0.0198737	0.658907	1.46036	0.546322
16068						516.504	323.186	NEG									9.86952e-06	1.05377e-05	9.11168e-06	8.21493e-06	9.30182e-06	7.21161e-06	9.0412e-06	1.17359e-05	1.07789e-05	1.17835e-05	1.02273e-05	9.27052e-06	9.36962e-06	1.05276e-05	1.71148	0.0485112	0.658907	0.858808	-0.219593
16073						517.216	245.154	NEG									5.35816e-06	4.65982e-06	3.12689e-06	2.48312e-06	3.8117e-06	6.69058e-07	3.35146e-06	6.31106e-06	6.36578e-06	5.30525e-06	3.62466e-06	4.4102e-06	5.03323e-06	5.17503e-06	1.3413	0.0480778	0.658907	0.647621	-0.626778
16109						519.241	604.264	NEG									2.26672e-06	2.0459e-06	3.05072e-06	2.60321e-06	3.15362e-06	3.48169e-06	2.76698e-06	4.02464e-06	3.78745e-06	4.97335e-06	3.75595e-06	3.41706e-06	3.82049e-06	3.96316e-06	2.21657	0.00341989	0.658907	0.698175	-0.518339
16143						520.957	876.595	NEG									7.62695e-06	2.91996e-05	1.19309e-05	3.05318e-05	2.44072e-05	9.90234e-06	1.89331e-05	3.48328e-05	2.72557e-05	4.04511e-05	3.00821e-05	3.04003e-05	2.23961e-05	3.0903e-05	1.86149	0.0348028	0.658907	0.612663	-0.706835
16173						522.344	633.341	NEG									1.51292e-06	1.68127e-06	1.89698e-06	1.30827e-06	1.78988e-06	3.84801e-07	1.42902e-06	2.32112e-06	2.1412e-06	2.9059e-06	2.14071e-06	2.99522e-06	1.47203e-06	2.32936e-06	1.53661	0.0188652	0.658907	0.613481	-0.704909
16180						522.636	667.401	NEG									1.31537e-06	7.02443e-07	1.14028e-06	1.11527e-06	7.87178e-07	1.88244e-08	8.4656e-07	2.07617e-06	1.76593e-06	1.17265e-06	1.91234e-06	1.41763e-06	1.33182e-06	1.61276e-06	1.24245	0.00958869	0.658907	0.524914	-0.929846
16183						522.667	872.565	NEG									1.79122e-05	1.58034e-05	2.66508e-05	2.75293e-05	3.28906e-05	1.68311e-05	2.29362e-05	3.91537e-05	3.37758e-05	4.3672e-05	3.36709e-05	2.92569e-05	3.74122e-05	3.61569e-05	2.13793	0.00381484	0.658907	0.634353	-0.656643
16188						522.967	898.582	NEG									1.29031e-05	1.38418e-05	1.33618e-05	1.43646e-05	1.64173e-05	1.00744e-05	1.34938e-05	1.83802e-05	1.7423e-05	1.81809e-05	1.68383e-05	1.56221e-05	1.95306e-05	1.76625e-05	2.17153	0.00206485	0.658907	0.763982	-0.38839
16262						526.85	610.374	NEG									1.24465e-06	1.43196e-06	1.37283e-06	6.86014e-07	1.11435e-06	1.88244e-08	9.78104e-07	2.10095e-06	1.48167e-06	1.69076e-06	2.12607e-06	1.2301e-06	1.10532e-06	1.62248e-06	1.1342	0.0453843	0.658907	0.602846	-0.730139
16289						530.221	596.355	NEG									4.9279e-06	3.55926e-06	3.60022e-06	4.40131e-06	2.72071e-06	3.98386e-07	3.26796e-06	5.74076e-06	6.20853e-06	4.24262e-06	6.00738e-06	4.62888e-06	4.3164e-06	5.19076e-06	1.28571	0.0277469	0.658907	0.629573	-0.667554
16305						531.253	593.308	NEG									6.04421e-06	4.83113e-06	3.18435e-06	6.59449e-06	2.98941e-06	6.55435e-07	4.04984e-06	6.8307e-06	7.0656e-06	8.00498e-06	7.45065e-06	8.14495e-06	6.15968e-06	7.27609e-06	1.59394	0.0142947	0.658907	0.556595	-0.845301
16329						532.5	681.361	NEG									2.64893e-06	2.87826e-06	2.22201e-06	1.7187e-06	1.99685e-06	2.95216e-07	1.96e-06	2.58811e-06	4.30366e-06	3.17735e-06	2.89454e-06	2.57825e-06	2.49223e-06	3.00569e-06	1.24245	0.0493888	0.658907	0.652095	-0.616846
16346						533.879	206.163	NEG									1.69329e-06	1.72422e-06	1.8238e-06	9.79011e-07	1.89217e-06	5.26231e-07	1.43979e-06	2.3448e-06	1.51636e-06	2.19775e-06	2.19183e-06	2.23215e-06	2.40906e-06	2.14866e-06	1.54285	0.0221542	0.658907	0.670087	-0.577579
16353			D	Nifurthiazole	12.7944	534.681	255.233	NEG									9.36497e-05	0.000116315	7.45834e-05	6.22074e-05	9.56833e-05	8.03635e-05	8.71337e-05	0.000102119	0.000108314	0.000118291	0.000121957	0.000107188	0.000104901	0.000110462	1.83272	0.019201	0.658907	0.788814	-0.342243
16366						535.579	205.16	NEG									1.31745e-05	1.31463e-05	1.08679e-05	9.48743e-06	1.05558e-05	5.16922e-06	1.04002e-05	1.4481e-05	1.42729e-05	1.52442e-05	1.28372e-05	1.38129e-05	1.25775e-05	1.3871e-05	1.5915	0.0337008	0.658907	0.749782	-0.415458
16425						538.775	592.195	NEG									2.0401e-06	1.20865e-06	1.02159e-06	1.636e-06	1.32602e-06	2.00835e-06	1.54012e-06	2.03406e-06	2.32204e-06	2.40664e-06	1.92308e-06	1.92003e-06	1.74649e-06	2.05872e-06	1.75713	0.0282704	0.658907	0.748096	-0.418705
16444						540.496	872.565	NEG									3.29435e-05	2.01078e-05	3.8833e-05	4.5879e-05	4.85222e-05	2.58015e-05	3.53478e-05	5.55197e-05	5.13945e-05	6.37086e-05	5.10012e-05	4.66325e-05	5.20743e-05	5.33885e-05	1.96566	0.00565999	0.658907	0.662087	-0.594906
16454						541.275	352.218	NEG									4.15028e-06	1.81157e-06	6.93143e-07	1.21247e-06	2.48922e-06	2.53858e-06	2.14921e-06	7.62552e-07	8.74857e-07	9.87751e-07	8.08661e-07	9.08922e-07	7.92077e-07	8.55803e-07	1.93205	0.0477528	0.658907	2.51134	1.32846
16467			D	CNQX	-21.2906	542.344	233.155	NEG									1.11681e-05	1.0613e-05	9.80779e-06	1.0651e-05	1.14339e-05	3.4368e-06	9.51843e-06	1.26026e-05	1.16169e-05	1.37439e-05	1.28834e-05	1.03789e-05	1.44159e-05	1.26069e-05	1.3411	0.0481795	0.658907	0.755015	-0.405424
16487			D	UDP-2-acetamido-3-dehydro-2-deoxy-alpha-D-glucopyranose	-7.74358	543.477	606.34	NEG									1.80734e-05	1.36029e-05	1.60254e-05	1.00153e-05	1.3783e-05	1.98973e-06	1.22483e-05	1.6523e-05	2.27439e-05	2.11925e-05	1.78474e-05	1.86191e-05	1.55953e-05	1.87535e-05	1.26985	0.0305052	0.658907	0.65312	-0.61458
16530						544.66	694.263	NEG									1.06717e-05	1.3306e-05	1.11629e-05	1.19423e-05	9.29923e-06	1.06921e-05	1.11791e-05	1.43851e-05	1.30984e-05	1.60012e-05	1.27601e-05	1.26261e-05	1.15532e-05	1.3404e-05	2.00957	0.0249238	0.658907	0.834007	-0.261869
16535						544.667	531.306	NEG									5.83433e-06	7.13252e-06	6.68542e-06	5.5764e-06	7.22706e-06	1.19185e-05	7.3957e-06	4.79865e-06	4.81197e-06	4.60498e-06	4.38339e-06	4.07814e-06	4.40536e-06	4.51375e-06	2.12044	0.0281324	0.658907	1.63848	0.712361
16688						552.357	370.296	NEG									1.53535e-06	2.49382e-06	1.6726e-06	1.69539e-06	1.88839e-06	1.05267e-06	1.72304e-06	1.99153e-06	4.02392e-06	2.72895e-06	3.80849e-06	2.70564e-06	2.33054e-06	2.93151e-06	1.95811	0.01029	0.658907	0.587764	-0.766691
16705			D	S-Methyl-3-phospho-1-thio-D-glycerate	13.3467	553.364	217.16	NEG									1.5834e-06	1.44086e-06	1.93738e-06	1.89664e-06	1.85017e-06	1.17599e-07	1.47101e-06	2.4198e-06	2.09021e-06	2.50425e-06	2.56899e-06	2.42626e-06	1.46432e-06	2.24564e-06	1.17176	0.0405658	0.658907	0.655051	-0.610322
16713			D	TG(15:0/20:1(11Z)/24:1(15Z))	-11.7991	553.7	958.6	NEG									1.23844e-06	1.4957e-06	7.11407e-07	1.51528e-06	1.04168e-06	7.34469e-07	1.12283e-06	2.03747e-06	1.4439e-06	2.15672e-06	2.43094e-06	2.33534e-06	1.86661e-06	2.04516e-06	2.26111	0.00118046	0.658907	0.549017	-0.865077
16783			D	UDP-2-acetamido-3-dehydro-2-deoxy-alpha-D-glucopyranose	-7.46688	557.798	606.341	NEG									5.68377e-05	4.88741e-05	5.17759e-05	5.28605e-05	5.32869e-05	7.26238e-06	4.51496e-05	7.66743e-05	7.01734e-05	6.64071e-05	6.95e-05	5.92608e-05	5.26987e-05	6.57857e-05	1.24435	0.0340214	0.658907	0.686313	-0.543061
16790						557.835	607.345	NEG									1.9078e-05	1.66229e-05	1.76342e-05	1.83547e-05	1.75847e-05	2.15881e-06	1.52389e-05	2.71476e-05	2.4637e-05	2.23274e-05	2.36888e-05	1.95623e-05	1.68574e-05	2.23701e-05	1.21944	0.0407633	0.658907	0.681218	-0.553812
16800						558.425	718.394	NEG									2.82384e-05	2.46939e-05	1.92269e-05	2.91464e-05	2.74626e-05	9.86612e-06	2.31057e-05	3.55267e-05	3.74922e-05	2.93148e-05	3.33312e-05	3.24722e-05	2.83598e-05	3.27495e-05	1.60118	0.0163831	0.658907	0.705529	-0.503222
16915						564.807	559.324	NEG									3.17387e-06	2.69058e-06	2.00813e-06	2.4225e-06	2.20682e-06	1.4499e-06	2.3253e-06	4.19748e-06	4.06494e-06	3.17393e-06	3.76474e-06	2.78925e-06	2.31439e-06	3.38412e-06	1.81691	0.0216735	0.658907	0.68712	-0.541366
16922						565.266	613.362	NEG									1.20247e-06	9.64239e-07	1.21253e-06	1.82644e-06	1.30045e-06	2.07874e-06	1.43081e-06	8.61818e-07	5.43441e-07	7.77632e-07	5.92726e-07	8.34758e-07	7.40048e-07	7.25071e-07	2.23047	0.00844264	0.658907	1.97334	0.980642
16962						568.426	612.33	NEG									3.44731e-06	3.00162e-06	3.68255e-06	3.51619e-06	1.92282e-06	5.18487e-07	2.6815e-06	4.543e-06	5.7065e-06	3.47996e-06	4.12953e-06	3.39289e-06	3.29243e-06	4.09072e-06	1.30035	0.0496509	0.658907	0.655507	-0.609316
16969						568.731	698.429	NEG									3.35876e-06	3.2784e-06	1.27033e-06	1.34889e-06	1.97388e-06	1.88244e-08	1.87485e-06	4.53411e-06	4.48595e-06	3.2234e-06	3.43908e-06	2.9418e-06	3.34448e-06	3.66147e-06	1.2493	0.0131184	0.658907	0.512048	-0.965648
17009						571.706	872.565	NEG									3.69551e-05	2.34942e-05	5.49074e-05	5.91153e-05	5.57253e-05	3.24671e-05	4.37774e-05	7.3662e-05	6.59514e-05	7.76908e-05	6.4285e-05	6.30872e-05	7.43923e-05	6.98448e-05	2.01197	0.00253254	0.658907	0.626781	-0.673966
17042						572.01	524.334	NEG									2.23864e-06	2.19727e-06	2.15787e-06	2.41384e-06	2.87472e-06	3.17694e-06	2.50988e-06	1.71032e-06	2.0233e-06	1.72458e-06	1.64411e-06	1.89946e-06	1.48875e-06	1.74842e-06	2.27809	0.00232869	0.658907	1.43551	0.521567
17048						572.029	335.145	NEG									2.22559e-06	2.57601e-06	2.67106e-06	3.49621e-06	1.60319e-06	2.67133e-06	2.54056e-06	9.72445e-07	1.40381e-06	1.75861e-06	1.70236e-06	2.54564e-06	1.76756e-06	1.69174e-06	1.82931	0.0277721	0.658907	1.50175	0.586645
17053						572.029	845.613	NEG									5.95919e-05	8.98373e-05	6.63137e-05	0.000115791	7.52352e-05	8.42733e-05	8.18404e-05	0.000209149	0.000252148	0.00012435	0.000159448	0.000107526	7.05293e-05	0.000153858	1.92523	0.0467839	0.658907	0.531921	-0.910716
17062						572.086	780.591	NEG									2.28189e-05	2.58172e-05	2.44023e-05	2.16926e-05	2.41613e-05	1.71527e-05	2.26742e-05	2.75171e-05	2.65383e-05	2.911e-05	2.81835e-05	2.31342e-05	2.77531e-05	2.70394e-05	1.86579	0.0160714	0.658907	0.838561	-0.254013
17093			D	UDP-2-deoxyglucose	18.4213	575.305	551.32	NEG									2.81913e-05	2.41594e-05	2.44457e-05	2.69727e-05	2.22579e-05	7.09368e-06	2.21868e-05	3.40276e-05	3.16053e-05	2.9626e-05	3.23059e-05	2.73508e-05	2.57539e-05	3.01116e-05	1.34149	0.0415557	0.658907	0.736818	-0.440619
17094						575.308	550.315	NEG									0.000103847	9.01693e-05	8.90023e-05	8.30284e-05	9.66691e-05	2.80188e-05	8.17892e-05	0.000120361	0.00012641	0.000114375	0.000128281	0.0001004	9.18676e-05	0.000113616	1.40962	0.0305281	0.658907	0.719875	-0.474182
17128			D	4-(6-carboxy-2,3,4-trihydroxyphenoxy)-4',5,5',6,6'-pentahydroxy-[1,1'-biphenyl]-2,2'-dicarboxylic acid	-2.3951	577.456	507.334	NEG									2.35983e-06	2.6076e-06	3.01598e-06	1.83756e-06	3.10295e-06	1.79922e-06	2.45386e-06	3.53869e-06	2.36106e-06	4.14633e-06	3.53894e-06	3.49316e-06	3.28454e-06	3.39379e-06	1.87194	0.0174033	0.658907	0.723044	-0.467845
17132						578.031	610.374	NEG									2.35628e-05	2.07347e-05	1.65665e-05	2.01918e-05	2.18002e-05	2.28323e-06	1.75232e-05	2.98351e-05	2.95487e-05	2.20155e-05	3.24776e-05	2.1677e-05	2.22081e-05	2.62937e-05	1.22175	0.0416572	0.658907	0.666442	-0.58545
17133						578.04	611.376	NEG									6.32017e-06	5.532e-06	5.53427e-06	5.59855e-06	6.25229e-06	1.17113e-06	5.06807e-06	9.80467e-06	1.12171e-05	6.19748e-06	8.40203e-06	6.65068e-06	7.67377e-06	8.32429e-06	1.47908	0.015175	0.658907	0.608829	-0.715891
17155						579.374	686.365	NEG									6.02328e-06	6.98746e-06	6.76493e-06	7.30113e-06	7.98957e-06	1.9033e-06	6.16161e-06	1.14259e-05	1.70647e-05	9.76674e-06	8.50251e-06	8.57534e-06	5.9645e-06	1.02166e-05	1.50631	0.0469285	0.658907	0.603097	-0.729538
17172						579.415	710.298	NEG									3.15927e-06	2.45728e-06	4.2671e-06	5.61682e-06	1.16943e-06	1.32123e-06	2.99852e-06	5.61668e-06	5.37012e-06	5.44173e-06	4.91664e-06	4.31048e-06	3.6796e-06	4.88921e-06	1.69069	0.0340208	0.658907	0.613294	-0.705349
17200						580.713	695.434	NEG									1.85289e-05	2.28665e-05	1.73045e-05	2.55896e-05	1.69639e-05	1.7753e-05	1.98344e-05	2.83486e-05	3.87631e-05	2.61387e-05	3.65598e-05	2.43302e-05	1.60158e-05	2.83594e-05	1.6922	0.0442248	0.658907	0.699395	-0.515821
17256			D	Nifurthiazole	12.5771	584.028	255.233	NEG									0.000162803	0.000181022	0.000119481	0.000137151	0.000133933	0.000127887	0.000143713	0.000196548	0.000191058	0.000192053	0.000277532	0.000262328	0.000169096	0.000214769	2.1345	0.00581503	0.658907	0.669151	-0.579597
17263						584.031	687.408	NEG									1.65989e-05	9.72897e-06	1.39021e-05	1.20593e-05	1.2662e-05	4.44545e-06	1.15661e-05	1.88558e-05	1.73505e-05	1.72922e-05	1.68422e-05	1.53827e-05	1.3743e-05	1.65777e-05	1.5323	0.0217071	0.658907	0.697691	-0.519339
17265						584.561	353.27	NEG									2.6565e-06	8.93142e-07	8.27018e-07	2.59656e-07	1.73446e-06	1.53372e-06	1.31741e-06	2.97721e-08	5.55041e-07	3.57432e-07	2.09883e-07	9.12139e-07	1.42831e-07	3.67849e-07	1.95649	0.027576	0.658907	3.5814	1.84052
17284						585.333	790.453	NEG									2.6171e-06	3.01785e-08	4.38287e-06	1.12207e-05	7.03364e-06	1.88244e-08	4.21721e-06	1.57146e-05	1.47028e-05	1.25833e-05	7.99009e-06	1.62515e-05	9.68504e-06	1.28212e-05	1.52484	0.00333517	0.658907	0.328924	-1.60417
17297						586.284	874.581	NEG									2.61069e-05	2.19257e-05	2.57467e-05	4.15933e-05	3.94278e-05	2.35625e-05	2.97271e-05	4.70942e-05	3.79819e-05	6.02093e-05	3.69523e-05	4.47739e-05	3.38121e-05	4.34706e-05	1.96726	0.0254684	0.658907	0.683844	-0.548261
17311						587.005	618.377	NEG									0.000162536	0.000150301	0.000145045	0.000158985	0.000147804	2.03852e-05	0.000130843	0.000214773	0.000202846	0.000195356	0.000186804	0.000156805	0.000161428	0.000186335	1.20447	0.0445371	0.658907	0.70219	-0.510068
17409						592.659	620.393	NEG									1.1946e-05	1.10827e-05	9.42774e-06	1.24543e-05	9.50825e-06	1.20754e-06	9.27108e-06	2.04955e-05	1.30342e-05	1.33318e-05	1.85166e-05	1.39543e-05	1.30241e-05	1.53928e-05	1.40672	0.0174165	0.658907	0.602301	-0.731444
17485						596.569	655.382	NEG									5.94357e-06	5.547e-06	3.71144e-06	3.59029e-06	4.34421e-06	8.87242e-07	4.00396e-06	6.46055e-06	8.17491e-06	4.89077e-06	6.36124e-06	4.46667e-06	7.86274e-06	6.36948e-06	1.37855	0.0331525	0.658907	0.628616	-0.669749
17536						599.33	542.325	NEG									1.33137e-05	1.07545e-05	1.1137e-05	1.18187e-05	1.07577e-05	3.63958e-06	1.02369e-05	1.63808e-05	1.48931e-05	1.382e-05	1.34269e-05	1.33486e-05	1.2222e-05	1.40152e-05	1.41188	0.0302055	0.658907	0.730411	-0.45322
17557						600.463	536.367	NEG									1.39315e-06	2.04233e-06	1.55768e-06	1.85189e-06	1.56764e-06	1.88244e-08	1.40525e-06	2.37414e-06	1.7447e-06	3.30548e-06	2.30556e-06	2.7103e-06	1.88225e-06	2.38707e-06	1.13154	0.0254154	0.658907	0.588693	-0.764412
17576						601.5	762.455	NEG									1.52593e-05	1.74091e-05	1.99779e-05	2.30008e-05	2.50623e-05	3.34585e-07	1.68407e-05	3.04011e-05	2.80914e-05	3.49932e-05	2.92772e-05	2.40665e-05	1.94094e-05	2.77065e-05	1.14352	0.0278287	0.658907	0.607824	-0.718274
17584						602.498	808.463	NEG									2.09492e-05	2.63199e-05	2.93076e-05	3.21906e-05	2.89002e-05	3.45256e-06	2.352e-05	4.12534e-05	4.04812e-05	3.15279e-05	3.83733e-05	3.0014e-05	3.07631e-05	3.54022e-05	1.29157	0.0325964	0.658907	0.664367	-0.589948
17640						606.493	688.382	NEG									2.52966e-05	2.94012e-05	1.92829e-05	2.42705e-05	2.47276e-05	4.4832e-06	2.12437e-05	3.40352e-05	4.98105e-05	3.47281e-05	2.90573e-05	2.73605e-05	2.92642e-05	3.40426e-05	1.43607	0.0267749	0.658907	0.624031	-0.68031
17648						607.128	537.364	NEG									4.45269e-06	5.49495e-06	3.05923e-06	4.97026e-06	3.45308e-06	2.20111e-06	3.93855e-06	6.24601e-06	6.64469e-06	6.0659e-06	6.80556e-06	4.70528e-06	3.98317e-06	5.74177e-06	1.80002	0.0257653	0.658907	0.685948	-0.543829
17668			D	DG(18:1n7/0:0/22:2n6)	15.1551	608.297	676.11	NEG									3.7245e-06	2.59811e-06	9.75494e-07	2.48266e-08	2.58383e-06	1.61841e-06	1.92086e-06	2.97721e-08	2.84684e-08	3.26275e-08	2.81174e-08	2.57697e-08	1.85659e-06	3.33558e-07	1.92801	0.0282734	0.658907	5.75871	2.52575
17714						610.288	145.596	NEG									5.39028e-06	5.04061e-06	4.84507e-06	6.48621e-06	6.85351e-06	5.21501e-06	5.63845e-06	8.04836e-06	5.70278e-06	7.29089e-06	7.57732e-06	5.92193e-06	6.25075e-06	6.79867e-06	1.86338	0.0496363	0.658907	0.829345	-0.269955
17731						611.024	792.466	NEG									6.74197e-05	4.3075e-05	5.05634e-05	3.39103e-05	6.50737e-05	1.88244e-08	4.33435e-05	8.65204e-05	6.40601e-05	7.48875e-05	8.83048e-05	7.9489e-05	7.14358e-05	7.74496e-05	1.01011	0.0180998	0.658907	0.559635	-0.837442
17743						611.837	312.263	NEG									6.39883e-07	7.94509e-07	4.31137e-07	2.54938e-07	1.06511e-06	1.43153e-06	7.69518e-07	3.12081e-07	2.83988e-07	5.60399e-07	2.81174e-08	2.76804e-07	2.21197e-07	2.80431e-07	1.6262	0.0269029	0.658907	2.74405	1.45631
17745						612.236	70.5977	NEG									2.43343e-06	1.89632e-06	1.55445e-06	1.88156e-06	1.72377e-06	1.88244e-08	1.58473e-06	3.1572e-06	2.74178e-06	2.72653e-06	2.88239e-06	1.92975e-06	2.1748e-06	2.60207e-06	1.09043	0.0244713	0.658907	0.609024	-0.715429
17748						612.253	635.375	NEG									9.04856e-05	9.08436e-05	7.48038e-05	8.26168e-05	8.38246e-05	1.15481e-05	7.23538e-05	0.000115689	0.000122636	0.000102493	0.00010984	8.96183e-05	9.73482e-05	0.000106271	1.2562	0.0293885	0.658907	0.680843	-0.554606
17750						612.429	634.371	NEG									0.000264973	0.000266401	0.000210601	0.000234145	0.000241718	3.34765e-05	0.000208552	0.000341539	0.000347439	0.000287005	0.000306423	0.000254771	0.000273828	0.000301834	1.23123	0.0381898	0.658907	0.690949	-0.533348
17773						614.412	735.467	NEG									3.80209e-06	3.33261e-06	4.70177e-06	3.72523e-06	4.98923e-06	1.22708e-06	3.62967e-06	6.85538e-06	6.23821e-06	4.84757e-06	6.43312e-06	5.89567e-06	5.68949e-06	5.99324e-06	1.74468	0.00321378	0.658907	0.605627	-0.723498
17792						615.589	732.446	NEG									2.60914e-05	1.37863e-05	2.88603e-05	3.26597e-05	3.02394e-05	4.97881e-06	2.27693e-05	3.80949e-05	3.31625e-05	3.48427e-05	3.59429e-05	3.72134e-05	3.11704e-05	3.50711e-05	1.41915	0.0394366	0.658907	0.649232	-0.623193
17796						615.78	598.352	NEG									1.26335e-05	1.29514e-05	2.71653e-06	1.33312e-05	1.17992e-05	2.46544e-06	9.3162e-06	2.99184e-05	1.4104e-05	1.05643e-05	1.31604e-05	1.81287e-05	2.44892e-05	1.83942e-05	1.62519	0.0346507	0.658907	0.506476	-0.981435
17807			D	4,8-dihydroxy-2H-furo[2,3-h]chromen-2-one	19.5445	617.053	219.176	NEG									1.80953e-05	2.07529e-05	1.81489e-05	1.63773e-05	1.95115e-05	1.413e-05	1.7836e-05	2.07179e-05	1.84094e-05	2.11516e-05	2.05251e-05	2.0779e-05	1.96738e-05	2.02095e-05	1.64056	0.0455937	0.658907	0.882556	-0.180241
17814						617.282	668.418	NEG									2.55768e-05	2.91881e-05	2.67879e-05	2.92089e-05	2.70973e-05	1.87216e-05	2.60968e-05	3.60893e-05	2.69227e-05	3.30977e-05	3.39301e-05	3.08218e-05	3.35843e-05	3.24077e-05	1.95757	0.0115837	0.658907	0.805265	-0.312464
17817						617.472	488.371	NEG									7.63655e-07	1.93809e-06	1.34505e-06	2.32325e-06	1.92252e-06	1.88244e-08	1.38523e-06	3.35527e-06	2.57199e-06	2.36806e-06	1.21525e-06	4.23619e-06	2.32679e-06	2.67892e-06	1.20543	0.0396976	0.658907	0.517085	-0.951526
17820						617.536	157.901	NEG									0.000224668	0.000289826	0.000205785	0.000259873	0.000208052	0.000148369	0.000222762	0.000324374	0.000345601	0.000404359	0.000333392	0.000265013	0.000217851	0.000315098	1.94264	0.0195986	0.658907	0.706961	-0.500297
17824			D	Nicergoline	5.19182	617.701	485.396	NEG									1.88782e-06	3.61382e-06	5.27401e-06	6.45013e-06	6.24899e-06	1.88244e-08	3.9156e-06	7.3515e-06	6.71182e-06	7.11538e-06	4.73633e-06	1.39839e-05	6.38419e-06	7.71385e-06	1.15993	0.0471597	0.658907	0.507606	-0.978218
17840			D	DG(i-24:0/0:0/i-24:0)	-7.99173	618.693	794.357	NEG									9.0658e-06	6.23502e-06	4.67938e-06	6.08972e-06	7.72581e-06	7.05905e-07	5.75027e-06	1.23837e-05	9.33756e-06	8.02131e-06	7.5727e-06	7.55353e-06	1.1027e-05	9.31596e-06	1.31866	0.0325229	0.658907	0.617249	-0.696075
17909						623.002	74.0448	NEG									4.25649e-06	3.98671e-06	3.79161e-06	3.11281e-06	3.59483e-06	5.47518e-06	4.03627e-06	4.78034e-06	5.65829e-06	5.68237e-06	5.01146e-06	5.15555e-06	5.34743e-06	5.27257e-06	1.99513	0.00633404	0.658907	0.765522	-0.385484
17912						623.027	855.552	NEG									2.68337e-08	9.21345e-07	8.22464e-06	9.18545e-06	1.38939e-05	3.69656e-06	5.99146e-06	1.36164e-05	1.30476e-05	1.9308e-05	1.10339e-05	9.55251e-06	1.19933e-05	1.30919e-05	1.52226	0.020738	0.658907	0.457645	-1.1277
17919						623.45	633.361	NEG									3.86967e-06	1.98291e-06	1.85688e-06	3.12523e-06	4.41947e-07	8.59809e-07	2.02274e-06	4.04319e-06	5.51091e-06	3.33927e-06	2.69192e-06	2.98984e-06	3.21284e-06	3.63133e-06	1.55569	0.0389543	0.658907	0.557025	-0.844186
17927						623.923	609.398	NEG									9.57393e-06	9.7466e-06	4.16163e-06	8.33956e-06	8.21457e-06	3.77781e-06	7.30235e-06	1.21431e-05	8.43687e-06	1.86354e-05	1.11899e-05	1.27885e-05	9.14052e-06	1.20557e-05	1.86287	0.0272243	0.658907	0.605717	-0.723285
17970						626.127	834.587	NEG									8.15302e-06	3.17976e-06	9.6042e-06	2.2669e-05	7.03893e-06	1.58925e-05	1.10896e-05	1.74156e-05	2.31403e-05	3.08899e-05	2.23469e-05	2.34362e-05	2.46908e-05	2.36533e-05	1.97057	0.0039444	0.658907	0.468838	-1.09284
17973						626.198	751.572	NEG									1.0787e-05	5.78747e-06	8.04625e-06	7.52699e-06	8.36942e-06	1.34456e-05	8.99379e-06	3.32556e-06	5.23552e-06	4.26689e-06	5.72103e-06	8.70332e-06	6.5912e-06	5.64059e-06	2.00297	0.0320521	0.658907	1.59448	0.673084
17975						626.217	829.61	NEG									1.30136e-05	1.59329e-05	1.17399e-05	1.19045e-05	1.32872e-05	1.87738e-05	1.41087e-05	9.53135e-06	4.444e-06	1.13929e-05	7.46031e-06	7.64128e-06	1.39889e-05	9.07646e-06	1.67222	0.0171337	0.658907	1.55442	0.63638
17997						626.313	312.181	NEG									7.67626e-06	2.57956e-06	7.56163e-06	4.50297e-06	3.97488e-06	7.50878e-06	5.63401e-06	2.63902e-06	2.91756e-06	1.72681e-06	1.85805e-06	3.65023e-06	9.35289e-07	2.28783e-06	2.12366	0.00704671	0.658907	2.4626	1.30018
18067						628.861	579.351	NEG									0.000325905	0.000312559	0.000231969	0.000240091	0.000262539	9.7365e-05	0.000245071	0.000367664	0.000370368	0.000329415	0.000318443	0.000274714	0.000333698	0.000332384	1.44579	0.0371615	0.658907	0.737314	-0.439648
18068			D	dTDP-4-oxo-5-C-methyl-L-rhamnose	-16.1671	628.865	561.339	NEG									5.34331e-05	5.61143e-05	3.70599e-05	3.80568e-05	4.37561e-05	1.70995e-05	4.092e-05	5.70301e-05	6.49407e-05	5.7496e-05	5.50281e-05	4.58692e-05	4.99348e-05	5.50498e-05	1.44225	0.0498219	0.658907	0.743326	-0.427934
18088						629.483	423.221	NEG									5.07372e-05	3.61222e-05	4.12191e-05	4.61559e-05	4.12169e-05	5.30473e-05	4.47497e-05	3.5477e-05	3.77583e-05	2.95872e-05	4.14738e-05	3.00352e-05	3.86556e-05	3.54979e-05	1.90639	0.0179862	0.658907	1.26063	0.334148
18098						629.614	409.235	NEG									0.000211248	0.000153018	0.000181919	0.000183158	0.000177534	0.000258178	0.000194176	0.000153529	0.000166655	0.000119444	0.000161072	0.000136706	0.000175209	0.000152102	1.85341	0.0335693	0.658907	1.27661	0.352321
18105						630.023	242.056	NEG									4.35692e-06	2.24613e-06	1.46255e-06	1.25662e-06	1.41662e-06	1.33747e-06	2.01272e-06	1.10534e-06	6.19575e-07	5.02929e-07	4.04942e-07	4.10147e-07	1.37899e-06	7.36988e-07	2.09733	0.0482374	0.658907	2.731	1.44943
18174						632.405	490.331	NEG									2.79439e-06	2.14386e-06	2.60595e-06	1.8207e-06	2.6805e-06	4.44212e-07	2.0816e-06	4.21969e-06	4.14846e-06	3.64244e-06	5.7739e-06	4.01673e-06	2.13385e-06	3.98918e-06	1.63771	0.00963965	0.658907	0.521812	-0.938397
18180						632.754	709.452	NEG									8.4326e-05	7.78867e-05	6.4175e-05	6.54932e-05	6.078e-05	3.42938e-05	6.44924e-05	2.97803e-05	6.40924e-05	5.75242e-05	2.58249e-05	4.80719e-05	1.6195e-05	4.02481e-05	1.60741	0.0440108	0.658907	1.60237	0.680208
18240			D	Phaseolic acid	23.3809	635.651	297.244	NEG									0.000219232	0.000182136	0.000180642	0.000160415	0.000194317	0.000212327	0.000191512	0.000149211	0.000156264	0.000171434	0.000165811	0.000174711	0.000173528	0.00016516	1.92347	0.0233992	0.658907	1.15955	0.213569
18278						636.176	607.38	NEG									5.81289e-05	5.38208e-05	4.40568e-05	4.28842e-05	3.58317e-05	1.34211e-05	4.13572e-05	5.79072e-05	6.89744e-05	6.88966e-05	5.95508e-05	4.74281e-05	5.21358e-05	5.91488e-05	1.43799	0.0367776	0.658907	0.699207	-0.516209
18299						637.04	870.619	NEG									2.91035e-05	3.94111e-05	2.23725e-05	7.52088e-05	1.64169e-05	1.64535e-05	3.31611e-05	0.000104404	9.56591e-05	0.000102954	0.000102746	6.41655e-05	3.02585e-05	8.33644e-05	2.10731	0.00833267	0.658907	0.397784	-1.32994
18312						638.388	805.471	NEG									8.38559e-06	2.42644e-06	1.38168e-05	9.99477e-06	1.25455e-05	1.88244e-08	7.86466e-06	1.5374e-05	9.88155e-06	1.31217e-05	1.71016e-05	1.24328e-05	2.21537e-05	1.50109e-05	1.1342	0.0315013	0.658907	0.523931	-0.932552
18313			D	Cyclic GMP-AMP	-15.5299	638.572	675.408	NEG									4.65273e-05	4.29078e-05	2.88276e-05	3.49553e-05	7.34851e-05	5.16157e-06	3.86441e-05	8.87306e-05	6.15765e-05	8.71097e-05	8.75093e-05	4.09046e-05	4.57769e-05	6.86013e-05	1.50228	0.0421977	0.658907	0.563315	-0.827986
18330						639.225	399.221	NEG									0.00021178	0.000189151	0.000206968	0.000202792	0.000193777	0.000193116	0.000199597	0.00019156	0.000170783	0.000162058	0.000196291	0.000166943	0.000189374	0.000179502	1.866	0.0163885	0.658907	1.11195	0.153094
18341			D	CMP-N-glycoloyl-beta-neuraminate(2-)	17.4421	639.225	629.456	NEG									0.000201234	0.000145815	0.000233721	0.000222626	0.000212057	0.000231804	0.000207876	0.000160639	0.000151847	0.000112249	0.000206678	0.000160227	0.000184676	0.000162719	1.72431	0.0361758	0.658907	1.27751	0.353339
18354						639.273	400.224	NEG									5.31283e-05	4.67029e-05	4.71347e-05	4.87367e-05	4.96772e-05	4.87821e-05	4.9027e-05	3.94489e-05	4.13797e-05	3.98542e-05	4.22795e-05	4.27134e-05	4.39609e-05	4.16061e-05	2.62656	8.68646e-05	0.377774	1.17836	0.236781
18355						639.273	465.285	NEG									8.68094e-06	7.85587e-06	7.83278e-06	1.16583e-05	8.45415e-06	5.45094e-06	8.32216e-06	1.00147e-05	1.31697e-05	1.01779e-05	1.23372e-05	1.04895e-05	9.3719e-06	1.09268e-05	1.70185	0.028258	0.658907	0.761627	-0.392843
18386						640.695	732.446	NEG									1.51545e-05	1.72897e-05	2.97337e-05	1.38428e-05	1.47014e-05	2.77805e-06	1.55834e-05	2.53094e-05	2.69628e-05	3.79795e-05	2.86278e-05	1.65432e-05	3.20434e-05	2.7911e-05	1.56097	0.0224442	0.658907	0.558324	-0.840826
18437						643.284	647.413	NEG									3.6758e-05	3.05821e-05	3.25622e-05	3.70335e-05	2.8589e-05	9.5692e-06	2.91823e-05	5.11715e-05	4.11928e-05	4.66555e-05	3.79855e-05	3.21533e-05	4.62028e-05	4.25602e-05	1.51733	0.0234641	0.658907	0.685672	-0.54441
18449						643.81	147.947	NEG									2.21559e-05	2.6386e-05	2.33629e-05	1.89347e-05	1.69798e-05	1.12546e-05	1.98457e-05	4.93367e-05	2.52551e-05	3.0465e-05	2.54078e-05	2.39324e-05	2.78058e-05	3.03671e-05	1.87602	0.0407103	0.658907	0.653524	-0.613688
18454						643.83	695.435	NEG									5.27509e-06	7.73373e-06	4.01768e-06	4.21599e-06	3.69712e-06	3.30881e-07	4.21175e-06	8.44294e-06	1.0561e-05	1.00867e-05	7.36879e-06	4.92478e-06	7.35923e-06	8.12392e-06	1.479	0.0127891	0.658907	0.518438	-0.947756
18459			D	3,4-dihydroxy-5-[2,4,5-trihydroxy-3-(3,4,5-trihydroxybenzoyloxy)benzoyloxy]benzoic acid	5.24979	644.009	491.339	NEG									1.26319e-05	2.11957e-05	1.78255e-05	1.37404e-05	3.57677e-06	3.90234e-06	1.21454e-05	1.6804e-05	1.70399e-05	3.35413e-05	2.41252e-05	1.62041e-05	2.13327e-05	2.15079e-05	1.63245	0.0413357	0.658907	0.564698	-0.824449
18501			D	dTDP-5-dimethyl-L-lyxose	-14.4919	646.477	563.355	NEG									7.53627e-05	6.90035e-05	0.000120026	7.77323e-05	4.62904e-05	2.39729e-05	6.87313e-05	0.000114116	0.000154056	0.000118978	0.000118525	0.000147436	0.000102865	0.000125996	1.81425	0.00429453	0.658907	0.545504	-0.874338
18617						649.838	324.224	NEG									1.3248e-05	1.12346e-05	1.13e-05	1.04637e-05	9.89825e-06	9.32221e-06	1.09111e-05	8.81294e-06	1.00988e-05	9.41114e-06	9.63153e-06	4.95867e-06	9.16127e-06	8.67906e-06	1.45138	0.0405014	0.658907	1.25718	0.33019
18638						651.34	901.6	NEG									1.36409e-05	1.36987e-05	1.06854e-05	2.25209e-05	2.51539e-05	5.23265e-06	1.51554e-05	2.40078e-05	2.46417e-05	3.00803e-05	2.33606e-05	1.93941e-05	2.36397e-05	2.41874e-05	1.74512	0.0223592	0.658907	0.626584	-0.674421
18647			D	Pyrazolate	-22.6736	652.426	440.31	NEG									5.67859e-06	7.12994e-06	5.50865e-06	4.72505e-06	4.99849e-06	3.46245e-06	5.25053e-06	1.08309e-05	8.22877e-06	1.06129e-05	7.93655e-06	6.42001e-06	1.03086e-05	9.05629e-06	2.3179	0.00152754	0.658907	0.579766	-0.786457
18687						653.696	390.294	NEG									0.00111959	0.00128677	0.00110866	0.00102008	0.00107544	0.00078588	0.00106607	0.00133354	0.00134003	0.00144836	0.0012251	0.00104409	0.00126391	0.00127584	1.71803	0.0368365	0.658907	0.835587	-0.259138
18690			D	(2-{[6-({[(2E)-3-(3,4-dihydroxyphenyl)prop-2-enoyl]oxy}methyl)-3,4,5-trihydroxyoxan-2-yl]oxy}-4-hydroxy-2,5-bis(hydroxymethyl)oxolan-3-yl)oxidanesulfonic acid	4.65367	653.704	585.51	NEG									3.4964e-05	4.72038e-05	3.85158e-05	3.51307e-05	3.63512e-05	2.29196e-05	3.58475e-05	5.0576e-05	4.30245e-05	5.4701e-05	4.24969e-05	3.65123e-05	4.48957e-05	4.53677e-05	1.72774	0.0438131	0.658907	0.790155	-0.339793
18725						655.592	477.359	NEG									6.48781e-06	5.61182e-06	4.99695e-06	5.61706e-06	6.46635e-06	2.93527e-06	5.35255e-06	8.99626e-06	4.81944e-06	1.17165e-05	1.10711e-05	5.81078e-06	7.13747e-06	8.25859e-06	1.75781	0.0446732	0.658907	0.648119	-0.62567
18730						656.203	478.361	NEG									1.4512e-06	1.03024e-06	1.25825e-06	8.88878e-07	9.23103e-07	4.81697e-07	1.00556e-06	2.37263e-06	1.35225e-06	3.27602e-06	1.24505e-06	1.16242e-06	1.88633e-06	1.88245e-06	1.87827	0.0361963	0.658907	0.534177	-0.904611
18768						659.481	401.237	NEG									5.48149e-05	4.55323e-05	4.86634e-05	5.0485e-05	4.30108e-05	7.12819e-05	5.22981e-05	4.15991e-05	4.58285e-05	3.14109e-05	4.7603e-05	3.13357e-05	3.80218e-05	3.92998e-05	1.81545	0.0272515	0.658907	1.33075	0.412234
18772						659.577	637.524	NEG									3.92824e-05	3.15489e-05	3.68926e-05	3.99521e-05	3.27033e-05	3.7226e-05	3.62676e-05	2.96964e-05	3.32505e-05	3.18946e-05	3.78302e-05	2.61656e-05	3.0244e-05	3.15136e-05	1.57412	0.0492756	0.658907	1.15086	0.202707
18786						660.838	398.292	NEG									5.77403e-06	2.35851e-05	3.12968e-05	2.92507e-05	2.89419e-05	1.06516e-05	2.15833e-05	3.80794e-05	3.33399e-05	3.1043e-05	3.22921e-05	2.5811e-05	3.86392e-05	3.32008e-05	1.59701	0.0363695	0.658907	0.650086	-0.621298
18851						666.846	900.599	NEG									2.75161e-05	3.17602e-05	2.38343e-05	3.40674e-05	3.54279e-05	1.89581e-05	2.8594e-05	3.78827e-05	3.54171e-05	5.24722e-05	4.15843e-05	4.17461e-05	3.13399e-05	4.00737e-05	1.97857	0.0154029	0.658907	0.713536	-0.486942
18863			D	TG(20:2n6/22:6(4Z,7Z,10Z,13Z,16Z,19Z)/o-18:0)	5.33747	667.772	946.564	NEG									7.50953e-06	5.98317e-06	8.9288e-06	6.90053e-06	9.584e-06	6.98716e-07	6.60079e-06	1.12338e-05	9.03853e-06	1.16208e-05	1.01474e-05	9.65204e-06	8.91083e-06	1.01006e-05	1.24699	0.0424101	0.658907	0.653508	-0.613724
18881						668.79	599.132	NEG									1.88527e-06	1.56282e-06	1.10319e-06	4.01213e-07	1.61484e-06	1.75559e-06	1.38715e-06	3.6114e-07	2.84684e-08	7.74786e-07	7.89523e-07	3.57539e-07	1.54291e-06	6.42394e-07	1.33331	0.0377836	0.658907	2.15935	1.1106
18918						670.673	427.253	NEG									6.42555e-05	4.8783e-05	6.81948e-05	7.19101e-05	5.42342e-05	7.21385e-05	6.32527e-05	5.34133e-05	5.18082e-05	4.64474e-05	6.23616e-05	4.73474e-05	5.53104e-05	5.27814e-05	1.61241	0.0466901	0.658907	1.19839	0.261098
18930			D	Nifurthiazole	12.4439	672.699	255.233	NEG									0.0989616	0.0909193	0.0947182	0.0972904	0.103776	0.115015	0.100114	0.0705638	0.0836781	0.0751082	0.0804649	0.103903	0.0938232	0.0845903	1.98543	0.0293997	0.658907	1.18351	0.243073
18934			D	Prunin 6'-O-gallate	6.80793	672.699	587.509	NEG									0.000946514	0.000938917	0.000939663	0.00090613	0.000969379	0.00102634	0.000954491	0.000776578	0.000813773	0.000821948	0.000822298	0.000895409	0.00100268	0.000855447	1.9705	0.0240432	0.658907	1.11578	0.158053
18935						672.699	588.511	NEG									0.000395782	0.000404373	0.000385108	0.000383314	0.000384195	0.000433886	0.000397776	0.000330978	0.00036009	0.000356206	0.000369546	0.000395359	0.000394207	0.000367731	1.82692	0.0408278	0.658907	1.0817	0.113306
18952			D	b-D-Glucopyranuronosyl-(1->3)-a-D-galactopyranuronosyl-(1->2)-a-L-rhamnopyranosyl-(1->4)-[b-D-glucopyranuronosyl-(1->3)]-a-D-galactopyranuronosyl-(1->2)-L-rhamnopyranose	9.68083	673.339	1015.81	NEG									3.55132e-05	4.05831e-05	2.88876e-05	2.95289e-05	3.72486e-05	4.19419e-05	3.56172e-05	1.31261e-05	1.9744e-05	3.18064e-05	2.71136e-05	3.18654e-05	2.67021e-05	2.50596e-05	1.79179	0.0180169	0.658907	1.4213	0.50721
18969						673.427	417.286	NEG									3.44246e-05	2.82163e-05	1.24525e-05	2.54433e-05	2.20289e-05	1.82589e-05	2.34707e-05	4.24247e-05	4.35634e-05	3.22599e-05	4.46638e-05	2.59156e-05	3.04219e-05	3.65415e-05	1.87822	0.0162349	0.658907	0.642303	-0.638675
19008						677.312	500.368	NEG									2.35834e-05	2.09611e-05	9.79092e-06	1.23083e-05	1.42859e-05	1.99032e-05	1.68055e-05	9.95656e-06	1.66135e-05	8.62928e-06	1.17796e-05	1.00438e-05	5.89418e-06	1.04862e-05	1.7002	0.0391	0.658907	1.60263	0.680443
19010			D	6-[3,4-dihydroxy-5-(3,4,5-trihydroxybenzoyloxy)benzoyloxy]-3,4,5-trihydroxyoxane-2-carboxylic acid	14.9714	677.332	499.364	NEG									8.92694e-05	7.68038e-05	3.74533e-05	4.72695e-05	4.78557e-05	8.11632e-05	6.33025e-05	4.13297e-05	6.19548e-05	3.06224e-05	4.03633e-05	3.69832e-05	2.52304e-05	3.9414e-05	1.71444	0.0416004	0.658907	1.60609	0.683554
19023			D	Dynemicin A	20.5239	679.274	538.492	NEG									5.06511e-05	5.48516e-05	5.85344e-05	4.22669e-05	5.32512e-05	5.6449e-05	5.26674e-05	4.44123e-05	4.57269e-05	3.90298e-05	2.8622e-05	4.47685e-05	4.45499e-05	4.11849e-05	1.97389	0.00932428	0.658907	1.2788	0.354794
19028						679.554	1040.83	NEG									2.78105e-05	2.74606e-05	2.52876e-05	2.39059e-05	2.0978e-05	3.53664e-05	2.68015e-05	1.70796e-05	1.61111e-05	2.21214e-05	2.28314e-05	2.32331e-05	1.91184e-05	2.00825e-05	1.88188	0.0172551	0.658907	1.33457	0.416373
19032						679.819	1038.81	NEG									2.3213e-05	2.38165e-05	2.72295e-05	1.87552e-05	3.76431e-05	2.66293e-05	2.62144e-05	1.61229e-05	1.93549e-05	1.05974e-05	2.05051e-05	1.38502e-05	2.28431e-05	1.72123e-05	1.97935	0.0181445	0.658907	1.52301	0.606924
19037						679.847	118.927	NEG									0.000508197	0.000514387	0.000443874	0.000474922	0.000445588	0.000367246	0.000459036	0.000584189	0.000513482	0.000596154	0.000649383	0.000455534	0.000557192	0.000559322	1.96151	0.0176907	0.658907	0.8207	-0.285073
19038						679.847	729.613	NEG									1.37666e-05	1.30131e-05	1.29837e-05	1.37854e-05	1.21492e-05	1.05616e-05	1.27099e-05	7.28514e-06	9.90712e-06	9.61463e-06	1.12048e-05	1.14135e-05	1.31122e-05	1.04229e-05	1.84842	0.0365233	0.658907	1.21942	0.286201
19050						679.864	378.24	NEG									0.00023037	0.000207461	0.000205586	0.000201657	0.000208584	0.000211278	0.000210823	0.000184119	0.000188493	0.000183538	0.000206169	0.000174853	0.000205171	0.000190391	2.01378	0.0113775	0.658907	1.10732	0.147068
19055			D	Ferroxamine	24.2868	679.864	614.527	NEG									0.0001976	0.000172311	0.000179136	0.000172693	0.000170219	0.000230878	0.00018714	0.000151415	0.000155948	0.000148954	0.000173972	0.000157558	0.000167737	0.000159264	1.93199	0.0235135	0.658907	1.17503	0.232697
19058						679.878	377.237	NEG									0.00101238	0.000949932	0.000909996	0.000885649	0.000966131	0.000922507	0.000941099	0.00080717	0.000866167	0.00082854	0.000946067	0.000794607	0.000907993	0.000858424	1.89324	0.0220121	0.658907	1.09631	0.132657
19061						679.881	728.614	NEG									4.07051e-05	3.10241e-05	3.27142e-05	3.6444e-05	3.5741e-05	3.91677e-05	3.5966e-05	2.56818e-05	3.0709e-05	2.58601e-05	3.42336e-05	3.07562e-05	3.13506e-05	2.97652e-05	2.09451	0.0123196	0.658907	1.20832	0.273007
19063						679.904	117.929	NEG									0.00201149	0.00197592	0.001922	0.00189333	0.00195297	0.00140551	0.0018602	0.00251043	0.00222302	0.00228255	0.00208577	0.00195079	0.00223315	0.00221429	1.87409	0.0147972	0.658907	0.840092	-0.251381
19065						679.904	461.311	NEG									1.21511e-05	8.2887e-06	1.06096e-05	8.95942e-06	1.04087e-05	1.39348e-05	1.07254e-05	7.20564e-06	8.34297e-06	1.05029e-05	8.17851e-06	7.72729e-06	7.35297e-06	8.21838e-06	1.80813	0.0283389	0.658907	1.30505	0.384102
19069						679.921	116.928	NEG									0.0177141	0.0177404	0.0170482	0.0150064	0.0160272	0.0122615	0.0159663	0.0200749	0.0178215	0.0194993	0.0179807	0.0167088	0.0196492	0.0186224	1.74159	0.0252967	0.658907	0.857369	-0.222012
19101						683.287	467.337	NEG									3.75412e-06	6.70796e-06	3.65644e-06	4.34402e-06	4.60936e-06	5.50666e-06	4.76309e-06	6.70638e-06	5.65761e-06	7.51476e-06	5.00285e-06	5.29083e-06	8.08763e-06	6.37668e-06	1.85033	0.0438246	0.658907	0.746955	-0.420906
19102			D	2-O-beta-D-Glucopyranuronosyl-D-mannose	-22.2417	683.306	357.279	NEG									0.000112023	9.0027e-05	0.000127717	0.000146856	0.000101809	0.000162966	0.000123567	8.63884e-05	8.68957e-05	7.28007e-05	9.99022e-05	7.98069e-05	8.41959e-05	8.49983e-05	2.06698	0.017493	0.658907	1.45375	0.539783
19105						683.341	358.282	NEG									2.59496e-05	1.89249e-05	2.79743e-05	2.75989e-05	2.21847e-05	3.10191e-05	2.56086e-05	1.70088e-05	1.66823e-05	1.66291e-05	2.12041e-05	1.51761e-05	1.94297e-05	1.76884e-05	2.20519	0.00266037	0.658907	1.44776	0.533827
19137			D	[2,6-dihydroxy-3-(3,5,6,7-tetrahydroxy-4-oxo-3,4-dihydro-2H-1-benzopyran-2-yl)phenyl]oxidanesulfonic acid	9.94763	687.985	417.321	NEG									0.000998679	0.00125671	0.0010214	0.00101561	0.00104555	0.000684415	0.00100373	0.00136064	0.00139911	0.00141705	0.00116825	0.000991061	0.0012698	0.00126765	1.78935	0.0252972	0.658907	0.791802	-0.336788
19165						690.549	494.358	NEG									5.09097e-06	6.8903e-06	1.0059e-05	5.85376e-06	5.65976e-06	4.87527e-06	6.40485e-06	1.01207e-05	7.40034e-06	6.68431e-06	9.29344e-06	9.48377e-06	9.23033e-06	8.70215e-06	1.71879	0.037438	0.658907	0.736007	-0.442208
19240						698.003	673.562	NEG									2.48573e-06	1.47041e-06	2.30303e-06	3.39549e-06	1.83819e-06	4.97681e-06	2.74494e-06	2.97721e-08	8.28831e-07	1.38738e-06	5.812e-07	1.04597e-06	1.42401e-06	8.8286e-07	1.84927	0.00791395	0.658907	3.10915	1.63652
19251						698.234	418.326	NEG									0.00123797	0.00157919	0.00131282	0.00124967	0.00123077	0.000886006	0.0012494	0.00161756	0.00168202	0.00185357	0.00136668	0.00129841	0.00172851	0.00159112	1.82854	0.022049	0.658907	0.785234	-0.348806
19254			D	alpha-1,5-L-Arabinotetraose	-19.5073	698.241	547.47	NEG									5.8748e-06	4.46753e-06	3.65371e-06	3.24871e-06	3.61391e-06	7.85792e-06	4.7861e-06	1.04557e-06	2.99521e-06	2.82246e-06	1.95455e-06	4.50763e-06	3.26911e-06	2.76575e-06	1.87647	0.0425962	0.658907	1.73048	0.791176
19260			D	Aromadendrin 3,7-diglucoside	1.4397	698.265	613.542	NEG									9.28267e-05	3.48645e-05	0.000105872	0.000103589	9.89481e-05	7.37225e-05	8.49704e-05	0.000119396	0.000128784	0.000149258	0.00010273	0.000100077	0.000134708	0.000122492	1.5546	0.0196241	0.658907	0.69368	-0.527659
19262						698.282	134.895	NEG									5.54011e-05	6.81808e-05	5.47175e-05	5.38357e-05	5.90802e-05	4.21404e-05	5.55593e-05	7.83752e-05	6.13765e-05	7.13333e-05	5.99804e-05	0.000110358	7.16201e-05	7.55072e-05	1.73664	0.0365444	0.658907	0.735814	-0.442587
19266						698.463	393.277	NEG									7.89772e-05	9.44864e-05	7.68204e-05	7.9912e-05	7.1421e-05	6.79403e-05	7.82595e-05	9.57095e-05	0.000105509	0.00011036	8.36554e-05	8.08037e-05	0.00010475	9.67979e-05	1.97745	0.0142242	0.658907	0.808484	-0.306709
19271			D	[2,6-dihydroxy-3-(3,5,6,7-tetrahydroxy-4-oxo-3,4-dihydro-2H-1-benzopyran-2-yl)phenyl]oxidanesulfonic acid	9.9383	698.495	417.321	NEG									0.00465987	0.00598898	0.00478826	0.0048609	0.00456513	0.00335965	0.0047038	0.00639603	0.00663414	0.00712027	0.00547824	0.00491086	0.00628574	0.00613755	1.96563	0.012848	0.658907	0.766397	-0.383835
19276			D	5'-Butyrylphosphouridine	-10.6278	698.562	395.274	NEG									2.61329e-05	3.02195e-05	2.56163e-05	2.1606e-05	2.49381e-05	2.2441e-05	2.5159e-05	3.20333e-05	3.33067e-05	3.71169e-05	2.308e-05	2.5301e-05	3.48285e-05	3.09444e-05	1.62036	0.0491682	0.658907	0.813038	-0.298606
19282						698.63	458.228	NEG									1.0066e-05	1.16106e-05	8.40605e-06	1.02557e-05	8.66358e-06	8.38835e-06	9.56506e-06	1.20582e-05	1.4114e-05	1.78416e-05	1.17968e-05	1.27007e-05	1.72681e-05	1.42966e-05	2.25942	0.00286274	0.658907	0.669045	-0.579824
19340						705.321	102.951	NEG									6.28856e-05	6.38804e-05	6.42072e-05	5.7549e-05	5.42198e-05	4.47796e-05	5.79203e-05	6.6513e-05	9.05375e-05	9.8535e-05	6.55611e-05	6.24946e-05	6.24027e-05	7.43407e-05	1.69414	0.0457334	0.658907	0.77912	-0.360083
19362			D	1-(5'-Phosphoribosyl)-5-amino-4-(N-succinocarboxamide)-imidazole	-16.5018	709.814	455.283	NEG									3.89464e-06	3.63347e-06	5.46324e-06	5.7783e-06	3.41024e-06	5.93249e-06	4.6854e-06	3.48857e-06	2.21256e-06	4.51423e-06	3.19311e-06	3.06806e-06	3.4692e-06	3.32429e-06	1.52252	0.0361016	0.658907	1.40944	0.495126
19374						710.7	179.989	NEG									0.000342751	0.000420972	0.000490938	0.000256845	0.000486039	0.000395722	0.000398878	0.000687381	0.000584935	0.000908277	0.000747781	0.000311688	0.00082915	0.000678202	1.93187	0.0138069	0.658907	0.58814	-0.765768
19401						711.451	697.17	NEG									1.43252e-06	1.51463e-06	1.03295e-06	2.48266e-08	7.2071e-07	5.39043e-07	8.77446e-07	2.97721e-08	2.84684e-08	3.26275e-08	2.81174e-08	2.57697e-08	7.91134e-07	1.55981e-07	1.94731	0.0210338	0.658907	5.62533	2.49194
19483						720.05	641.464	NEG									8.54525e-06	9.78697e-06	2.9237e-06	4.76586e-06	2.63473e-06	6.2347e-06	5.8152e-06	3.17422e-06	2.87525e-06	4.07287e-06	2.70908e-06	1.73598e-06	1.36913e-06	2.65609e-06	1.62791	0.0456733	0.658907	2.18939	1.13053
19519						722.265	618.19	NEG									2.68337e-08	1.17335e-06	2.35099e-06	1.04442e-06	1.27303e-06	1.88244e-08	9.81239e-07	1.78769e-06	1.18601e-06	2.50487e-06	2.70327e-06	2.17431e-06	2.76428e-06	2.18674e-06	1.55148	0.0199521	0.658907	0.448723	-1.1561
19522			D	3-Hydroxy-L-tyrosyl-AMP	-9.7328	722.799	527.396	NEG									1.39238e-05	1.16073e-05	5.64796e-06	9.10525e-06	8.73176e-06	1.47431e-05	1.06265e-05	5.92273e-06	9.68153e-06	3.75063e-06	7.07204e-06	5.91708e-06	3.57038e-06	5.98573e-06	1.86518	0.0203158	0.658907	1.77531	0.828071
19523			D	Tomentin	0.0748606	722.938	347.296	NEG									3.42665e-06	4.70535e-06	1.97962e-06	2.26957e-06	2.98102e-06	2.09735e-06	2.90993e-06	4.93652e-06	5.18322e-06	7.4282e-06	4.44542e-06	1.8711e-06	5.5091e-06	4.89559e-06	1.69511	0.0415463	0.658907	0.594397	-0.7505
19551						725.41	135.971	NEG									0.00119195	0.000958806	0.000949875	0.000848215	0.000752582	0.000540177	0.0008736	0.00108677	0.000956938	0.00112237	0.00253622	0.00135549	0.00160142	0.0014432	1.70443	0.0487587	0.658907	0.605321	-0.724227
19562						725.564	101.948	NEG									0.00373219	0.00448522	0.00451304	0.00566377	0.00469611	0.00218126	0.00421193	0.00850688	0.00452489	0.0094026	0.00912484	0.00882832	0.0044905	0.00747967	1.99231	0.011674	0.658907	0.563117	-0.828493
19566						725.564	393.323	NEG									3.54185e-05	4.49054e-05	3.60671e-05	4.30312e-05	3.00215e-05	4.05282e-05	3.83287e-05	1.7676e-05	3.23649e-05	2.71426e-05	2.69739e-05	2.94003e-05	4.21076e-05	2.92776e-05	1.76109	0.0455303	0.658907	1.30915	0.388629
19592			D	[2-(3,4-dihydroxyphenyl)-5,6,7-trihydroxy-4-oxo-3,4-dihydro-2H-1-benzopyran-3-yl]oxidanesulfonic acid	23.5516	726.517	401.327	NEG									2.25073e-05	1.77644e-05	1.07642e-05	9.06123e-06	1.05441e-05	5.43841e-06	1.26799e-05	3.37981e-05	2.62076e-05	4.5879e-05	2.57297e-05	1.03678e-05	2.36502e-05	2.76054e-05	1.92404	0.0206429	0.658907	0.459328	-1.1224
19624						730.586	607.422	NEG									7.33742e-06	1.00062e-05	5.79215e-06	1.08095e-05	5.12284e-06	5.50464e-06	7.42879e-06	1.15696e-05	1.12701e-05	1.1916e-05	9.15923e-06	8.2872e-06	1.08524e-05	1.05091e-05	1.91581	0.0240479	0.658907	0.706892	-0.500439
19633						731.76	639.448	NEG									1.57991e-05	1.52245e-05	2.58958e-06	1.15249e-05	6.65598e-06	6.91967e-06	9.78562e-06	3.27687e-06	7.74531e-06	3.97818e-06	2.19271e-06	2.66781e-06	3.49904e-06	3.89332e-06	1.75307	0.0281392	0.658907	2.51344	1.32966
19676						737.872	161.913	NEG									0.000353174	0.000307898	0.000250753	0.000368776	0.000243624	0.000308065	0.000305382	0.000407131	0.000486318	0.000470032	0.000402649	0.000338192	0.000463271	0.000427932	2.17771	0.00266809	0.658907	0.713622	-0.486769
19681						737.93	477.358	NEG									7.08626e-05	5.55867e-05	0.000138532	9.46543e-05	0.00012582	3.45054e-06	8.14843e-05	0.000142005	0.000115705	0.000136493	0.000154259	0.000134432	0.000126516	0.000134902	1.23118	0.0453078	0.658907	0.604026	-0.727317
19684						737.977	478.361	NEG									2.15451e-05	1.63636e-05	4.1368e-05	2.81328e-05	4.00523e-05	1.45076e-05	2.69949e-05	4.40093e-05	3.35429e-05	3.96068e-05	4.83817e-05	3.95196e-05	3.86551e-05	4.06192e-05	1.73432	0.0251526	0.658907	0.664584	-0.589476
19690						738.466	664.481	NEG									7.66345e-06	2.61953e-06	9.61457e-06	8.60726e-06	1.08431e-05	9.79692e-07	6.72126e-06	1.51319e-05	1.93643e-05	7.20923e-06	1.31873e-05	1.35328e-05	9.18307e-06	1.29348e-05	1.41946	0.0270811	0.658907	0.519627	-0.94445
19698						738.631	685.473	NEG									1.27916e-05	1.49116e-06	1.46105e-05	1.5129e-05	2.15519e-05	3.58709e-06	1.15269e-05	3.03709e-05	2.77919e-05	1.19376e-05	1.95346e-05	2.73116e-05	1.55879e-05	2.20891e-05	1.38397	0.0356827	0.658907	0.521837	-0.93833
19723						739.949	787.502	NEG									3.798e-06	3.01785e-08	1.3975e-06	4.38082e-06	2.07909e-06	3.00042e-07	1.9976e-06	3.63547e-06	4.45922e-06	3.9097e-06	4.05043e-06	4.10083e-06	3.76271e-06	3.98639e-06	1.34594	0.0413643	0.658907	0.501106	-0.996813
19735						740.566	394.263	NEG									4.08035e-05	4.97435e-06	3.69474e-05	3.8199e-05	3.91493e-05	3.35697e-05	3.22739e-05	4.69399e-05	4.65138e-05	4.98229e-05	4.76434e-05	3.99568e-05	6.11322e-05	4.86682e-05	1.22574	0.025135	0.658907	0.663141	-0.592613
19788						742.569	512.432	NEG									7.26478e-06	4.28626e-06	6.73085e-06	5.61365e-06	6.82532e-06	2.9143e-06	5.60586e-06	7.77579e-06	7.7262e-06	1.02825e-05	8.71148e-06	5.55646e-06	8.12226e-06	8.02911e-06	1.65465	0.0270665	0.658907	0.698192	-0.518304
19790			D	(2-{[2-(3,4-dihydroxyphenyl)-5,7-dihydroxy-4-oxo-4H-chromen-3-yl]oxy}-4-hydroxy-5-(hydroxymethyl)oxolan-3-yl)oxidanesulfonic acid	-21.2793	742.589	515.406	NEG									6.89987e-06	1.22946e-06	6.91152e-06	7.85204e-06	7.8229e-06	5.30971e-06	6.00425e-06	9.12546e-06	8.71797e-06	1.19403e-05	9.62209e-06	7.8955e-06	1.01061e-05	9.5679e-06	1.45075	0.012493	0.658907	0.627541	-0.672218
19837						747.936	716.458	NEG									6.64449e-06	4.36466e-06	9.07406e-07	3.43586e-06	7.50693e-07	5.65478e-06	3.62632e-06	4.33532e-07	1.78618e-06	1.67679e-06	2.81174e-08	8.79561e-07	2.89847e-07	8.49005e-07	1.7043	0.0369843	0.658907	4.27126	2.09466
19841						748.588	654.467	NEG									2.44777e-05	3.03207e-05	1.6831e-05	1.40186e-05	1.22599e-05	1.34059e-05	1.85523e-05	9.98099e-06	1.79578e-05	8.42133e-06	8.04936e-06	7.97973e-06	6.76112e-06	9.85839e-06	1.98668	0.028604	0.658907	1.88188	0.912174
19843						748.929	136.892	NEG									7.28927e-05	4.78597e-05	7.77161e-05	8.61676e-05	4.84989e-05	5.94365e-05	6.54286e-05	9.13333e-05	8.35217e-05	9.42426e-05	8.72708e-05	8.42342e-05	8.78195e-05	8.80704e-05	1.93617	0.0163823	0.658907	0.742913	-0.428736
19854			D	Phosphonoformyl-CMP	0.83865	749.866	432.194	NEG									5.13002e-06	4.32793e-06	3.40086e-06	6.3695e-06	4.96018e-06	2.46122e-06	4.44162e-06	6.85872e-06	5.53351e-06	8.14508e-06	7.56009e-06	5.22824e-06	4.41091e-06	6.28943e-06	1.72961	0.0475106	0.658907	0.706204	-0.501843
19892						751.225	123.934	NEG									9.73519e-05	0.000116188	9.54026e-05	6.1788e-05	9.22524e-05	8.8402e-05	9.18975e-05	0.000123337	0.000114827	0.000122391	0.000114774	0.000187652	0.000131574	0.000132426	1.86723	0.0129165	0.658907	0.693954	-0.527088
19896			D	6-[3-(6,7-dimethoxy-2H-1,3-benzodioxol-5-yl)oxirane-2-carbonyloxy]-3,4,5-trihydroxyoxane-2-carboxylic acid	2.07528	751.901	445.353	NEG									1.75748e-05	2.33556e-05	1.92323e-05	1.8029e-05	2.25116e-05	1.70869e-05	1.96317e-05	2.25435e-05	2.54276e-05	3.01011e-05	2.26811e-05	1.9446e-05	2.70831e-05	2.45471e-05	1.89076	0.0264612	0.658907	0.799758	-0.322365
19912						754.201	127.927	NEG									4.02634e-05	6.52388e-05	4.34258e-05	4.9187e-05	5.94857e-05	4.12394e-05	4.98067e-05	6.7529e-05	6.62159e-05	6.70696e-05	5.93796e-05	5.48258e-05	5.73924e-05	6.20687e-05	1.93332	0.0286182	0.658907	0.802444	-0.317527
19917						755.354	471.368	NEG									6.51241e-06	8.24428e-06	5.41114e-06	5.07764e-06	4.67513e-06	5.47435e-06	5.89916e-06	6.4699e-06	6.9234e-06	8.1126e-06	7.55839e-06	7.68253e-06	1.14439e-05	8.03178e-06	1.72936	0.0387513	0.658907	0.734477	-0.445211
19931						759.68	418.704	NEG									4.82013e-05	7.45432e-05	5.24678e-05	4.22468e-05	2.37912e-05	5.15783e-05	4.88048e-05	1.83792e-05	1.53712e-05	2.15183e-05	2.08845e-05	2.50248e-05	2.41563e-05	2.0889e-05	2.30507	0.00803475	0.658907	2.33638	1.22428
19934						760.293	107.036	NEG									0.00016456	9.29499e-05	5.56809e-05	0.000113309	7.31805e-05	4.12825e-05	9.01604e-05	0.000433206	0.00010114	0.000202393	0.00018722	0.00018677	0.000168661	0.000213232	2.05327	0.03301	0.658907	0.422828	-1.24186
19937						762.141	391.289	NEG									0.000407687	0.000401869	0.0002915	0.000368789	0.000306561	0.000296199	0.000345434	0.000314308	0.000528985	0.000480544	0.000419268	0.000489773	0.000413634	0.000441085	1.55103	0.0306671	0.658907	0.783146	-0.352647
19942						763.129	83.0251	NEG									7.11648e-05	0.000144018	0.000112609	0.000101513	0.000232735	8.45818e-05	0.000124437	0.000344905	0.000252822	0.000233458	9.54941e-05	0.000370431	0.00016779	0.00024415	1.72678	0.0340523	0.658907	0.509674	-0.972353
19993			D	TG(14:1(9Z)/18:3(6Z,9Z,12Z)/14:1(9Z))	-8.47169	768.029	770.188	NEG									6.58402e-06	5.45312e-06	4.27208e-06	1.60197e-06	6.4137e-06	4.17855e-06	4.75057e-06	5.41381e-07	2.23391e-06	2.47197e-06	2.15762e-06	8.76853e-07	5.20628e-06	2.248e-06	1.7503	0.0328709	0.658907	2.11324	1.07946
20001						768.166	749.167	NEG									8.56866e-07	7.49325e-07	3.93409e-07	2.48266e-08	1.09654e-06	3.2013e-07	5.73516e-07	2.97721e-08	2.84684e-08	3.26275e-08	2.81174e-08	2.57697e-08	3.80876e-07	8.76052e-08	1.98421	0.0285089	0.658907	6.5466	2.71075
20004						768.32	771.186	NEG									3.45912e-06	3.26268e-06	9.0777e-07	8.11233e-07	1.79437e-06	2.23405e-06	2.0782e-06	2.97721e-08	4.26447e-07	4.13266e-07	3.33203e-07	2.57697e-08	2.62419e-06	6.42108e-07	1.8654	0.0411079	0.658907	3.23653	1.69445
20023			D	Icilin	0.565372	770.5	312.3	NEG									1.0559e-06	5.77784e-07	8.25018e-07	2.48266e-08	3.49011e-07	1.17235e-06	6.67482e-07	2.97721e-08	2.84684e-08	3.26275e-08	2.81174e-08	2.57697e-08	6.55456e-07	1.33369e-07	1.91972	0.0271545	0.658907	5.00479	2.32331
20024			D	Mefluidide	-12.5424	770.575	311.296	NEG									1.93153e-05	1.53254e-05	1.08845e-05	6.52894e-06	1.80543e-05	2.43804e-05	1.57481e-05	8.22065e-06	1.22256e-05	5.87902e-06	7.73261e-06	8.39425e-06	1.26848e-05	9.18949e-06	1.71728	0.041969	0.658907	1.71371	0.777124
20048			D	2,4,5-trihydroxy-3-[3-hydroxy-4-methoxy-5-(3,4,5-trihydroxybenzoyloxy)benzoyloxy]benzoic acid	21.8441	774.659	505.374	NEG									0.000467815	0.000309453	0.000231005	0.000219491	0.000453194	0.000341246	0.000337034	0.000292729	0.000549384	0.000571087	0.000500997	0.000452021	0.000584441	0.000491776	1.51225	0.0320211	0.658907	0.68534	-0.545108
20054						775.108	86.0248	NEG									2.52504e-05	1.48599e-05	1.65236e-05	8.95517e-06	1.97413e-05	1.26236e-05	1.63257e-05	2.46102e-05	2.42794e-05	2.42959e-05	2.10296e-05	2.1757e-05	1.79723e-05	2.23241e-05	1.55817	0.0406186	0.658907	0.731303	-0.451459
20070						775.888	93.0095	NEG									3.93664e-06	9.97886e-06	4.12345e-06	6.71618e-06	9.49243e-06	7.88345e-06	7.02183e-06	1.1143e-05	1.10397e-05	1.72472e-05	9.14047e-06	2.12051e-05	9.45671e-06	1.32054e-05	1.98613	0.0210463	0.658907	0.531741	-0.911205
20071						775.888	699.504	NEG									7.72172e-06	1.5658e-05	1.51243e-05	1.30317e-05	2.04952e-05	3.60998e-07	1.20653e-05	2.56483e-05	2.01057e-05	1.12269e-05	2.64707e-05	2.29723e-05	1.65617e-05	2.04976e-05	1.16517	0.0478929	0.658907	0.58862	-0.76459
20073			D	TG(14:0/22:1(13Z)/o-18:0)	-1.93561	775.942	876.508	NEG									2.27926e-05	3.15643e-05	2.23067e-05	1.61437e-05	1.82605e-05	2.21994e-05	2.22112e-05	1.55309e-05	9.56957e-06	1.79931e-05	1.59713e-05	1.5414e-05	1.80172e-05	1.5416e-05	1.70966	0.0218095	0.658907	1.44079	0.526856
20076			D	p-Aminobenzamidine dihydrochloride	-4.09915	776.051	209.095	NEG									5.68479e-05	5.96442e-05	5.91285e-05	5.32716e-05	5.88368e-05	4.14644e-05	5.48656e-05	6.945e-05	6.39392e-05	6.61475e-05	6.27614e-05	5.4108e-05	6.95642e-05	6.43284e-05	1.71978	0.0279116	0.658907	0.852899	-0.229554
20121			D	Coumaphos anti-dimer	-19.8338	777.896	726.524	NEG									8.57765e-07	7.82472e-07	3.81532e-06	4.18437e-06	4.40167e-06	1.2213e-06	2.54381e-06	6.41477e-06	7.98506e-06	4.80355e-06	5.76731e-06	5.29629e-06	1.22761e-06	5.2491e-06	1.50381	0.04308	0.658907	0.484619	-1.04508
20129						778.08	78.9859	NEG									2.08205e-05	2.08992e-05	1.91879e-05	2.38051e-05	1.89982e-05	1.53895e-05	1.98501e-05	2.79348e-05	2.47102e-05	3.04338e-05	2.88462e-05	2.00255e-05	2.06791e-05	2.54383e-05	1.96705	0.024571	0.658907	0.780324	-0.357855
20144						778.541	173.118	NEG									1.39724e-05	5.28647e-06	1.63597e-05	1.19179e-05	1.23523e-06	5.13701e-06	8.98478e-06	1.57376e-05	2.23896e-05	1.50261e-05	1.31786e-05	2.54179e-05	2.00473e-05	1.86329e-05	1.56384	0.0111596	0.658907	0.482201	-1.05229
20148			D	Sodium 2-O-L-rhamnopyranosyl-4-deoxy-alpha-L-threo-hex-4-eno-pyranosidurote	-21.9265	778.674	345.247	NEG									1.48667e-06	1.63741e-06	1.6329e-06	1.32963e-06	1.54746e-06	1.79168e-06	1.57096e-06	1.68521e-06	2.4862e-06	3.68123e-06	1.80939e-06	2.13191e-06	3.58099e-06	2.56249e-06	1.91621	0.0383807	0.658907	0.613059	-0.705902
20174			D	L-Malyl-CoA	-11.0348	779.154	884.604	NEG									4.4065e-06	9.30968e-06	5.68614e-06	9.624e-06	6.33384e-06	8.55815e-06	7.31972e-06	6.71974e-06	1.145e-05	1.54057e-05	1.08244e-05	1.24545e-05	8.27509e-06	1.08549e-05	1.70401	0.0435644	0.658907	0.674323	-0.568487
20236						779.325	845.613	NEG									4.7265e-05	5.56062e-05	3.98976e-05	6.24443e-05	3.58312e-05	3.86461e-05	4.66151e-05	0.000105872	0.000140926	7.36557e-05	8.68281e-05	6.02647e-05	4.07892e-05	8.47226e-05	1.89814	0.0455898	0.658907	0.550208	-0.86195
20237			D	(2E)-Pentenoyl-CoA	8.21441	779.325	846.624	NEG									7.74331e-05	9.59819e-05	6.9138e-05	7.18236e-05	6.49919e-05	5.5562e-05	7.24884e-05	9.5314e-05	0.00010358	9.57745e-05	8.97305e-05	7.30009e-05	7.83276e-05	8.92879e-05	1.74501	0.0441731	0.658907	0.811851	-0.300714
20239						779.325	857.579	NEG									7.04186e-06	8.04279e-06	1.21333e-05	1.7445e-05	1.68563e-05	9.56837e-06	1.18479e-05	2.01261e-05	2.05379e-05	2.21833e-05	1.39566e-05	1.59904e-05	1.69435e-05	1.82896e-05	1.93501	0.0160217	0.658907	0.647796	-0.626389
20244						779.325	901.6	NEG									1.23956e-05	1.59532e-05	1.31087e-05	1.54108e-05	1.75621e-05	1.2691e-05	1.45202e-05	2.18466e-05	1.94511e-05	2.57327e-05	2.12186e-05	2.01749e-05	1.73704e-05	2.09657e-05	2.46032	0.00113115	0.658907	0.69257	-0.529968
20262						779.326	865.576	NEG									1.7122e-05	1.65811e-05	1.40224e-05	2.09355e-05	1.49532e-05	1.24859e-05	1.60167e-05	2.16922e-05	2.27254e-05	2.80903e-05	2.63467e-05	2.39844e-05	1.76611e-05	2.34167e-05	2.22822	0.00319463	0.658907	0.683985	-0.547963
20263						779.327	882.585	NEG									2.94054e-06	5.74221e-06	4.96626e-06	6.71588e-06	6.04604e-06	4.89795e-06	5.21815e-06	8.30296e-06	9.03259e-06	1.04979e-05	8.47101e-06	8.06787e-06	4.18234e-06	8.09245e-06	1.88846	0.0175136	0.658907	0.644817	-0.633039
20264						779.338	900.599	NEG									2.54802e-05	3.4129e-05	2.66886e-05	3.64699e-05	3.70756e-05	2.49452e-05	3.07981e-05	4.60478e-05	3.89959e-05	5.59419e-05	4.38962e-05	3.87009e-05	3.4968e-05	4.30918e-05	2.22857	0.00925341	0.658907	0.714709	-0.484572
20285						779.361	872.694	NEG									2.43435e-05	3.04419e-05	2.11567e-05	2.0558e-05	2.00386e-05	2.09679e-05	2.29178e-05	2.8779e-05	2.69646e-05	2.78855e-05	3.05098e-05	2.5094e-05	2.47926e-05	2.73376e-05	1.85535	0.0386396	0.658907	0.838324	-0.25442
20291						779.378	883.587	NEG									3.42434e-06	5.65752e-06	2.42707e-06	4.76958e-06	2.74736e-06	4.9025e-06	3.98806e-06	4.97668e-06	5.03024e-06	9.53611e-06	6.5421e-06	5.87682e-06	5.06572e-06	6.17128e-06	1.95157	0.0348718	0.658907	0.646229	-0.629882
20297						779.414	742.504	NEG									4.05405e-06	4.06805e-06	3.62201e-06	3.47641e-06	4.0892e-06	4.11385e-06	3.90393e-06	5.37209e-06	5.4112e-06	3.92692e-06	4.91121e-06	4.36099e-06	4.33076e-06	4.71886e-06	1.91236	0.0137368	0.658907	0.827303	-0.273513
20301						779.43	834.587	NEG									4.61191e-06	7.08973e-06	5.36475e-06	8.32622e-06	9.43959e-06	5.20425e-06	6.67274e-06	7.24914e-06	7.43784e-06	1.31974e-05	1.06284e-05	9.21855e-06	1.00277e-05	9.62652e-06	1.86533	0.0335951	0.658907	0.693162	-0.528735
20316						779.577	635.413	NEG									2.26954e-06	1.7485e-06	2.08801e-06	1.8718e-06	2.15203e-06	1.88244e-08	1.69145e-06	2.60171e-06	1.7373e-06	4.75692e-06	2.35341e-06	3.08767e-06	2.97526e-06	2.91871e-06	1.08301	0.0465163	0.658907	0.579519	-0.787071
20328			D	PA(16:0/22:4(7Z,10Z,13Z,16Z))	-17.4823	779.703	725.996	NEG									3.74124e-06	3.93976e-06	3.17589e-06	4.59904e-06	3.4046e-06	3.09067e-06	3.65853e-06	5.16829e-06	5.95815e-06	5.92504e-06	5.70881e-06	3.84611e-06	3.97455e-06	5.09682e-06	2.11801	0.010188	0.658907	0.717806	-0.478334
20329						779.703	881.57	NEG									4.55919e-06	3.40446e-06	5.27747e-06	6.13572e-06	4.97504e-06	3.26371e-06	4.6026e-06	7.3781e-06	7.61678e-06	7.32839e-06	7.64026e-06	4.98463e-06	7.53884e-06	7.08117e-06	2.1206	0.00252517	0.658907	0.649977	-0.621538
20350			D	Cacodylate	-6.29921	779.843	139.004	NEG									2.82422e-06	3.20495e-06	2.09964e-06	2.7159e-06	2.98185e-06	2.43582e-06	2.7104e-06	3.65123e-06	3.23303e-06	3.85296e-06	3.20656e-06	3.0926e-06	3.89816e-06	3.48909e-06	2.16704	0.0048963	0.658907	0.776821	-0.364346
20354						779.843	468.137	NEG									1.32166e-06	5.51119e-07	6.0135e-07	8.93237e-07	1.20893e-06	9.99449e-07	9.2929e-07	1.55315e-06	1.14055e-06	2.77267e-06	2.27894e-06	1.33971e-06	1.51916e-06	1.76737e-06	2.07192	0.0148891	0.658907	0.525805	-0.9274
20355						779.843	899.585	NEG									1.32235e-05	9.68862e-06	1.62436e-05	1.51163e-05	1.73634e-05	8.31277e-06	1.33247e-05	1.90322e-05	2.15709e-05	2.19635e-05	2.09809e-05	1.83863e-05	1.9678e-05	2.02687e-05	2.04523	0.00147222	0.658907	0.657405	-0.605147
20367			D	dTDP-5-dimethyl-L-lyxose	-14.3799	779.883	563.355	NEG									3.05598e-06	2.64652e-06	2.29597e-06	2.2793e-06	2.3154e-06	7.11425e-07	2.21743e-06	3.87498e-06	3.60592e-06	2.99908e-06	3.18192e-06	2.47022e-06	3.04174e-06	3.19564e-06	1.45386	0.028561	0.658907	0.693893	-0.527216
20378			D	TG(20:2n6/22:6(4Z,7Z,10Z,13Z,16Z,19Z)/o-18:0)	4.19245	779.889	946.563	NEG									1.33939e-05	1.30964e-05	1.6426e-05	1.53673e-06	1.4967e-05	2.85096e-06	1.03785e-05	1.84048e-05	1.61976e-05	1.82793e-05	1.96106e-05	2.06934e-05	1.43627e-05	1.79247e-05	1.41329	0.034481	0.658907	0.579005	-0.788352
20388						779.922	674.403	NEG									2.78584e-06	2.54736e-06	2.38969e-06	1.45558e-06	3.33574e-06	7.26927e-07	2.20686e-06	3.33254e-06	3.25976e-06	4.07996e-06	2.74363e-06	2.81584e-06	3.48396e-06	3.28595e-06	1.49562	0.0328039	0.658907	0.671605	-0.574315
20394			D	TG(20:1(11Z)/o-18:0/20:1(11Z))	-8.61064	779.922	930.57	NEG									2.49777e-05	2.51985e-05	3.44281e-05	3.58964e-05	3.19316e-05	7.17088e-06	2.66005e-05	4.18012e-05	3.57457e-05	4.34952e-05	3.999e-05	3.53564e-05	3.05564e-05	3.78242e-05	1.40208	0.0394315	0.658907	0.703268	-0.507853
20403						779.953	716.451	NEG									3.55344e-06	4.31658e-06	3.87352e-06	4.00902e-06	1.56564e-06	2.48927e-06	3.30124e-06	5.12026e-06	4.7574e-06	4.90941e-06	4.64676e-06	4.12374e-06	3.5774e-06	4.5225e-06	1.63555	0.032064	0.658907	0.729961	-0.45411
20410						779.953	949.588	NEG									6.77819e-06	5.78613e-06	6.70863e-06	7.73475e-06	6.48086e-06	2.47337e-06	5.99366e-06	9.49418e-06	7.82834e-06	8.01454e-06	7.9396e-06	8.17546e-06	6.36003e-06	7.96869e-06	1.43038	0.0430431	0.658907	0.752151	-0.410906
20412						779.964	193.028	NEG									6.50197e-06	8.60999e-06	5.94896e-06	6.67986e-06	6.87812e-06	4.99348e-06	6.60207e-06	7.96797e-06	8.71848e-06	9.06479e-06	7.31821e-06	6.7086e-06	8.57821e-06	8.05938e-06	1.75644	0.0385216	0.658907	0.819178	-0.287751
20446			D	TG(20:0/22:6(4Z,7Z,10Z,13Z,16Z,19Z)/o-18:0)	12.0208	779.982	950.603	NEG									3.57704e-06	4.60032e-06	4.39037e-06	4.27476e-06	3.64457e-06	3.32002e-06	3.96784e-06	5.20542e-06	5.10306e-06	4.95078e-06	4.53269e-06	4.98234e-06	3.86761e-06	4.77365e-06	1.87191	0.0209053	0.658907	0.831197	-0.266737
20454			D	TG(15:0/20:1(11Z)/24:1(15Z))	-10.6939	779.99	958.601	NEG									1.57845e-06	1.59035e-06	1.80418e-06	2.98029e-06	2.78755e-06	1.07634e-06	1.96953e-06	3.8492e-06	3.54874e-06	3.90522e-06	3.53852e-06	4.15157e-06	2.79917e-06	3.63207e-06	2.21161	0.00097565	0.658907	0.54226	-0.882942
20461						780.005	926.61	NEG									4.43311e-06	6.87866e-06	4.00866e-06	5.52817e-06	3.30449e-06	6.82359e-06	5.16278e-06	1.18599e-05	1.59918e-05	8.84451e-06	9.78971e-06	6.44538e-06	5.28003e-06	9.70188e-06	2.00544	0.023226	0.658907	0.532142	-0.910116
20466						780.021	736.441	NEG									2.82385e-06	3.87542e-06	3.34434e-06	3.37016e-06	4.45344e-06	2.71379e-07	3.0231e-06	4.48593e-06	5.6762e-06	3.46099e-06	4.58385e-06	4.5297e-06	4.79001e-06	4.58778e-06	1.15359	0.0395242	0.658907	0.658946	-0.601767
20472						780.053	730.466	NEG									2.83693e-06	3.7594e-06	1.58124e-06	1.82873e-06	2.22861e-06	1.18377e-07	2.05888e-06	5.23161e-06	4.83807e-06	4.59975e-06	3.55891e-06	3.41609e-06	3.69807e-06	4.22375e-06	1.51322	0.00436615	0.658907	0.487454	-1.03666
20490						780.538	733.448	NEG									1.3149e-06	8.87717e-07	7.01283e-07	1.68721e-06	1.70753e-06	1.89195e-07	1.08131e-06	1.68647e-06	2.28809e-06	1.77063e-06	1.41246e-06	1.46477e-06	1.6743e-06	1.71612e-06	1.39638	0.0440402	0.658907	0.630087	-0.666376
20500			D	PE-NMe(14:0/20:5(5Z,8Z,11Z,14Z,17Z))	9.99584	781.832	724.988	NEG									4.81679e-06	4.73504e-06	3.6286e-06	5.46111e-06	3.94783e-06	3.7543e-06	4.39061e-06	5.67749e-06	8.37558e-06	6.37193e-06	5.60946e-06	5.81035e-06	4.09828e-06	5.99052e-06	1.77318	0.0316198	0.658907	0.732927	-0.448258
20501						781.848	96.9601	NEG									2.92393e-05	3.57804e-05	2.78597e-05	2.77931e-05	2.67081e-05	2.24956e-05	2.83127e-05	4.11396e-05	3.19713e-05	3.68715e-05	3.33008e-05	3.68851e-05	3.01093e-05	3.50463e-05	1.97173	0.0189854	0.658907	0.807866	-0.307812
20530						782.607	82.0038	NEG									2.53259e-06	1.83732e-06	1.73321e-06	1.72273e-06	2.30116e-06	1.40218e-06	1.92153e-06	2.68114e-06	1.98239e-06	2.54794e-06	2.35581e-06	2.82298e-06	2.90448e-06	2.54912e-06	1.77981	0.0170144	0.658907	0.753802	-0.407743
20531						782.611	675.024	NEG									4.83231e-06	4.42552e-06	4.38942e-06	3.94851e-06	4.43413e-06	3.3718e-06	4.23361e-06	4.27529e-06	4.80916e-06	5.72342e-06	5.08418e-06	4.84543e-06	4.6879e-06	4.90423e-06	1.58298	0.0406071	0.658907	0.863257	-0.212138
20538						783.128	593.021	NEG									9.29015e-06	9.13702e-06	8.84999e-06	8.51175e-06	8.50601e-06	6.7108e-06	8.50095e-06	9.48481e-06	9.55481e-06	1.11836e-05	9.43698e-06	8.99643e-06	9.95448e-06	9.76852e-06	1.74321	0.0272649	0.658907	0.87024	-0.200515
20543						783.242	926.967	NEG									7.61911e-06	6.68601e-06	6.31102e-06	6.57709e-06	5.14796e-06	4.32471e-06	6.11098e-06	7.71871e-06	6.16336e-06	8.39373e-06	7.13746e-06	7.85535e-06	8.01416e-06	7.54713e-06	1.6541	0.0329703	0.658907	0.80971	-0.304523
20544						783.246	130.931	NEG									3.95982e-06	3.41557e-06	4.16481e-06	5.40687e-06	3.30812e-06	3.80307e-06	4.00971e-06	5.13839e-06	6.6733e-06	5.55071e-06	4.83677e-06	5.0932e-06	4.90756e-06	5.36666e-06	2.01114	0.00870408	0.658907	0.747152	-0.420525
20546			D	Novclobiocin 104	-1.18922	783.254	591.025	NEG									2.84148e-05	3.04141e-05	2.64595e-05	2.54079e-05	2.67107e-05	1.93289e-05	2.61226e-05	3.15088e-05	2.94677e-05	3.3059e-05	2.83505e-05	2.75154e-05	3.13817e-05	3.02138e-05	1.62807	0.0427267	0.658907	0.864592	-0.209908
20548						783.269	199.897	NEG									1.82146e-06	2.61187e-06	1.4189e-06	1.51935e-06	1.79774e-06	1.77371e-06	1.82384e-06	2.30736e-06	2.21382e-06	2.03182e-06	2.75546e-06	2.07909e-06	2.40641e-06	2.29899e-06	1.8	0.0407333	0.658907	0.793321	-0.334024
20549						783.283	860.996	NEG									4.66161e-06	5.33735e-06	4.34443e-06	4.26415e-06	3.80662e-06	3.16796e-06	4.26369e-06	6.33521e-06	5.35517e-06	6.28945e-06	5.92279e-06	5.10801e-06	4.53754e-06	5.59136e-06	2.06128	0.0100653	0.658907	0.762549	-0.391098
20570			D	DG(15:0/0:0/22:6n3)	8.80616	783.892	627.976	NEG									1.20511e-05	1.45055e-05	1.15583e-05	1.07e-05	1.20368e-05	8.1728e-06	1.15041e-05	1.30555e-05	1.24997e-05	1.48797e-05	1.25666e-05	1.49233e-05	1.40719e-05	1.36661e-05	1.55771	0.0475118	0.658907	0.841796	-0.248457
20583						783.943	880.908	NEG									1.04131e-06	2.03309e-06	1.61914e-06	1.82634e-06	1.51814e-06	1.29804e-06	1.55601e-06	2.0283e-06	2.10552e-06	1.78365e-06	2.52667e-06	2.01035e-06	2.02171e-06	2.07937e-06	1.93761	0.014235	0.658907	0.74831	-0.418292
20590			D	CDP-DG(a-13:0/i-14:0)	-3.49176	784.029	884.955	NEG									8.67117e-06	1.01375e-05	9.08607e-06	7.542e-06	1.05521e-05	5.33737e-06	8.55437e-06	1.12161e-05	9.9192e-06	1.21582e-05	9.74675e-06	1.02578e-05	1.11239e-05	1.0737e-05	1.66089	0.0302144	0.658907	0.796719	-0.327857
20598						784.465	587.476	NEG									2.59216e-06	5.21641e-06	4.57085e-06	2.93555e-06	4.45502e-06	3.48392e-06	3.87565e-06	4.6578e-06	4.54232e-06	5.85452e-06	4.97739e-06	5.50764e-06	5.2446e-06	5.13071e-06	1.8153	0.0230458	0.658907	0.755383	-0.40472
20620						784.734	640.459	NEG									4.32913e-06	2.88304e-06	4.31867e-06	3.83776e-06	4.3954e-06	2.88931e-06	3.77555e-06	5.86844e-06	5.32828e-06	6.12997e-06	4.93114e-06	6.07384e-06	4.44678e-06	5.46307e-06	2.11396	0.00188524	0.658907	0.691104	-0.533025
20625			D	DG(11M3/9D3/0:0)	-22.9202	784.738	659.953	NEG									1.587e-05	1.36655e-05	1.51703e-05	1.51486e-05	1.29134e-05	1.18062e-05	1.40957e-05	1.52712e-05	1.72797e-05	1.96805e-05	1.49473e-05	1.58988e-05	1.85222e-05	1.69333e-05	1.78366	0.0179146	0.658907	0.832425	-0.264608
20654						785.309	264.016	NEG									1.03516e-06	2.15197e-06	1.72763e-06	1.32623e-06	1.4912e-06	9.74766e-07	1.45116e-06	2.13034e-06	1.85264e-06	1.7753e-06	1.71828e-06	2.19735e-06	2.27847e-06	1.99206e-06	1.78117	0.0251844	0.658907	0.72847	-0.457058
20659						785.347	619.453	NEG									4.59757e-06	6.78938e-06	5.79583e-06	5.96917e-06	7.06047e-06	5.18455e-06	5.89949e-06	7.61969e-06	6.00715e-06	8.05067e-06	7.47738e-06	7.0323e-06	7.31131e-06	7.24975e-06	2.01664	0.0175827	0.658907	0.813751	-0.29734
20665						785.36	851.884	NEG									6.91753e-06	5.73716e-06	5.87138e-06	5.69326e-06	5.73009e-06	4.89176e-06	5.80687e-06	7.69123e-06	8.4299e-06	8.00112e-06	5.83116e-06	5.92888e-06	7.91209e-06	7.29906e-06	1.80669	0.0183299	0.658907	0.795563	-0.329952
20683						785.378	724.916	NEG									1.20656e-05	1.12697e-05	1.26345e-05	1.10805e-05	1.27541e-05	8.87322e-06	1.14463e-05	1.3653e-05	1.18174e-05	1.54667e-05	1.38865e-05	1.1928e-05	1.32475e-05	1.33332e-05	1.70769	0.0414353	0.658907	0.858477	-0.220149
20718						785.511	558.455	NEG									6.92615e-06	8.82477e-06	6.30346e-06	8.46096e-06	4.92636e-06	5.23291e-06	6.7791e-06	8.88752e-06	8.59502e-06	1.06185e-05	9.37733e-06	8.02351e-06	8.19862e-06	8.95009e-06	1.96298	0.0177277	0.658907	0.757434	-0.400808
20724						785.555	638.947	NEG									5.76568e-05	6.54182e-05	5.32523e-05	5.35898e-05	5.50405e-05	4.00156e-05	5.41622e-05	6.78174e-05	6.08813e-05	7.10327e-05	6.26495e-05	5.70426e-05	6.12103e-05	6.3439e-05	1.7278	0.0412251	0.658907	0.853769	-0.228082
20747						786.087	599.96	NEG									1.31534e-05	1.33385e-05	1.35751e-05	1.56443e-05	1.34168e-05	1.17796e-05	1.34846e-05	1.56387e-05	1.3487e-05	2.16371e-05	1.84065e-05	1.59741e-05	1.77917e-05	1.71559e-05	2.07821	0.0149007	0.658907	0.786005	-0.347389
20751						786.092	532.983	NEG									0.000164137	0.000178413	0.000153227	0.000153284	0.00015495	0.000112187	0.0001527	0.000176509	0.000188609	0.000202062	0.000186196	0.000165028	0.000171071	0.000181579	1.78377	0.0209296	0.658907	0.840954	-0.249902
20760						786.099	99.0064	NEG									0.000108377	0.000124641	0.000130244	0.000100047	0.000112144	9.20506e-05	0.000111251	0.000134104	0.000114852	0.000157405	0.000119367	0.000129478	0.000143626	0.000133139	1.79371	0.0308862	0.658907	0.835597	-0.25912
20807						786.33	719.856	NEG									3.71162e-06	3.13093e-06	2.87527e-06	2.35317e-06	2.31293e-06	3.12056e-06	2.91741e-06	5.79186e-06	3.86167e-06	5.33075e-06	2.90283e-06	3.62449e-06	5.22608e-06	4.45628e-06	1.99397	0.0138203	0.658907	0.654675	-0.61115
20813						786.437	516.951	NEG									0.000114293	0.000126271	0.000107367	0.000103991	0.000111235	8.14751e-05	0.000107439	0.000126885	0.000119935	0.00014536	0.000120217	0.000113235	0.000124331	0.000124994	1.70939	0.0422748	0.658907	0.859554	-0.21834
20814						786.437	602.413	NEG									5.20449e-06	5.64082e-06	5.69094e-06	4.65314e-06	5.30359e-06	4.76543e-06	5.20973e-06	6.95179e-06	5.83648e-06	6.55476e-06	5.53889e-06	5.63989e-06	5.8141e-06	6.05598e-06	2.02985	0.0154855	0.658907	0.860262	-0.217152
20819						786.831	529.433	NEG									7.02525e-06	6.90293e-06	6.16284e-06	6.46761e-06	5.79946e-06	5.72373e-06	6.34697e-06	8.32507e-06	8.23877e-06	8.70605e-06	6.33322e-06	7.14158e-06	7.32734e-06	7.67867e-06	2.0087	0.0111372	0.658907	0.826571	-0.274789
20823			D	PE-NMe(14:1(9Z)/14:1(9Z))	16.3112	786.836	646.877	NEG									3.22162e-05	3.43302e-05	2.99597e-05	2.79869e-05	3.01743e-05	2.20897e-05	2.94595e-05	3.48618e-05	3.16305e-05	3.82483e-05	3.30018e-05	3.23002e-05	3.42496e-05	3.40487e-05	1.65448	0.0424271	0.658907	0.865217	-0.208866
20825						786.836	874.836	NEG									1.73985e-06	2.12935e-06	2.4621e-06	1.44762e-06	1.70031e-06	1.03011e-06	1.75156e-06	3.10054e-06	2.49061e-06	2.83983e-06	2.09885e-06	2.72235e-06	2.13702e-06	2.56487e-06	1.88971	0.0111268	0.658907	0.682903	-0.550247
20828						786.853	940.811	NEG									6.44388e-06	5.52691e-06	5.89324e-06	5.17469e-06	3.52085e-06	3.95641e-06	5.086e-06	6.74497e-06	6.33339e-06	9.13941e-06	6.88532e-06	6.32491e-06	6.59062e-06	7.0031e-06	1.93886	0.0130527	0.658907	0.726249	-0.461464
20832						786.865	572.889	NEG									9.45465e-06	1.77138e-05	1.277e-05	1.35516e-05	1.40281e-05	1.05361e-05	1.3009e-05	1.76733e-05	1.54232e-05	1.85977e-05	1.62617e-05	1.45972e-05	1.64601e-05	1.65022e-05	1.97113	0.0251256	0.658907	0.788321	-0.343145
20850						787.031	772.84	NEG									5.64698e-06	5.96841e-06	5.16838e-06	4.42045e-06	4.96162e-06	3.51781e-06	4.94728e-06	7.11597e-06	5.60848e-06	6.08092e-06	5.72589e-06	5.53746e-06	6.3277e-06	6.06607e-06	1.74544	0.0278097	0.658907	0.815566	-0.294127
20853						787.178	202.903	NEG									1.69663e-06	1.55007e-06	1.25244e-06	2.04352e-06	2.89025e-06	1.56744e-06	1.83339e-06	2.31229e-06	5.33387e-06	1.95608e-06	4.01396e-06	3.73335e-06	1.90418e-06	3.20896e-06	1.58702	0.0479323	0.658907	0.571336	-0.807589
20865						787.635	328.984	NEG									0.000192478	0.000219296	0.000177287	0.00018076	0.00018281	0.000137054	0.000181614	0.000221236	0.000209652	0.00023882	0.000206948	0.000194067	0.00020477	0.000212582	1.77	0.0336423	0.658907	0.854325	-0.227143
20868						787.697	517.955	NEG									1.24285e-05	7.45019e-06	1.25439e-05	1.08596e-05	1.18456e-05	6.01173e-06	1.01899e-05	1.29284e-05	1.29187e-05	1.49074e-05	1.28603e-05	1.22735e-05	1.32745e-05	1.31938e-05	1.54258	0.0452921	0.658907	0.772326	-0.372719
20884						788.375	608.902	NEG									3.06831e-06	3.46944e-06	2.68352e-06	3.64581e-06	1.96897e-06	1.14224e-06	2.66305e-06	4.4269e-06	4.58236e-06	4.30047e-06	5.12503e-06	3.5078e-06	3.66926e-06	4.26864e-06	1.88184	0.0058817	0.658907	0.623864	-0.680697
20887						788.39	352.945	NEG									4.21844e-05	4.45739e-05	3.63518e-05	3.71327e-05	3.76095e-05	3.00548e-05	3.79845e-05	4.75419e-05	4.41768e-05	5.23378e-05	4.37126e-05	3.97651e-05	3.9949e-05	4.45805e-05	1.77867	0.04259	0.658907	0.852043	-0.231002
20891						788.394	286.974	NEG									7.00499e-05	7.53837e-05	6.32933e-05	6.3587e-05	6.63252e-05	4.86375e-05	6.45461e-05	7.9293e-05	7.29128e-05	8.61644e-05	7.40665e-05	6.80922e-05	7.2907e-05	7.55727e-05	1.76525	0.0339329	0.658907	0.854094	-0.227534
20894						788.402	474.941	NEG									2.58983e-05	2.87791e-05	2.42897e-05	2.37693e-05	2.44353e-05	1.90344e-05	2.43677e-05	2.93605e-05	2.741e-05	3.29132e-05	2.68674e-05	2.61134e-05	2.65077e-05	2.81954e-05	1.73709	0.0449913	0.658907	0.864244	-0.210489
20897						788.484	452.985	NEG									1.86686e-06	2.16466e-06	1.60827e-06	1.8974e-06	2.46692e-06	2.19389e-06	2.033e-06	3.9886e-06	2.04957e-06	3.51634e-06	2.77561e-06	2.39957e-06	2.7907e-06	2.92006e-06	2.16405	0.0189516	0.658907	0.696217	-0.52239
20911						789.312	156.895	NEG									2.95862e-05	3.30411e-05	1.75369e-05	5.50824e-06	2.7046e-05	1.37047e-05	2.10705e-05	4.04547e-05	3.97955e-05	4.12892e-05	3.73265e-05	3.36641e-05	2.89925e-05	3.69204e-05	1.70657	0.00743815	0.658907	0.570701	-0.809193
20912						789.355	164.896	NEG									2.20037e-05	2.43097e-05	2.16609e-05	2.55e-06	2.18445e-05	1.59327e-05	1.80502e-05	2.94635e-05	2.88146e-05	2.93065e-05	2.69164e-05	2.46528e-05	2.49864e-05	2.73567e-05	1.26946	0.0362609	0.658907	0.659811	-0.599875
20937						793.932	438.982	NEG									2.83361e-06	3.30916e-06	3.06047e-06	3.60409e-06	3.80372e-06	2.48396e-06	3.1825e-06	4.87615e-06	4.11004e-06	4.69394e-06	3.34588e-06	3.85883e-06	3.72736e-06	4.10203e-06	2.03262	0.0146661	0.658907	0.775836	-0.366177
20948						794.615	166.012	NEG									4.34382e-06	5.36781e-06	3.74056e-06	4.00026e-06	5.31629e-06	3.18429e-06	4.32551e-06	5.65438e-06	5.12719e-06	5.52055e-06	5.44673e-06	4.40059e-06	5.24865e-06	5.23301e-06	1.72644	0.0472115	0.658907	0.82658	-0.274773
20955						794.727	574.994	NEG									8.97177e-05	8.15436e-05	7.41155e-05	8.24253e-05	8.56109e-05	6.68362e-05	8.00415e-05	9.26189e-05	8.90771e-05	0.000105353	8.69625e-05	8.55609e-05	9.27443e-05	9.20527e-05	1.85751	0.0225736	0.658907	0.869518	-0.201712
20961						794.738	318.849	NEG									2.90519e-06	3.18046e-06	2.81363e-06	2.69051e-06	2.88214e-06	1.73376e-06	2.70095e-06	4.16898e-06	4.21039e-06	4.42855e-06	3.9402e-06	3.46142e-06	2.11602e-06	3.72093e-06	1.6672	0.0299896	0.658907	0.72588	-0.462197
20962						794.866	272.884	NEG									2.02207e-05	2.54741e-05	2.0407e-05	1.8135e-05	2.11086e-05	1.49522e-05	2.00496e-05	2.44509e-05	2.43158e-05	2.29777e-05	2.45528e-05	2.23012e-05	2.56284e-05	2.40378e-05	1.75108	0.0366098	0.658907	0.834087	-0.26173
20976						795.529	291.007	NEG									7.18521e-06	6.71087e-06	5.33999e-06	7.18542e-06	5.40388e-06	5.11595e-06	6.15689e-06	9.57494e-06	8.78414e-06	8.60858e-06	8.53575e-06	7.13586e-06	6.82909e-06	8.24473e-06	2.17835	0.00508181	0.658907	0.746767	-0.42127
20980						795.534	373.011	NEG									1.05425e-05	1.279e-05	1.1347e-05	1.11688e-05	1.00976e-05	8.58133e-06	1.07545e-05	1.29037e-05	1.29503e-05	1.28074e-05	1.14472e-05	1.19122e-05	1.13714e-05	1.2232e-05	1.66943	0.0459584	0.658907	0.879213	-0.185716
20987						796.371	157.012	NEG									3.64614e-06	4.63006e-06	4.55023e-06	3.55268e-06	1.87103e-06	2.68486e-06	3.48917e-06	4.41854e-06	4.52979e-06	5.87626e-06	4.57765e-06	4.02667e-06	4.71032e-06	4.68987e-06	1.64411	0.0390806	0.658907	0.743979	-0.426666
20992						798.299	318.993	NEG									5.93272e-06	6.08885e-06	5.3968e-06	5.00332e-06	5.80176e-06	4.00113e-06	5.37076e-06	5.54985e-06	7.82471e-06	7.61675e-06	6.27961e-06	6.33009e-06	5.89675e-06	6.58296e-06	1.60449	0.0341554	0.658907	0.815858	-0.29361
21043						799.042	851.969	NEG									2.55627e-06	3.00697e-06	2.91174e-06	2.70959e-06	3.44836e-06	2.62335e-06	2.87605e-06	3.88248e-06	3.87854e-06	3.99217e-06	3.27958e-06	2.48164e-06	3.89485e-06	3.56821e-06	1.80487	0.0310257	0.658907	0.80602	-0.311113
21112						799.348	788.948	NEG									2.57941e-06	1.93323e-06	3.38121e-06	1.4941e-06	1.16738e-06	1.45284e-06	2.00136e-06	4.40839e-06	3.48881e-06	4.64124e-06	2.75797e-06	3.08615e-06	2.67459e-06	3.50953e-06	1.98865	0.0109441	0.658907	0.570266	-0.810293
21136			D	(3-{4-[(E)-2-{3-[3-(3,5-dihydroxyphenyl)-6-hydroxy-2-(4-hydroxyphenyl)-2,3-dihydro-1-benzofuran-4-yl]-2-phenyl-1-benzofuran-5-yl}ethenyl]-6-hydroxy-2-phenyl-2,3-dihydro-1-benzofuran-3-yl}phenyl)oxidanesulfonic acid	-5.15809	799.749	937.982	NEG									1.90498e-06	1.90772e-06	2.29572e-06	1.75034e-06	1.03146e-06	1.72121e-06	1.76857e-06	3.0761e-06	2.34702e-06	3.67035e-06	1.68785e-06	3.23085e-06	3.81525e-06	2.97124e-06	1.90427	0.00913316	0.658907	0.595231	-0.74848
21156			D	DG(15:0/18:1(11Z)/0:0)	-1.04699	800.099	581.929	NEG									2.17302e-06	2.10325e-06	1.59849e-06	1.84737e-06	2.08716e-06	1.89954e-06	1.95147e-06	2.26723e-06	3.30565e-06	2.78895e-06	2.06672e-06	2.7121e-06	4.10156e-06	2.8737e-06	1.8547	0.0272569	0.658907	0.67908	-0.558348
21168			D	3,4,3',4'-Tetrahydrospirilloxanthin	15.0882	800.367	601.973	NEG									5.05491e-06	7.67813e-06	5.49552e-06	3.4641e-06	6.10025e-06	4.2301e-06	5.33717e-06	8.21298e-06	7.70357e-06	6.41292e-06	6.62386e-06	6.32921e-06	6.71922e-06	7.00029e-06	1.71853	0.0345606	0.658907	0.762421	-0.391341
21174						800.391	353.942	NEG									2.37081e-06	3.58964e-06	2.79571e-06	3.86104e-06	2.10347e-06	1.4375e-06	2.69303e-06	4.58042e-06	4.51134e-06	5.02522e-06	4.19609e-06	2.97356e-06	2.52499e-06	3.9686e-06	1.74385	0.0432273	0.658907	0.678583	-0.559402
21178						800.411	518.967	NEG									1.19633e-05	1.36941e-05	1.26684e-05	1.00593e-05	1.26293e-05	8.69667e-06	1.16185e-05	1.49056e-05	1.35229e-05	1.61343e-05	1.52414e-05	1.04878e-05	1.51926e-05	1.42475e-05	1.68886	0.0417504	0.658907	0.815481	-0.294277
21190						800.494	346.995	NEG									6.05201e-06	4.97852e-06	4.86393e-06	5.99487e-06	5.38344e-06	4.44525e-06	5.28634e-06	1.05838e-05	1.00778e-05	8.09388e-06	8.03794e-06	4.50391e-06	7.43959e-06	8.12282e-06	2.02426	0.0223809	0.658907	0.650801	-0.619713
21207						800.945	606.986	NEG									2.51395e-05	2.59977e-05	2.58157e-05	2.47885e-05	2.52234e-05	1.85948e-05	2.42599e-05	2.96078e-05	2.7901e-05	3.12996e-05	2.77361e-05	2.85965e-05	2.68761e-05	2.86695e-05	1.95861	0.0073727	0.658907	0.846194	-0.24094
21226						801.074	792.942	NEG									4.44388e-06	5.65186e-06	4.44126e-06	4.37104e-06	3.13347e-06	3.56841e-06	4.26832e-06	6.9421e-06	5.73118e-06	6.82618e-06	5.94968e-06	5.18354e-06	5.26643e-06	5.98319e-06	2.21618	0.00444011	0.658907	0.713386	-0.487245
21241			D	DG(18:4(6Z,9Z,12Z,15Z)/18:4(6Z,9Z,12Z,15Z)/0:0)	17.4803	801.309	609.909	NEG									1.54796e-06	2.39511e-06	2.49644e-06	1.62064e-06	1.47032e-06	1.83357e-06	1.89401e-06	3.11878e-06	2.37548e-06	2.81145e-06	2.45194e-06	2.13357e-06	2.16968e-06	2.51015e-06	1.95325	0.0281705	0.658907	0.754539	-0.406332
21247			D	PC(14:1(9Z)/P-16:0)	18.8135	801.556	688.991	NEG									9.29619e-06	1.03369e-05	8.57405e-06	6.96609e-06	9.18788e-06	7.0973e-06	8.57641e-06	1.12471e-05	1.04525e-05	1.17547e-05	9.33455e-06	9.05129e-06	1.00449e-05	1.03142e-05	1.79037	0.0308385	0.658907	0.831517	-0.266182
21258						801.731	247.983	NEG									9.28691e-06	7.62002e-06	8.96223e-06	7.71917e-06	7.38534e-06	7.19613e-06	8.0283e-06	9.04227e-06	1.04485e-05	1.15563e-05	1.04296e-05	7.46458e-06	1.11433e-05	1.00141e-05	1.80602	0.0193793	0.658907	0.8017	-0.318865
21259						801.731	476.964	NEG									2.34786e-05	2.47579e-05	2.38796e-05	2.21362e-05	2.18039e-05	1.90465e-05	2.25171e-05	2.69297e-05	2.83611e-05	2.92303e-05	2.49006e-05	2.13321e-05	2.44444e-05	2.58664e-05	1.71946	0.0429917	0.658907	0.870517	-0.200056
21273						801.772	236.971	NEG									0.000299431	0.000302317	0.000267799	0.000244852	0.000262989	0.000188935	0.000261054	0.000334012	0.000292818	0.000341683	0.000289929	0.000267703	0.000320955	0.00030785	1.62209	0.0472655	0.658907	0.847989	-0.237882
21285						801.888	327.955	NEG									5.08328e-06	7.19323e-06	8.13499e-06	3.9232e-06	7.2086e-06	4.78392e-06	6.05454e-06	8.65533e-06	8.69993e-06	8.52966e-06	5.9142e-06	7.86894e-06	7.96976e-06	7.93964e-06	1.57578	0.041909	0.658907	0.762571	-0.391056
21288			D	Melleolide L	13.4428	801.888	451.922	NEG									6.21991e-06	6.48843e-06	5.82458e-06	6.10455e-06	5.87093e-06	4.71993e-06	5.87139e-06	8.37172e-06	8.05414e-06	8.54407e-06	7.26336e-06	5.83101e-06	6.13711e-06	7.3669e-06	1.97862	0.0191976	0.658907	0.796995	-0.327357
21292			D	Gefitinib	-14.6079	802.043	447.903	NEG									3.53829e-06	3.32441e-06	3.38586e-06	1.82078e-06	3.18698e-06	2.8232e-06	3.01325e-06	4.35298e-06	3.49619e-06	4.58803e-06	4.10106e-06	3.88645e-06	3.87926e-06	4.05066e-06	1.88671	0.00645046	0.658907	0.743891	-0.426837
21300						802.259	165.957	NEG									4.70986e-06	5.53239e-06	5.52395e-06	3.12808e-06	6.13578e-06	1.6874e-06	4.45291e-06	6.29394e-06	6.77566e-06	7.12785e-06	7.51284e-06	5.63935e-06	5.87986e-06	6.53825e-06	1.58148	0.0205283	0.658907	0.681055	-0.554156
21310						802.415	265.956	NEG									2.05312e-05	2.14895e-05	1.87991e-05	1.7588e-05	1.89853e-05	1.51661e-05	1.87599e-05	2.29502e-05	2.15312e-05	2.6026e-05	2.23105e-05	2.14476e-05	2.08647e-05	2.25217e-05	2.03025	0.0100327	0.658907	0.832969	-0.263665
21328						803.064	395.963	NEG									1.76784e-06	1.916e-06	1.7124e-06	1.20429e-06	1.6833e-06	8.61998e-07	1.52431e-06	1.95797e-06	2.73939e-06	5.56999e-06	5.43682e-06	1.9077e-06	3.03249e-06	3.44073e-06	2.05042	0.0356913	0.658907	0.443018	-1.17456
21334						803.083	384.966	NEG									2.08909e-06	2.22665e-06	1.85383e-06	2.4281e-06	2.08513e-06	1.96153e-06	2.10739e-06	3.13581e-06	2.41443e-06	3.08225e-06	2.3401e-06	2.81039e-06	2.63317e-06	2.73603e-06	2.34972	0.00272592	0.658907	0.770237	-0.376625
21349						804.861	203.991	NEG									2.52669e-06	1.77936e-06	2.97412e-06	2.64525e-06	2.6176e-06	1.43311e-06	2.32935e-06	2.97523e-06	4.00575e-06	3.24571e-06	3.17967e-06	3.3334e-06	2.78582e-06	3.25426e-06	1.73333	0.0106649	0.658907	0.715785	-0.482402
21356						805.814	123.056	NEG									9.40879e-07	1.37031e-06	1.63003e-06	1.97187e-06	2.02348e-06	1.12744e-06	1.51067e-06	1.99944e-06	2.64201e-06	3.45365e-06	2.76808e-06	1.75325e-06	1.78622e-06	2.40044e-06	1.97664	0.0220414	0.658907	0.62933	-0.668112
21362						806.672	402.955	NEG									4.97762e-06	4.87909e-06	4.43212e-06	4.24198e-06	2.73696e-06	3.22939e-06	4.08286e-06	7.11967e-06	5.2555e-06	5.31824e-06	5.47967e-06	5.77598e-06	4.19356e-06	5.52377e-06	1.81626	0.0227611	0.658907	0.739144	-0.436073
21379						810.146	192.881	NEG									2.4548e-05	2.85098e-05	2.32808e-05	2.60779e-05	2.42659e-05	2.13627e-05	2.46742e-05	3.40677e-05	3.19767e-05	3.71063e-05	2.89852e-05	2.6103e-05	2.49838e-05	3.05371e-05	2.04474	0.0219192	0.658907	0.808007	-0.307561
21380						810.151	194.878	NEG									3.07153e-05	3.32585e-05	3.29339e-05	3.62179e-05	3.13293e-05	2.55908e-05	3.16743e-05	3.6438e-05	3.96049e-05	4.59685e-05	3.20145e-05	4.17205e-05	4.01361e-05	3.93138e-05	1.92949	0.0101336	0.658907	0.805679	-0.311723
21383						811.201	240.97	NEG									0.000179349	0.000452805	0.000328207	0.000392641	0.000371234	0.000293567	0.000336301	0.000488904	0.000428816	0.000443619	0.000486359	0.000346632	0.000433327	0.000437943	1.75431	0.0432518	0.658907	0.76791	-0.380991
21384			D	2-Aminoadenosine	3.82444	811.201	283.264	NEG									2.96711e-05	3.46213e-05	2.79237e-05	2.84857e-05	3.2247e-05	2.27771e-05	2.92877e-05	4.22847e-05	4.91161e-05	3.94872e-05	4.00411e-05	3.05798e-05	4.32394e-05	4.07914e-05	2.15943	0.00315472	0.658907	0.717987	-0.477971
21395						819.927	170.833	NEG									1.5155e-05	1.86281e-05	1.45607e-05	7.5953e-06	1.51669e-05	1.30258e-05	1.4022e-05	1.99656e-05	2.58293e-05	2.37118e-05	2.6476e-05	2.51116e-05	1.40055e-05	2.25167e-05	1.89489	0.00605711	0.658907	0.622737	-0.683304
21396						821.929	244.966	NEG									4.02988e-05	4.04203e-05	3.0632e-05	2.66309e-05	3.05732e-05	1.76773e-05	3.10388e-05	5.30972e-05	5.40031e-05	4.25472e-05	3.64857e-05	3.1104e-05	4.15798e-05	4.31362e-05	1.62587	0.0392306	0.658907	0.719553	-0.474827
21428						833.832	538.998	NEG									3.43901e-05	0.000198156	0.000175266	0.000171512	3.17958e-05	0.000131236	0.000123726	3.77168e-05	4.96981e-05	3.21445e-05	3.46048e-05	2.74545e-05	5.30133e-05	3.91054e-05	1.6958	0.0366447	0.658907	3.16392	1.66171
21444						844.516	240.97	NEG									8.38868e-05	6.48154e-05	6.78278e-05	5.33353e-05	5.16847e-05	5.99972e-05	6.35912e-05	7.33765e-05	9.12966e-05	0.00013447	9.41315e-05	0.000123163	7.09248e-05	9.78936e-05	1.92111	0.0145109	0.658907	0.649595	-0.622388
21452			D	Cetylpyridinium chloride	16.0241	848.541	359.014	NEG									6.23486e-06	5.9028e-06	6.75026e-06	4.91716e-06	5.68407e-06	5.14787e-06	5.77284e-06	7.17733e-06	7.11716e-06	5.89699e-06	8.49511e-06	6.01206e-06	1.05391e-05	7.53962e-06	1.60143	0.043595	0.658907	0.765667	-0.385211
21453						849.085	98.0248	NEG									8.80424e-05	0.000125357	9.61562e-05	9.1164e-05	9.08229e-05	6.74331e-05	9.31625e-05	0.000145873	0.000112666	0.000121122	0.000109139	0.000117268	0.000114981	0.000120175	1.98879	0.0160639	0.658907	0.775226	-0.367311
21474						865.559	98.0248	NEG									8.10831e-05	0.000130835	9.79502e-05	9.04378e-05	9.48014e-05	6.27224e-05	9.29717e-05	0.000143584	0.000116172	0.000125419	0.000108645	0.000118474	0.000135888	0.000124697	1.95896	0.0135594	0.658907	0.74558	-0.423565
21501						877.676	219.008	NEG									2.20187e-05	3.32868e-05	1.79023e-05	1.99212e-05	2.93288e-05	9.53385e-06	2.19986e-05	3.25119e-05	5.21143e-05	6.21963e-05	2.97774e-05	4.4331e-05	3.09738e-05	4.19841e-05	1.93863	0.0109511	0.658907	0.523975	-0.93243
21558						385.565	341.16	NEG									1.34686e-05	1.20827e-05	9.78484e-06	9.60621e-06	1.08275e-05	2.76162e-06	9.75523e-06	2.37765e-05	1.28877e-05	1.62482e-05	1.82193e-05	1.34763e-05	1.10666e-05	1.59458e-05	1.62239	0.0282666	0.658907	0.611776	-0.708924
21606						779.325	864.573	NEG									3.16405e-05	2.96833e-05	2.33155e-05	3.55613e-05	2.58959e-05	2.22468e-05	2.80572e-05	3.85259e-05	3.27413e-05	4.4729e-05	4.53207e-05	4.04218e-05	2.9505e-05	3.85406e-05	2.06726	0.0106273	0.658907	0.727992	-0.458006
21613						604.438	664.419	NEG									1.61761e-05	2.30676e-05	1.84253e-05	2.379e-05	1.9345e-05	1.537e-05	1.93623e-05	2.34857e-05	3.14809e-05	2.68132e-05	3.06174e-05	2.64998e-05	1.59073e-05	2.58007e-05	1.66715	0.0389622	0.658907	0.750457	-0.414158
21615						794.736	478.974	NEG									1.37963e-05	1.33783e-05	1.18664e-05	1.18994e-05	1.35039e-05	9.67959e-06	1.2354e-05	1.46885e-05	1.54229e-05	1.4723e-05	1.45905e-05	1.29224e-05	1.43642e-05	1.44519e-05	1.80826	0.0153051	0.658907	0.854836	-0.226281
21616						430.877	143.108	NEG									0.000111277	0.000108856	9.90823e-05	9.87304e-05	9.16078e-05	7.8724e-05	9.80462e-05	0.000120963	0.000119275	0.000134962	0.000117171	9.46242e-05	0.000106496	0.000115582	1.75798	0.0396824	0.658907	0.848284	-0.23738
21619						356.78	194.906	NEG									3.26378e-05	7.19962e-05	5.81487e-05	7.84349e-05	3.3706e-05	3.71151e-05	5.20064e-05	9.66427e-05	8.72507e-05	7.14488e-05	0.000157256	5.93327e-05	6.69708e-05	8.98169e-05	1.89952	0.0480221	0.658907	0.579027	-0.788298

## Sheet: C-M
id	MS2 name	MS2 score	level	MS1 name	MS1 ppm	rt	mz	type	HMDB	Chinese.Name	Chinese.Class	CAS	KEGG COMPOUND ID	Super.Class	Class	Sub.Class	C4	C5	C6	C7	C8	C9	MEAN C	M4	M5	M6	M7	M8	M9	MEAN M	VIP	P-VALUE	Q-VALUE	FOLD CHANGE	LOG_FOLDCHANGE
17	O-Acetylcarnitine	0.999944	B(i)			68.5004	204.123	POS									0.000327516	0.00046632	0.000352756	0.000336101	0.000318818	0.000437041	0.000373092	0.000545629	0.000443094	0.000537311	0.000491523	0.000488333	0.000544478	0.000508395	2.37538	0.00128613	0.658907	0.733863	-0.446418
33	L-Carnosine	0.997588	B(i)			44.0472	227.114	POS									0.000150093	0.000278291	0.000145864	7.56408e-05	5.7744e-05	6.12102e-05	0.000128141	0.000292028	0.000228408	0.000217931	0.000248016	0.000267519	0.000118481	0.000228731	1.67565	0.0387566	0.658907	0.560225	-0.835922
44	L-Anserine	0.994489	B(i)			44.6616	241.129	POS									0.00104663	0.00193957	0.00113177	0.000604736	0.000537443	0.000445326	0.000950912	0.0020162	0.00173845	0.00149502	0.0019916	0.00204138	0.000826867	0.00168492	1.67326	0.0337008	0.658907	0.564367	-0.825294
55	Glycolic acid	0.984808	B(ii)			85.7084	75.0088	NEG	HMDB0000115	乙醇酸	有机酸	79-14-1	C00160	Organic acids and derivatives	Hydroxy acids and derivatives	Alpha hydroxy acids and derivatives	0.000342993	0.000493778	0.000480085	0.000402273	0.000356177	0.000350456	0.000404294	0.000372863	0.000372051	0.000267602	0.000302516	0.000351483	0.000261062	0.000321263	1.69313	0.036956	0.658907	1.25845	0.331649
63	Piperidine	0.97646	B(ii)			83.2623	86.0963	POS	HMDB0034301	六氢吡啶	生物碱	110-89-4	C01746	Organoheterocyclic compounds	Piperidines		0.000184247	0.000196455	0.000177014	0.000186888	0.000191727	0.000143194	0.000179921	0.000251449	0.000230598	0.000199311	0.000331581	0.000258176	0.000204714	0.000245972	1.99456	0.010908	0.658907	0.73147	-0.451129
76	16-Hydroxy hexadecanoic acid	0.970214	B(ii)			566.944	271.227	NEG	HMDB0006294		脂肪酸类			Lipids and lipid-like molecules	Fatty Acyls	Fatty acids and conjugates	6.47318e-05	7.55926e-05	6.06404e-05	7.42604e-05	6.91831e-05	7.87684e-05	7.05294e-05	7.13672e-05	8.13359e-05	8.6015e-05	8.13956e-05	8.60915e-05	0.000103133	8.48898e-05	1.94417	0.0184974	0.658907	0.830836	-0.267365
83	FAHFA(18:1/20:3)	0.96884	B(ii)			679.859	585.488	NEG									0.000199445	0.000229753	0.000171272	0.000237556	0.000240597	0.000270374	0.000224833	0.000345421	0.000244526	0.000281909	0.000247752	0.000290354	0.000412377	0.000303723	2.01895	0.0248777	0.658907	0.740256	-0.433904
85	FAHFA(16:0/18:2)	0.967585	B(ii)			672.878	533.456	NEG									0.000437711	0.000483286	0.000485412	0.000479613	0.000554343	0.000668725	0.000518182	0.000641428	0.000673132	0.000632877	0.000546173	0.000650518	0.000649906	0.000632339	2.08898	0.0138168	0.658907	0.819468	-0.287241
90	FAHFA(18:1/22:3)	0.965802	B(ii)			679.819	613.523	NEG									0.000342765	0.000369221	0.000332498	0.000391879	0.000357375	0.000379645	0.00036223	0.000436075	0.000377999	0.000384381	0.000401037	0.00039814	0.000533257	0.000421815	1.79929	0.0413487	0.658907	0.858743	-0.219702
119	PC(16:2/24:4)	0.954742	B(ii)			549.616	834.59	POS									7.6034e-05	7.40673e-05	6.59973e-05	7.48813e-05	6.84706e-05	4.65693e-05	6.767e-05	3.90941e-05	3.98756e-05	3.40968e-05	6.90171e-05	3.8841e-05	3.54507e-05	4.27292e-05	2.20188	0.00512027	0.658907	1.58369	0.663293
139	(Â±)-2-Methylhexanal	0.940743	B(ii)			447.99	115.112	POS									1.46619e-05	2.11495e-05	1.9099e-05	2.1748e-05	3.3414e-05	2.52193e-05	2.25486e-05	2.5231e-05	2.79318e-05	3.70774e-05	4.10783e-05	3.44244e-05	6.23996e-05	3.80237e-05	1.99769	0.0277223	0.658907	0.593014	-0.753862
180	PC(22:6(4Z,7Z,10Z,13Z,16Z,19Z)/20:3(5Z,8Z,11Z))	0.914293	B(ii)			500.781	856.566	POS	HMDB0008737		甘油磷脂类		C00157	Lipids and lipid-like molecules	Glycerophospholipids	Glycerophosphocholines	7.37029e-05	7.58919e-05	9.12808e-05	5.61498e-05	8.01219e-05	7.17966e-05	7.4824e-05	2.65906e-05	2.78512e-05	2.90389e-05	8.6197e-05	7.15353e-05	4.93011e-05	4.8419e-05	1.78028	0.0430007	0.658907	1.54534	0.627927
199	PC(6:0/26:2)	0.90511	B(ii)			500.074	730.519	POS									1.98549e-05	2.74798e-05	1.54202e-05	1.70607e-05	5.50062e-05	2.71576e-05	2.69966e-05	4.35234e-05	5.59523e-05	5.13208e-05	3.19098e-05	3.7098e-05	9.70055e-05	5.28016e-05	2.01933	0.0448841	0.658907	0.511283	-0.967806
220	PC(14:1/24:2)	0.894663	B(ii)			672.369	812.613	POS									0.000183497	0.00017209	0.000118342	0.000184767	9.4993e-05	5.234e-05	0.000134338	6.07715e-05	5.25205e-05	5.51537e-05	0.000147379	5.61737e-05	7.13745e-05	7.38955e-05	1.76306	0.048026	0.658907	1.81795	0.862312
298	PC(P-18:1(11Z)/22:6(4Z,7Z,10Z,13Z,16Z,19Z))	0.851768	B(ii)			436.562	816.572	POS	HMDB0011295		甘油磷脂类			Lipids and lipid-like molecules	Glycerophospholipids	Glycerophosphocholines	1.96096e-05	1.50161e-05	2.06274e-05	1.83306e-05	1.96633e-05	1.3025e-05	1.7712e-05	6.85028e-06	4.66979e-06	9.10131e-06	1.66626e-05	1.3948e-05	1.52203e-05	1.10754e-05	1.8249	0.0178441	0.658907	1.59922	0.677371
300	2-Ketobutyric acid	0.849718	B(ii)			44.2369	101.024	NEG	HMDB0000005		有机酸	600-18-0	C00109	Organic acids and derivatives	Keto acids and derivatives	Short-chain keto acids and derivatives	0.000182033	0.000221209	0.000136441	0.000112379	0.000191209	0.000163926	0.000167866	0.000122058	0.000148691	0.000127342	0.000105571	0.000123165	0.000126161	0.000125498	1.57525	0.0452169	0.658907	1.3376	0.419647
301	2-(3,4-Dihydroxybenzoyloxy)-4,6-dihydroxybenzoate	0.849569	B(ii)			183.395	307.044	POS	HMDB0059651	2-（3,4-二羟基苯甲氧基）-4,6-二羟基苯甲酸酯	缩酚酸类			Phenylpropanoids and polyketides	Depsides and depsidones		8.99662e-05	0.000152877	7.94558e-05	0.000124987	0.000128871	9.26884e-05	0.000111474	0.000145765	9.25801e-05	0.000192145	0.000195998	0.000177597	0.000150624	0.000159118	1.82081	0.0353074	0.658907	0.700574	-0.513391
304	Heptanal propyleneglycol acetal	0.84566	B(ii)			447.943	173.153	POS	HMDB0032302		其它	895487		Organoheterocyclic compounds	Dioxolanes	1,3-dioxolanes	4.43185e-05	6.54243e-05	5.80469e-05	6.60308e-05	0.000108943	9.0214e-05	7.21629e-05	8.70943e-05	8.6713e-05	0.000114823	0.000122643	0.0001071	0.000209847	0.00012137	1.96142	0.0408565	0.658907	0.594569	-0.750083
311	PC(18:0/18:2)	0.843126	B(ii)			779.325	844.61	NEG									0.000209385	0.000274947	0.00014347	0.000176697	0.000119928	8.80321e-05	0.000168743	9.04548e-05	0.000114478	7.94637e-05	0.000125512	7.64233e-05	8.14859e-05	9.46364e-05	1.94809	0.0418969	0.658907	1.78307	0.834363
318	PC(18:1e/22:6)	0.839546	B(ii)			779.543	818.59	POS									0.000142027	0.000162433	0.000210324	0.000173604	0.000155848	0.000118563	0.000160467	3.98325e-05	6.0959e-05	7.77131e-05	0.000177498	0.000126784	9.38041e-05	9.60985e-05	1.9155	0.0224368	0.658907	1.66981	0.739686
348	OxPC(16:0/20:3+1O(1Cyc))	0.819502	B(ii)			779.304	856.577	NEG									2.66159e-05	2.04994e-05	2.76967e-05	2.9293e-05	2.02491e-05	2.55954e-05	2.49916e-05	2.73046e-06	4.64851e-06	1.85018e-05	2.50357e-05	2.19518e-05	1.69482e-05	1.49694e-05	1.60542	0.0331573	0.658907	1.66951	0.739425
380	L-Malic acid	0.794847	B(iii)			791.516	133.014	NEG	HMDB0000156	L-苹果酸	有机酸	97-67-6	C00149	Organic acids and derivatives	Hydroxy acids and derivatives	Beta hydroxy acids and derivatives	7.53857e-06	7.01112e-06	7.13542e-06	6.40854e-06	5.0124e-06	5.39937e-06	6.41757e-06	4.19297e-06	6.4805e-06	3.40734e-06	5.96513e-06	4.64575e-06	4.1717e-06	4.81056e-06	1.96374	0.0295475	0.658907	1.33406	0.415821
388	LysoPC(P-16:0)	0.790548	B(iii)			562.749	480.344	POS	HMDB0010407		甘油磷脂类		C04230	Lipids and lipid-like molecules	Glycerophospholipids	Glycerophosphocholines	0.000305475	0.000311507	0.000233401	0.000277078	0.000271968	0.000193352	0.000265464	0.00032429	0.000270126	0.000367048	0.000452645	0.000383834	0.000321815	0.000353293	1.81189	0.0193326	0.658907	0.751398	-0.412351
410	PC(18:0/22:6)	0.765412	B(iii)			779.326	892.598	NEG									1.57286e-05	1.63072e-05	2.22609e-05	1.45115e-05	1.2772e-05	1.05003e-05	1.53467e-05	5.71659e-06	8.14e-06	7.13509e-06	1.23171e-05	1.24422e-05	9.1681e-06	9.15319e-06	2.17919	0.0106809	0.658907	1.67665	0.745586
465	PE(18:1e/22:6)	0.724272	B(iii)			779.194	774.531	NEG									7.69497e-06	6.93579e-06	7.67318e-06	6.98384e-06	9.21117e-06	5.71989e-06	7.36981e-06	3.93937e-06	1.03674e-06	3.82861e-06	7.51417e-06	4.44164e-06	3.19875e-06	3.99322e-06	1.77354	0.00617069	0.658907	1.84558	0.884076
469	Creatine	0.72181	B(i)			46.6201	132.077	POS	HMDB0000064	肌酸	氨基酸	57-00-1	C00300	Organic acids and derivatives	Carboxylic acids and derivatives	Amino acids, peptides, and analogues	0.00384453	0.00521657	0.00429696	0.00264293	0.00274008	0.00288849	0.00360493	0.00580642	0.00547453	0.00524121	0.00516527	0.00592674	0.00408825	0.00528374	1.96674	0.00723982	0.658907	0.682268	-0.551589
484	3,4,5-Trimethoxycinnamic acid	0.709757	B(iii)			447.983	266.232	POS	HMDB0002511	3,4,5-三甲氧基肉桂酸	木脂素	90-50-6		Phenylpropanoids and polyketides	Cinnamic acids and derivatives	Hydroxycinnamic acids and derivatives	0.000161785	0.000236981	0.000201512	0.000241016	0.000369214	0.000298918	0.000251571	0.000306949	0.000299228	0.000395337	0.000478525	0.000386822	0.000713388	0.000430041	2.02072	0.0280063	0.658907	0.584992	-0.773511
503	Nicotinic acid	0.699401	B(iii)			790.356	124.039	POS	HMDB0001488	烟酸	维生素类	59-67-6	C00253	Organoheterocyclic compounds	Pyridines and derivatives	Pyridinecarboxylic acids and derivatives	1.63304e-05	1.05438e-05	1.10647e-05	1.45149e-05	1.11608e-05	1.156e-05	1.25291e-05	5.79602e-06	2.80708e-06	5.48526e-06	9.53551e-06	9.9922e-06	1.08955e-05	7.4186e-06	1.8784	0.0100395	0.658907	1.68888	0.756064
508	PC(6:0/15:0)	0.696386	B(iii)			599.224	638.404	NEG									0.00024046	0.000218687	0.000212531	0.000264758	0.000247401	0.000158665	0.00022375	0.000162427	0.000198603	0.0001701	0.00019911	0.000180884	3.47585e-05	0.000157647	1.27167	0.0489975	0.658907	1.41931	0.50519
521	alpha-Butyl-omega-hydroxypoly(oxyethylene) poly(oxypropylene)	0.692014	B(iii)			447.983	249.206	POS	HMDB0032181		其它	9038-95-3		Organic oxygen compounds	Organooxygen compounds	Ethers	0.000920528	0.00133846	0.00116605	0.00134303	0.00210737	0.00163714	0.00141876	0.00174078	0.00175821	0.00228832	0.00262094	0.00211358	0.00400529	0.00242119	2.04858	0.025842	0.658907	0.585979	-0.77108
585	2-Methylglutaric acid	0.653017	B(i)			91.0178	145.051	NEG	HMDB0000422		脂肪酸类	617-62-9		Lipids and lipid-like molecules	Fatty Acyls	Fatty acids and conjugates	1.94903e-06	2.2656e-06	2.02626e-06	6.04144e-07	2.82512e-06	1.77328e-06	1.90724e-06	3.08788e-06	2.62038e-06	2.79684e-06	4.04177e-06	3.36416e-06	3.16385e-06	3.17915e-06	1.84169	0.0056687	0.658907	0.599922	-0.737154
594	5-Amino-3-oxohexanoate	0.64809	B(iii)			792.757	146.081	POS									1.00691e-05	9.43806e-06	9.27133e-06	9.57632e-06	9.47579e-06	9.77957e-06	9.6017e-06	8.83102e-06	1.0126e-05	8.17301e-06	8.4965e-06	8.61529e-06	9.20057e-06	8.90706e-06	1.76457	0.0454086	0.658907	1.07799	0.10834
616	3-[[5-Methyl-2-(1-methylethyl)cyclohexyl]oxy]-1,2-propanediol	0.627717	B(iii)			447.99	231.195	POS	HMDB0036133		其它	87061-04-9		Lipids and lipid-like molecules	Prenol lipids	Monoterpenoids	2.45756e-06	3.64903e-06	3.39689e-06	3.87898e-06	5.83369e-06	4.53415e-06	3.95838e-06	4.6739e-06	4.09088e-06	7.17404e-06	7.64077e-06	5.93969e-06	1.19533e-05	6.9121e-06	1.91393	0.0390192	0.658907	0.572674	-0.804213
621	Piceatannol 4'-galloylglucoside	0.6241	B(iii)			183.747	559.149	POS	HMDB0040862		芪类	116107-19-8		Phenylpropanoids and polyketides	Stilbenes	Stilbene glycosides	2.64887e-06	0.000502489	0.00012322	0.000266216	0.000374294	0.000210494	0.00024656	0.000444075	0.000181231	0.000773493	0.00103831	0.000797113	0.000362805	0.000599504	1.58054	0.0404618	0.658907	0.411274	-1.28183
635	3-O-Acetylepisamarcandin	0.617562	B(iii)			490.127	460.269	POS	HMDB0031958		香豆素类	61490-18-4		Phenylpropanoids and polyketides	Coumarins and derivatives		4.62762e-05	5.18995e-05	3.88943e-05	3.96354e-05	3.85088e-05	3.66579e-05	4.19787e-05	3.34939e-05	3.74962e-05	3.36568e-05	3.67085e-05	3.42357e-05	3.82235e-05	3.56358e-05	1.83969	0.0453627	0.658907	1.17799	0.236331
662	Gyromitrin	0.595135	B(iii)			646.626	101.071	POS	HMDB0033952	鹿花菌素	其他有机氮化合物	16568-02-8	C08305	Organic nitrogen compounds	Organonitrogen compounds	Hydrazines and derivatives	0.00034582	0.000565234	0.000822675	0.000467655	0.000428177	0.000229691	0.000476542	0.000209203	0.000167139	0.000301369	0.000103295	0.000134024	0.00033877	0.000208967	1.99301	0.0153194	0.658907	2.28047	1.18933
663	OxPC(16:0/20:3+2O(1Cyc))	0.594423	B(iii)			642.067	872.566	NEG									0.000156972	0.000170107	0.000201685	0.000162984	0.000154564	0.000130896	0.000162868	5.92937e-05	3.37619e-05	0.000102512	0.000107047	0.000117556	9.78027e-05	8.6329e-05	2.06451	0.000849644	0.658907	1.88659	0.915784
675	5-Methoxytryptamine	0.592171	B(i)			313.595	191.118	POS	HMDB0004095	5-甲氧基色胺	吲哚类	608-07-1	C05659	Organoheterocyclic compounds	Indoles and derivatives	Tryptamines and derivatives	7.67664e-06	7.23605e-06	8.16526e-06	7.55765e-06	7.13677e-06	7.23073e-06	7.50052e-06	6.56016e-06	6.94472e-06	6.76902e-06	6.50493e-06	6.75051e-06	7.02158e-06	6.75849e-06	2.44032	0.00197861	0.658907	1.10979	0.15029
733	PC(14:1(9Z)/18:2(9Z,12Z))	0.546959	B(iii)			500.078	728.516	POS	HMDB0007907		磷脂酰胆碱		C00157	Lipids and lipid-like molecules	Glycerophospholipids	Glycerophosphocholines	0.00026785	0.000318052	0.000113654	0.000133097	0.000631134	0.000347807	0.000301932	0.000512213	0.000719366	0.000616802	0.000375496	0.000507119	0.00113348	0.000644079	2.02227	0.0276996	0.658907	0.468782	-1.09301
759	Fasciculic acid B	0.531149	B(iii)			580.66	637.426	POS	HMDB0036438		三萜类	126882-55-1		Lipids and lipid-like molecules	Prenol lipids	Triterpenoids	0.000253266	0.000219955	0.000129371	0.000196004	0.000166353	9.31219e-05	0.000176345	0.000105375	0.00010866	9.47937e-05	0.000146377	0.000107648	2.50639e-05	9.79863e-05	1.60586	0.0225206	0.658907	1.79969	0.847749
783	Ethylmalonic acid	0.507277	B(iii)			855.182	131.035	NEG	HMDB0000622	乙基丙二酸	脂肪酸类	601-75-2		Lipids and lipid-like molecules	Fatty Acyls	Fatty acids and conjugates	9.81786e-06	9.67721e-06	1.13278e-05	9.66451e-06	9.93039e-06	9.38757e-06	9.96755e-06	8.44571e-06	9.79952e-06	8.15964e-06	9.39311e-06	8.3446e-06	6.02948e-06	8.36201e-06	1.78664	0.0242775	0.658907	1.192	0.253389
784	Suberylglycine	0.506942	B(iii)			283.31	232.118	POS	HMDB0000953	8-(羧甲基氨基)-8-氧代-辛酸	氨基酸	60317-54-6		Organic acids and derivatives	Carboxylic acids and derivatives	Amino acids, peptides, and analogues	4.00651e-05	3.825e-05	4.06963e-05	3.93497e-05	4.03252e-05	4.04533e-05	3.98566e-05	3.73626e-05	4.1255e-05	3.64044e-05	3.56722e-05	3.61343e-05	3.93039e-05	3.76887e-05	1.73226	0.0477778	0.658907	1.05752	0.0806844
836	24-Epibrassinolide	0.469316	B(iii)			562.749	481.347	POS	HMDB0041130	24-表油菜素内酯	植物激素	78821-43-9		Lipids and lipid-like molecules	Steroids and steroid derivatives	Steroid lactones	7.69497e-05	7.66009e-05	5.58119e-05	7.24095e-05	5.82451e-05	4.63333e-05	6.43917e-05	8.30681e-05	7.3975e-05	9.29443e-05	0.000122663	9.44367e-05	8.48736e-05	9.19934e-05	1.93864	0.00925133	0.658907	0.69996	-0.514655
844	LysoPC(18:4(6Z,9Z,12Z,15Z))	0.463948	B(iii)			504.812	516.305	POS	HMDB0010389		甘油磷脂类		C04230	Lipids and lipid-like molecules	Glycerophospholipids	Glycerophosphocholines	0.000126999	0.000160038	0.000156535	0.00013452	0.00013238	0.000137947	0.000141403	0.000168315	0.00016038	0.000179356	0.000135287	0.00018016	0.00016441	0.000164651	1.87207	0.0235101	0.658907	0.858803	-0.2196
861	alpha-Camphorene	0.449178	B(iii)			435.887	273.254	POS	HMDB0036852		倍半萜	532-87-6		Lipids and lipid-like molecules	Prenol lipids	Sesquiterpenoids	5.7785e-05	5.6903e-05	5.52238e-05	5.42371e-05	5.37312e-05	5.46198e-05	5.54166e-05	4.65233e-05	4.87368e-05	4.85366e-05	5.12256e-05	4.83285e-05	4.83962e-05	4.86245e-05	2.64772	1.87405e-05	0.232819	1.13969	0.188636
879	Norcapsaicin	0.434897	B(iii)			44.0115	292.198	POS	HMDB0036327		酚类	61229-08-1		Benzenoids	Phenols	Methoxyphenols	4.42502e-05	4.83996e-05	4.42931e-05	4.50223e-05	4.30529e-05	3.07732e-05	4.26319e-05	5.05473e-05	4.07604e-05	5.37181e-05	6.53114e-05	6.41633e-05	4.78867e-05	5.37312e-05	1.60576	0.0371956	0.658907	0.793429	-0.333827
902	7-Aminomethyl-7-carbaguanine	0.41695	B(iii)			70.2069	180.086	POS	HMDB0011690		有机杂环化合物		C16675	Organoheterocyclic compounds	Pyrrolopyrimidines	Pyrrolo[2,3-d]pyrimidines	4.63609e-05	5.16117e-05	4.16268e-05	5.32381e-05	4.75493e-05	4.57959e-05	4.76971e-05	4.09762e-05	3.92035e-05	3.5085e-05	4.56677e-05	3.85172e-05	4.20551e-05	4.02508e-05	1.97193	0.00793499	0.658907	1.185	0.244885
906	5-Hydroxy-4-methoxy-3-methyl-2,6-canthinedione	0.4119	B(iii)			669.103	297.082	POS	HMDB0040798		其它	129724-30-7		Benzenoids	Phenol ethers		1.57115e-06	2.04493e-06	1.83222e-06	2.18428e-06	2.47075e-08	4.72547e-06	2.06379e-06	7.20008e-06	4.09703e-06	3.96424e-06	2.02424e-06	5.4364e-06	7.00471e-06	4.95445e-06	1.28136	0.0178994	0.658907	0.416553	-1.26343
915	3-Isopropenylpentanedioic acid	0.40418	B(iii)			185.029	173.078	POS	HMDB0032352		脂肪酸类	6839-75-4		Lipids and lipid-like molecules	Fatty Acyls	Fatty acids and conjugates	6.92148e-05	5.60935e-05	6.72494e-05	7.66508e-05	8.78552e-05	6.7227e-05	7.07151e-05	9.17937e-05	9.57571e-05	8.75726e-05	7.13633e-05	0.000101895	8.25299e-05	8.84853e-05	1.89723	0.0163926	0.658907	0.799173	-0.32342
967	Cuscohygrine	0.371992	B(iii)			445.767	225.196	POS	HMDB0030290	红古豆碱	生物碱	454-14-8	C06521	Alkaloids and derivatives			8.47784e-06	8.54201e-06	8.86784e-06	8.68716e-06	8.886e-06	8.14345e-06	8.60072e-06	8.11143e-06	7.75801e-06	6.93699e-06	7.86059e-06	7.92693e-06	8.39668e-06	7.83177e-06	2.02917	0.00763777	0.658907	1.09818	0.135118
1009	6'-Apiosyllotaustralin	0.3416	B(iii)			332.824	394.17	POS	HMDB0034207		糖类	170033-25-7		Organic oxygen compounds	Organooxygen compounds	Carbohydrates and carbohydrate conjugates	4.59262e-06	3.76043e-06	4.41059e-06	4.71027e-06	4.29446e-06	3.73257e-06	4.25016e-06	3.47013e-06	2.79016e-06	2.49265e-06	4.00648e-06	3.48693e-06	3.1685e-06	3.23581e-06	2.16627	0.00454897	0.658907	1.31348	0.39339
1044	Tetradecanedioic acid	0.315722	B(iii)			732.949	259.19	POS	HMDB0000872	十四烷二酸	脂肪酸类	821-38-5	C11002	Lipids and lipid-like molecules	Fatty Acyls	Fatty acids and conjugates	2.56638e-06	3.55311e-06	4.55915e-06	4.15708e-06	5.70749e-06	3.53673e-06	4.01332e-06	5.48328e-06	5.6054e-06	5.09142e-06	4.17236e-06	5.36955e-06	4.94497e-06	5.11116e-06	1.75479	0.0473818	0.658907	0.785207	-0.348855
1068						183.258	137.046	POS									0.000515048	0.000825649	0.000456746	0.00064238	0.000734953	0.000590469	0.000627541	0.000844249	0.000539789	0.0010885	0.00113283	0.00105628	0.000782176	0.000907303	1.9106	0.0277688	0.658907	0.691655	-0.531876
1137						183.655	269.087	POS									0.000286651	0.000526346	0.000283237	0.000421973	0.000482417	0.000304879	0.000384251	0.000473371	0.000328026	0.000650934	0.000700605	0.00063417	0.000488105	0.000545868	1.76628	0.0489656	0.658907	0.703925	-0.506506
1147						273.599	516.3	POS									1.8195e-06	2.50806e-06	1.39992e-06	2.06787e-06	2.96883e-06	1.84532e-06	2.10158e-06	2.83871e-06	2.77221e-06	4.13097e-06	5.93903e-06	3.46078e-06	5.38356e-06	4.08754e-06	2.22747	0.00698581	0.658907	0.514144	-0.959757
1148						106.314	113.034	POS									4.26084e-05	3.57983e-05	4.11955e-05	5.30979e-05	4.6997e-05	4.40504e-05	4.39579e-05	4.80158e-05	3.988e-05	6.20557e-05	7.56383e-05	5.58025e-05	6.10897e-05	5.70803e-05	1.62554	0.0404895	0.658907	0.770106	-0.37687
1166			D	L-Threonine	-5.9529	884.301	132.958	POS									1.59365e-05	1.51617e-05	1.76427e-05	1.45116e-05	1.65713e-05	2.01498e-05	1.66623e-05	2.0365e-05	2.34762e-05	1.68266e-05	1.58676e-05	2.49908e-05	2.18715e-05	2.05663e-05	1.62301	0.0442068	0.658907	0.810174	-0.303696
1202			D	Ethyl caffeate	-14.9719	800.056	216.054	POS									1.24425e-05	1.21685e-05	1.16228e-05	1.12596e-05	1.20414e-05	1.09494e-05	1.17474e-05	1.13285e-05	1.10996e-05	9.89245e-06	9.08901e-06	1.00639e-05	1.07698e-05	1.03739e-05	1.9589	0.00807316	0.658907	1.1324	0.179381
1220			D	Diethylaminomalonate	3.74768	794.4	184.889	POS									5.07597e-05	5.01319e-05	5.03549e-05	5.07669e-05	5.00156e-05	4.99786e-05	5.03346e-05	4.75576e-05	4.9589e-05	4.10465e-05	4.57954e-05	4.33409e-05	4.89254e-05	4.60425e-05	2.00501	0.024956	0.658907	1.09322	0.128585
1221			D	Spaglumic acid	24.2342	793.537	311.857	POS									2.58675e-06	2.93904e-06	2.6806e-06	2.7274e-06	2.46146e-06	2.41187e-06	2.63452e-06	2.18689e-06	2.45015e-06	2.17091e-06	2.1503e-06	2.31458e-06	2.3965e-06	2.27822e-06	2.216	0.00359503	0.658907	1.15639	0.209632
1339			D	Sciadopitysin	-21.746	538.516	588.373	POS									2.5491e-08	7.96085e-07	4.3283e-07	1.32583e-06	1.2028e-06	1.13197e-06	8.19169e-07	1.74508e-05	6.90047e-06	1.22701e-05	1.35657e-06	2.47505e-08	1.34328e-05	8.57258e-06	1.34416	0.0417548	0.658907	0.0955568	-3.3875
1354			D	Isofebrifugine	-21.6402	484.147	308.251	POS									9.3749e-06	1.43693e-05	9.9451e-06	1.26591e-05	2.25032e-05	1.58344e-05	1.41143e-05	1.81774e-05	1.79996e-05	2.20007e-05	2.11694e-05	2.08868e-05	3.7137e-05	2.28952e-05	2.05403	0.0318353	0.658907	0.616477	-0.697882
1359			D	Tabernanthine	14.8729	476.003	316.224	POS									5.28768e-06	7.0066e-06	2.03635e-06	3.22751e-06	1.0173e-05	5.1132e-06	5.47405e-06	3.63475e-06	1.03699e-05	2.05838e-05	1.0067e-05	8.66443e-06	1.53952e-05	1.14525e-05	1.69576	0.0484242	0.658907	0.477978	-1.06498
1370			D	Allopurinol-1-ribonucleoside	-4.16752	435.894	274.257	POS									8.82338e-06	8.79279e-06	7.88258e-06	8.89728e-06	8.65309e-06	8.38136e-06	8.57175e-06	7.17259e-06	7.33058e-06	6.96927e-06	7.37152e-06	6.6639e-06	6.36348e-06	6.97856e-06	2.49153	3.47274e-05	0.232819	1.2283	0.296661
1381			D	8-Hydroxy-2'-deoxyguanosine	-1.92029	412.562	290.269	POS									1.55227e-05	1.79679e-05	1.39432e-05	1.4958e-05	1.43901e-05	1.76815e-05	1.57439e-05	2.00053e-05	1.65087e-05	1.77115e-05	1.84079e-05	1.74499e-05	1.84396e-05	1.80872e-05	2.0138	0.0196103	0.658907	0.870446	-0.200173
1385			D	Oxymatrine	-11.6673	409.565	270.17	POS									5.02548e-06	4.71372e-06	4.49365e-06	4.78858e-06	4.76436e-06	4.75369e-06	4.75658e-06	4.52463e-06	4.25678e-06	3.97003e-06	4.50142e-06	4.40049e-06	4.27121e-06	4.32076e-06	2.18333	0.00248082	0.658907	1.10087	0.13864
1497			D	Ellipticine	22.6953	126.082	252.14	POS									8.92506e-06	1.2811e-05	8.02606e-06	4.46176e-06	4.16445e-06	5.71848e-06	7.35114e-06	1.5863e-05	1.60087e-05	1.59339e-05	1.34344e-05	1.76826e-05	8.51602e-06	1.45731e-05	2.0547	0.0033652	0.658907	0.504432	-0.98727
1505			D	Nicotinamide	-4.49617	101.034	134.033	POS									2.09172e-06	2.32647e-06	2.84386e-06	3.13621e-06	2.64724e-06	2.46871e-06	2.5857e-06	2.95437e-06	3.29295e-06	3.08896e-06	3.89654e-06	2.62421e-06	3.20788e-06	3.17749e-06	1.70495	0.0279974	0.658907	0.813757	-0.29733
1543			D	(1S,4S,7S,8R,11R,12R,13S)-2,12-Dimethyl-13-propan-2-yl-10-oxa-2-azatetracyclo[5.4.1.18,11.04,12]tridecan-9-one	-2.54718	47.266	269.124	POS									6.13807e-06	1.05612e-05	6.14416e-06	5.56206e-06	5.59052e-06	4.08406e-06	6.34668e-06	9.65382e-06	1.12257e-05	7.47583e-06	8.80997e-06	1.13274e-05	7.22911e-06	9.28698e-06	1.83091	0.0289688	0.658907	0.683395	-0.549208
1547			D	5-Methylcytidine	-1.35912	46.6161	264.15	POS									1.9926e-05	2.80128e-05	1.97301e-05	6.08644e-06	1.05628e-05	1.22695e-05	1.60979e-05	3.0252e-05	2.5115e-05	2.62437e-05	3.00352e-05	3.40543e-05	1.85413e-05	2.73736e-05	1.75979	0.0163743	0.658907	0.588083	-0.765908
1560			D	DL-2-Aminooctanoic acid	-5.45307	41.9943	169.986	POS									0.000613941	0.000624304	0.000617349	0.000587533	0.00053374	0.000529545	0.000584402	0.00065543	0.000655999	0.000625385	0.00065684	0.000626355	0.000613649	0.000638943	1.66954	0.0173043	0.658907	0.914639	-0.128726
1580			D	2-Piperidone	-6.76808	11.7036	111.984	POS									1.09683e-05	9.2213e-06	1.05136e-05	9.73339e-06	9.27604e-06	9.89478e-06	9.93456e-06	8.59678e-06	8.77915e-06	8.74913e-06	8.98207e-06	8.92458e-06	9.40294e-06	8.90578e-06	2.31374	0.00699091	0.658907	1.11552	0.157714
1596						343.709	216.123	POS									2.49191e-05	2.34812e-05	2.50909e-05	2.45305e-05	2.20089e-05	2.28688e-05	2.38166e-05	1.98764e-05	2.17253e-05	2.08099e-05	2.12139e-05	2.15481e-05	2.38864e-05	2.151e-05	2.19387	0.011181	0.658907	1.10723	0.146956
1600						510.779	372.165	POS									1.48994e-05	1.60062e-05	1.60327e-05	2.04819e-05	2.25577e-05	2.1169e-05	1.85245e-05	2.1679e-05	2.43208e-05	1.90722e-05	2.05684e-05	2.4642e-05	3.07062e-05	2.34981e-05	1.76108	0.0429757	0.658907	0.78834	-0.34311
1612						125.781	229.155	POS									0.000338373	0.000591273	0.000360272	0.000208926	0.00017294	0.000214511	0.000314382	0.000546053	0.000525202	0.000533121	0.00046165	0.000543088	0.000402784	0.000501983	1.83765	0.0303295	0.658907	0.626281	-0.675118
1628						779.543	800.575	POS									0.000111422	0.000115161	0.000134545	0.000119601	0.000112135	9.16675e-05	0.000114089	5.80325e-05	7.21348e-05	6.51448e-05	0.00012679	8.9183e-05	9.7922e-05	8.48678e-05	1.90653	0.032816	0.658907	1.34431	0.426868
1649						383.786	255.157	POS									8.44304e-06	5.92723e-06	6.84013e-06	7.2977e-06	7.85023e-06	8.44898e-06	7.46788e-06	1.06119e-05	8.2248e-06	1.0201e-05	8.23807e-06	9.47441e-06	8.90531e-06	9.27591e-06	1.99071	0.0102551	0.658907	0.805084	-0.312789
1655						499.005	417.301	POS									5.71344e-05	6.41545e-05	2.33546e-05	2.57781e-05	0.000154381	8.41569e-05	6.81599e-05	0.000107232	0.000151949	0.000117984	7.72241e-05	0.000141911	0.000264068	0.000143395	1.93144	0.0456094	0.658907	0.47533	-1.073
1681						306.399	474.291	POS									3.76343e-06	3.68465e-06	3.77776e-06	3.31053e-06	3.7588e-06	3.89439e-06	3.69826e-06	4.35378e-06	3.9188e-06	3.99421e-06	3.61072e-06	4.13402e-06	4.4152e-06	4.07112e-06	1.80937	0.0293699	0.658907	0.908412	-0.138581
1688						406.212	284.185	POS									9.05386e-06	7.79761e-06	7.88022e-06	9.11073e-06	7.98561e-06	6.64078e-06	8.07814e-06	6.39362e-06	6.39061e-06	7.10444e-06	5.9858e-06	6.76685e-06	5.2262e-06	6.31125e-06	2.19078	0.00325268	0.658907	1.27996	0.356096
1690						601.73	592.398	POS									0.000189955	0.000214012	0.00016867	0.000184539	0.000169085	0.000150715	0.000179496	0.000140722	0.000157401	0.000154847	0.000158314	0.000161611	6.55438e-05	0.00013974	1.39657	0.0470363	0.658907	1.2845	0.361209
1709						724.234	631.493	POS									8.08906e-05	4.80401e-05	5.50791e-05	3.80273e-05	4.56681e-05	2.51776e-05	4.88138e-05	2.65117e-05	1.2236e-05	2.76604e-05	3.38558e-05	4.71215e-05	1.59308e-05	2.72194e-05	1.75087	0.0410672	0.658907	1.79335	0.842655
1746						277.932	404.212	POS									5.7466e-06	5.2544e-06	5.92369e-06	5.09861e-06	5.59514e-06	5.49051e-06	5.51816e-06	5.28589e-06	5.35652e-06	4.86764e-06	4.38009e-06	4.93656e-06	5.17439e-06	5.00018e-06	1.83206	0.0227778	0.658907	1.10359	0.142206
1756						500.367	373.275	POS									1.1703e-05	1.41067e-05	4.49976e-06	1.39817e-05	2.69386e-05	1.43081e-05	1.42563e-05	2.48104e-05	3.12898e-05	2.83236e-05	1.56923e-05	2.49429e-05	4.95304e-05	2.90982e-05	2.00193	0.021994	0.658907	0.489937	-1.02933
1766						669.006	538.149	POS									8.26318e-06	1.00001e-05	1.23814e-05	1.10726e-05	7.95684e-06	2.84458e-05	1.302e-05	4.01143e-05	2.07796e-05	1.90835e-05	3.95265e-05	2.69476e-05	3.31596e-05	2.99352e-05	2.19364	0.00609916	0.658907	0.434939	-1.20111
1776						799.409	372.943	POS									3.03186e-05	2.93167e-05	3.12451e-05	3.22247e-05	3.62655e-05	3.29351e-05	3.20509e-05	4.3466e-05	4.41864e-05	3.31548e-05	3.30167e-05	3.95311e-05	3.3342e-05	3.77828e-05	1.79312	0.0367797	0.658907	0.848293	-0.237365
1816						386.332	494.251	POS									6.47825e-06	5.5993e-06	1.24662e-05	6.77668e-06	4.31948e-06	6.98575e-06	7.10427e-06	5.4298e-06	5.92701e-06	4.25751e-06	4.59779e-06	2.9716e-06	1.57675e-06	4.12674e-06	1.74343	0.047761	0.658907	1.72152	0.783683
1834						446.497	497.351	POS									3.26268e-06	4.21312e-06	1.00854e-06	1.18331e-06	8.46547e-06	3.73686e-06	3.645e-06	7.32638e-06	9.26183e-06	9.26527e-06	6.48325e-06	5.4343e-06	1.19187e-05	8.28163e-06	2.08354	0.0099687	0.658907	0.440131	-1.184
1837						283.433	172.097	POS									0.00018448	0.000172721	0.000184938	0.000176337	0.000174215	0.000175408	0.000178016	0.000162897	0.000176294	0.000151541	0.000161306	0.000167375	0.000179687	0.000166516	1.90423	0.0359127	0.658907	1.06906	0.0963464
1840						82.5892	227.011	POS									3.5496e-05	4.60386e-05	4.40353e-05	2.85516e-05	3.76621e-05	4.61759e-05	3.96599e-05	5.58699e-05	5.41702e-05	5.04699e-05	4.16676e-05	6.97089e-05	4.68223e-05	5.31181e-05	1.94081	0.0198231	0.658907	0.746636	-0.421524
1843						505.127	425.286	POS									2.12729e-05	3.34063e-05	9.9356e-06	1.20572e-05	4.21277e-05	2.34661e-05	2.3711e-05	4.29593e-05	4.41429e-05	5.78979e-05	2.98045e-05	3.33189e-05	6.21102e-05	4.5039e-05	2.0694	0.0151957	0.658907	0.526455	-0.925619
1896						503.952	420.331	POS									0.000104512	0.00015889	8.98441e-05	0.000102011	0.00019717	0.000106556	0.000126497	0.000211975	0.000209204	0.000283046	0.000150715	0.000143309	0.00032832	0.000221095	2.09276	0.0203863	0.658907	0.572139	-0.805562
1906						360.797	452.329	POS									0.00128159	0.0012719	0.00121355	0.00123723	0.00119681	0.00124009	0.0012402	0.00114597	0.00124137	0.00110888	0.00113115	0.00115157	0.00123299	0.00116866	1.93517	0.0210286	0.658907	1.06122	0.0857181
1926						332.855	614.228	POS									5.25489e-06	5.29702e-06	4.88412e-06	4.54967e-06	4.76021e-06	3.68018e-06	4.73768e-06	3.73256e-06	3.82647e-06	3.7449e-06	3.74552e-06	3.64508e-06	4.24284e-06	3.82289e-06	2.16123	0.0110953	0.658907	1.23929	0.309516
1939						484.132	325.277	POS									4.01841e-06	5.90354e-06	4.01861e-06	5.30982e-06	9.63622e-06	6.53299e-06	5.90327e-06	7.43975e-06	7.0527e-06	9.49151e-06	9.55301e-06	8.89842e-06	1.57872e-05	9.70376e-06	2.02833	0.0337393	0.658907	0.608348	-0.71703
1953						562.735	502.327	POS									4.71611e-05	4.55472e-05	3.98814e-05	4.47286e-05	4.01416e-05	3.65399e-05	4.23333e-05	6.41983e-05	5.25771e-05	6.58262e-05	6.9761e-05	7.20282e-05	7.16312e-05	6.60037e-05	2.50879	4.01505e-05	0.232819	0.641378	-0.640753
1967						280.064	560.328	POS									2.00738e-06	2.48538e-06	1.76431e-06	2.64989e-06	3.61695e-06	2.12902e-06	2.44215e-06	3.08685e-06	3.28833e-06	4.53973e-06	7.54606e-06	4.27368e-06	6.30528e-06	4.83999e-06	2.16423	0.0105731	0.658907	0.504579	-0.986849
1988						819.085	180.978	POS									0.000860474	0.000907173	0.000792512	0.000826873	0.00101055	0.00098392	0.000896917	0.000756774	0.000682571	0.00078088	0.000830519	0.000796338	0.000864181	0.000785211	1.55467	0.0287835	0.658907	1.14226	0.191894
2000						533.713	484.28	POS									5.71126e-06	6.31143e-06	3.32112e-06	6.09225e-06	5.67004e-06	4.93782e-06	5.34066e-06	7.30109e-06	5.17688e-06	6.11858e-06	6.56721e-06	8.0389e-06	9.57735e-06	7.13e-06	1.71837	0.0434724	0.658907	0.74904	-0.416886
2034						653.998	313.274	POS									1.53946e-05	1.37215e-05	1.84325e-05	1.49771e-05	1.50047e-05	1.45064e-05	1.53395e-05	1.37751e-05	1.06803e-05	1.11992e-05	1.22025e-05	1.26759e-05	6.05034e-06	1.10972e-05	1.8253	0.00805275	0.658907	1.38228	0.467051
2043						533.713	462.298	POS									3.35877e-05	3.63353e-05	2.4581e-05	3.23244e-05	3.77664e-05	2.92961e-05	3.23152e-05	4.03814e-05	3.20114e-05	3.76239e-05	3.64604e-05	4.1985e-05	4.25499e-05	3.8502e-05	1.83613	0.0358587	0.658907	0.839311	-0.252723
2069						503.421	552.41	POS									0.000560616	0.000779378	0.000238009	0.000306195	0.0012104	0.000671471	0.000627677	0.00115465	0.00145014	0.00149483	0.00088626	0.000850929	0.00206673	0.00131726	2.08128	0.0151098	0.658907	0.476503	-1.06944
2075						499.347	395.287	POS									4.59763e-05	4.99295e-05	1.80217e-05	2.11112e-05	0.000110016	5.81909e-05	5.05409e-05	8.42822e-05	0.000109924	9.6718e-05	6.12547e-05	9.77024e-05	0.000197605	0.000107914	1.99229	0.0347062	0.658907	0.468343	-1.09436
2135						2.66288	315.964	POS									3.54566e-05	3.14137e-05	1.75775e-05	1.86188e-05	3.60012e-05	3.67507e-05	2.93031e-05	1.22568e-05	1.79713e-05	1.76554e-05	2.1787e-05	1.88712e-05	2.16443e-05	1.83643e-05	1.72993	0.0185112	0.658907	1.59565	0.674146
2155						4.73377	464.985	POS									1.40053e-05	1.42893e-05	1.057e-05	1.44693e-05	1.6217e-05	1.52366e-05	1.41312e-05	1.54721e-05	2.67715e-05	2.37251e-05	1.7402e-05	1.88578e-05	2.29611e-05	2.08649e-05	2.14315	0.00571605	0.658907	0.677272	-0.562193
2205						10.1098	370.912	POS									3.30657e-05	2.93732e-05	3.95793e-05	3.67981e-05	2.75115e-05	2.85888e-05	3.24861e-05	2.48469e-05	2.88728e-05	2.84854e-05	3.0663e-05	2.39081e-05	2.36869e-05	2.67438e-05	1.97282	0.0333809	0.658907	1.21471	0.280615
2209						10.8369	155.974	POS									0.00141912	0.00112826	0.00121926	0.00126773	0.00119775	0.00120366	0.00123929	0.00109669	0.00109522	0.00110663	0.001153	0.00113471	0.00120145	0.00113128	1.98838	0.0331203	0.658907	1.09548	0.131562
2250						31.1973	419.97	POS									4.72403e-05	5.44821e-05	5.50987e-05	5.82999e-05	4.94198e-05	5.48144e-05	5.32259e-05	4.89428e-05	4.49693e-05	4.48783e-05	3.63987e-05	5.09498e-05	5.01138e-05	4.60421e-05	1.6394	0.026292	0.658907	1.15603	0.209173
2352						40.6744	249.001	POS									3.23454e-05	1.18213e-05	2.23084e-05	1.89951e-05	2.08308e-05	2.9735e-05	2.26727e-05	1.40725e-05	1.52915e-05	1.54083e-05	8.93624e-06	1.60052e-05	1.5637e-05	1.42251e-05	1.82791	0.0385042	0.658907	1.59384	0.672511
2355						40.73	80.9477	POS									0.000671447	0.000717484	0.000825482	0.000794033	0.000675808	0.000712405	0.000732776	0.000817063	0.000882675	0.00080755	0.000765193	0.000766823	0.000937082	0.000829398	1.64473	0.0289119	0.658907	0.883504	-0.178691
2392						41.3581	696.986	POS									2.5005e-05	2.00424e-05	1.93846e-05	2.35056e-05	2.34695e-05	2.67251e-05	2.3022e-05	1.89569e-05	1.7827e-05	1.71263e-05	1.85264e-05	2.44594e-05	1.69706e-05	1.89778e-05	1.72835	0.032059	0.658907	1.21311	0.278706
2418						41.4098	254.983	POS									1.99295e-05	1.57095e-05	1.95956e-05	1.7608e-05	1.62932e-05	2.12277e-05	1.83939e-05	1.58915e-05	1.27686e-05	1.71988e-06	1.33197e-05	1.69369e-05	1.40428e-05	1.24466e-05	1.35984	0.0333653	0.658907	1.47783	0.56348
2423						41.5047	202.969	POS									0.00108356	0.000790185	0.000968248	0.00101687	0.000944192	0.00102358	0.000971105	2.38854e-05	0.000582229	0.000862746	0.000823254	1.32309e-05	1.95655e-05	0.000387485	1.79005	0.0172269	0.658907	2.50617	1.32549
2424						41.5047	309.947	POS									2.62389e-05	3.08291e-05	2.80126e-05	3.11292e-05	2.49425e-05	2.79814e-05	2.81889e-05	3.52749e-05	3.51555e-05	3.46673e-05	3.63416e-05	3.01909e-05	3.56575e-05	3.4548e-05	2.27632	0.000812305	0.658907	0.815937	-0.293471
2429			D	3,4-Dihydrospheroidene	-11.257	41.7773	571.931	POS									2.10775e-05	2.46175e-05	1.84074e-05	2.17645e-05	2.14628e-05	2.36808e-05	2.18351e-05	2.78201e-05	2.39419e-05	2.75667e-05	2.33573e-05	2.91971e-05	2.60115e-05	2.63158e-05	2.2508	0.00609283	0.658907	0.829734	-0.269279
2510						42.6355	70.0125	POS									1.29956e-05	6.369e-06	6.21841e-06	5.80919e-06	1.08381e-05	8.73701e-06	8.49456e-06	9.08847e-06	3.7605e-06	5.76153e-06	4.14565e-06	3.17045e-06	5.1534e-06	5.18e-06	1.62547	0.0486818	0.658907	1.63988	0.713586
2542						43.9391	176.103	POS									3.66967e-05	3.39985e-05	3.73073e-05	2.63651e-05	3.43845e-05	3.46821e-05	3.39057e-05	4.29047e-05	3.59456e-05	4.40571e-05	3.75857e-05	3.92736e-05	4.99976e-05	4.16274e-05	1.88332	0.0151241	0.658907	0.814505	-0.296004
2545						43.9877	210.087	POS									6.2912e-06	1.20498e-05	5.94662e-06	3.44627e-06	3.89363e-06	3.33041e-06	5.82633e-06	1.51428e-05	1.15452e-05	1.20386e-05	1.1698e-05	1.24277e-05	8.51951e-06	1.18953e-05	2.15368	0.00355399	0.658907	0.4898	-1.02973
2554						44.5107	358.209	POS									4.53291e-06	1.0159e-05	4.92926e-06	1.86574e-06	1.03525e-06	7.49418e-07	3.8786e-06	1.09712e-05	8.42895e-06	8.02811e-06	7.90946e-06	1.01115e-05	4.55509e-06	8.33405e-06	1.68578	0.0261465	0.658907	0.465392	-1.10348
2558						44.5703	279.191	POS									1.41823e-05	2.16782e-05	3.02639e-05	1.56915e-05	2.25076e-05	2.10357e-05	2.08932e-05	2.39085e-05	2.42785e-05	3.01401e-05	2.81434e-05	2.93192e-05	2.96738e-05	2.75773e-05	1.79513	0.0275527	0.658907	0.757624	-0.400445
2564						45.2064	242.133	POS									9.72193e-05	0.000187448	8.98586e-05	5.4221e-05	4.01564e-05	3.81723e-05	8.45125e-05	0.000199847	0.000164887	0.000147513	0.000182844	0.00019889	7.21769e-05	0.000161026	1.71791	0.0296071	0.658907	0.524837	-0.93006
2578						46.5111	372.199	POS									4.03812e-06	8.07008e-06	3.96371e-06	1.91026e-06	8.42405e-07	1.85756e-06	3.44702e-06	1.02311e-05	7.41049e-06	7.73341e-06	8.14438e-06	9.32917e-06	2.91377e-06	7.62705e-06	1.71782	0.0181378	0.658907	0.451947	-1.14577
2581			D	Oxaloacetate	7.64608	46.6082	133.08	POS									0.000172939	0.000222794	0.000179708	0.000120537	0.000118074	0.000119346	0.000155566	0.00022456	0.000236536	0.000227971	0.000237427	0.000253023	0.000174374	0.000225648	1.92959	0.007148	0.658907	0.68942	-0.536546
2584						46.6131	134.081	POS									2.15835e-05	2.13827e-05	1.61942e-05	1.72206e-05	1.27877e-05	1.09822e-05	1.66918e-05	1.92074e-05	2.07037e-05	1.95017e-05	3.02709e-05	2.08197e-05	2.3672e-05	2.23626e-05	1.48096	0.0439995	0.658907	0.746418	-0.421945
2586			D	Thioxanthine monophosphate	-5.32656	46.6158	263.146	POS									0.000235703	0.000342431	0.000235392	0.000132753	0.000143553	0.000151344	0.000206863	0.00035229	0.000312366	0.000329569	0.000346751	0.000405884	0.000242236	0.000331516	1.92669	0.0104293	0.658907	0.62399	-0.680406
2594						46.6201	285.128	POS									9.05296e-05	8.36287e-05	8.21943e-05	5.38792e-05	5.34504e-05	7.72367e-05	7.34865e-05	0.000101457	9.68379e-05	8.67466e-05	7.81435e-05	0.000110636	8.37283e-05	9.2925e-05	1.54841	0.0390421	0.658907	0.790816	-0.338587
2596						46.6476	416.198	POS									4.13715e-05	4.18447e-05	3.36331e-05	1.92827e-05	2.03945e-05	2.9913e-05	3.10733e-05	4.77666e-05	4.51388e-05	4.56897e-05	3.65445e-05	6.11217e-05	3.87951e-05	4.58427e-05	1.75428	0.0200049	0.658907	0.677823	-0.561019
2624						48.4744	584.159	POS									1.44954e-05	1.15392e-05	1.11341e-05	1.48776e-05	1.47891e-05	1.10943e-05	1.29883e-05	1.3118e-05	9.91077e-06	1.04572e-05	8.83173e-06	1.11227e-05	8.95345e-06	1.0399e-05	1.69047	0.028825	0.658907	1.249	0.320772
2637						48.5862	205.126	POS									0.000162481	0.00024713	0.000174112	0.000170074	0.000181649	0.000225082	0.000193421	0.000238594	0.000215754	0.000241376	0.000257996	0.00025193	0.000292558	0.000249701	2.15596	0.00915268	0.658907	0.77461	-0.368457
2646						48.5991	204.123	POS									0.00172532	0.00251691	0.00180835	0.00177706	0.00184092	0.00235639	0.00200416	0.00268116	0.00227499	0.00252853	0.00276391	0.00274167	0.00292868	0.00265316	2.29479	0.00302764	0.658907	0.755386	-0.404714
2652						48.6325	196.073	POS									6.54308e-06	5.19811e-06	8.83343e-06	1.00482e-05	5.15097e-06	6.24492e-06	7.00311e-06	4.38488e-06	2.97355e-06	5.77127e-06	6.27012e-06	3.4213e-06	5.7797e-06	4.7668e-06	1.76435	0.0479567	0.658907	1.46914	0.554974
2660						49.1471	350.05	POS									3.12965e-06	3.75488e-06	3.34492e-06	3.35917e-06	3.2789e-06	2.41836e-06	3.21431e-06	4.14479e-06	3.79163e-06	4.81027e-06	4.09898e-06	3.42715e-06	4.08628e-06	4.05985e-06	1.9805	0.00859544	0.658907	0.791732	-0.336915
2665						49.206	229.155	POS									0.000249879	0.000460514	0.00021975	0.000157941	0.000167559	0.000155045	0.000235115	0.000379595	0.000335859	0.000400647	0.000377513	0.000436512	0.000314228	0.000374059	1.96371	0.021301	0.658907	0.628549	-0.669902
2672						49.2733	313.022	POS									2.12764e-06	2.81866e-06	2.95018e-06	2.75433e-06	2.36629e-06	2.12905e-06	2.52436e-06	2.37012e-06	1.78086e-06	1.75406e-06	1.35476e-06	1.83064e-06	1.66082e-06	1.79188e-06	2.03456	0.0044284	0.658907	1.40878	0.494447
2689						50.0215	384.95	POS									7.12652e-06	7.06809e-06	5.57545e-06	6.0353e-06	7.89015e-06	4.49534e-06	6.36514e-06	8.47685e-06	8.37084e-06	8.21051e-06	7.03567e-06	7.15699e-06	6.889e-06	7.68998e-06	1.65477	0.0475995	0.658907	0.827719	-0.272787
2700						50.5782	248.943	POS									4.84295e-06	6.78252e-06	7.52532e-06	5.66646e-06	6.21979e-06	5.11911e-06	6.02602e-06	6.02202e-06	8.41888e-06	1.1158e-05	8.21537e-06	8.81053e-06	8.2819e-06	8.48445e-06	1.96353	0.0109024	0.658907	0.710243	-0.493615
2721						50.9098	472.973	POS									1.7158e-06	1.60963e-06	1.88706e-06	1.54418e-06	2.03926e-06	8.19496e-07	1.60257e-06	1.80791e-06	2.30725e-06	2.93257e-06	2.21201e-06	2.63473e-06	2.56772e-06	2.41036e-06	1.7962	0.00641546	0.658907	0.664867	-0.588862
2727						51.0759	355.07	POS									2.99002e-06	4.59642e-06	3.72183e-06	2.49753e-06	1.24007e-06	1.71417e-06	2.79334e-06	6.80803e-06	6.18995e-06	3.29283e-06	5.20365e-06	5.03416e-06	2.81037e-06	4.88983e-06	1.60518	0.02856	0.658907	0.571255	-0.807794
2758						51.8805	353.941	POS									2.76321e-05	2.52479e-05	2.795e-05	2.74063e-05	2.77473e-05	2.73069e-05	2.72151e-05	2.75782e-05	2.1822e-05	1.94473e-05	1.93464e-05	2.05671e-05	2.81061e-05	2.28112e-05	1.77568	0.0423663	0.658907	1.19306	0.254666
2779						52.3269	311.931	POS									3.634e-05	3.40177e-05	4.19788e-05	3.86645e-05	3.82342e-05	3.81788e-05	3.79023e-05	3.72854e-05	3.20764e-05	2.817e-05	2.71145e-05	2.56059e-05	4.0662e-05	3.1819e-05	1.66632	0.0472641	0.658907	1.19118	0.252397
2788						52.5705	260.002	POS									5.39573e-06	6.92167e-06	6.50097e-06	3.99831e-06	6.23445e-06	7.32893e-06	6.06334e-06	4.42614e-06	5.82951e-06	3.3776e-06	2.28248e-06	4.79004e-06	2.20329e-06	3.81818e-06	1.71701	0.0154157	0.658907	1.58802	0.66723
2865			D	2-Aminoethyl diphenylborite	17.7115	68.5004	226.105	POS									4.13041e-05	5.44846e-05	4.1438e-05	4.07514e-05	3.84758e-05	5.84399e-05	4.58156e-05	5.67537e-05	6.95311e-05	5.91351e-05	6.10412e-05	6.32506e-05	6.53532e-05	6.25108e-05	2.26624	0.00163167	0.658907	0.732924	-0.448265
2930						78.277	119.09	POS									1.05733e-05	9.8487e-06	8.58932e-06	8.28023e-06	8.01042e-06	8.69415e-06	8.99936e-06	7.03804e-06	6.68352e-06	7.60912e-06	8.28528e-06	7.12625e-06	8.18001e-06	7.48704e-06	2.0756	0.0109408	0.658907	1.20199	0.265427
2936						78.8688	369.249	POS									1.18608e-05	5.88894e-06	8.02106e-06	9.21764e-06	6.89708e-06	8.73756e-06	8.43719e-06	8.59356e-06	5.82846e-06	6.09477e-06	5.55565e-06	5.66314e-06	2.68141e-06	5.73617e-06	1.65097	0.0396142	0.658907	1.47088	0.556675
3002						83.2623	246.042	POS									1.72011e-05	2.08357e-05	1.69329e-05	1.66607e-05	1.7949e-05	1.52372e-05	1.74694e-05	2.37404e-05	2.98571e-05	2.1745e-05	3.29869e-05	2.73646e-05	2.04338e-05	2.60213e-05	2.23855	0.00252897	0.658907	0.671352	-0.574859
3004						83.6155	276.102	POS									3.42436e-05	4.14321e-05	3.26865e-05	3.85345e-05	3.67493e-05	2.26072e-05	3.43755e-05	2.83094e-05	2.39164e-05	2.45196e-05	3.25605e-05	2.51941e-05	2.81108e-05	2.71018e-05	1.62904	0.0349096	0.658907	1.26838	0.342993
3006			D	L-Fuculose 1-phosphate	23.3594	83.7219	245.149	POS									2.6436e-06	1.61469e-06	1.52571e-06	1.69154e-06	1.2216e-06	1.64792e-06	1.72418e-06	2.98025e-06	2.57259e-06	3.41635e-06	3.07742e-06	1.77261e-06	1.90614e-06	2.6209e-06	1.742	0.0231029	0.658907	0.657858	-0.604151
3008						83.9006	384.033	POS									1.95035e-06	2.86267e-06	2.55664e-06	2.70149e-06	2.26885e-06	2.03424e-06	2.39571e-06	2.87416e-06	2.39692e-06	3.40463e-06	2.85201e-06	2.71388e-06	2.84718e-06	2.84813e-06	1.72377	0.0483014	0.658907	0.841151	-0.249563
3032						85.5033	90.1185	POS									9.87343e-06	9.22112e-06	9.63728e-06	8.74947e-06	8.69279e-06	8.9197e-06	9.1823e-06	7.59334e-06	9.19921e-06	8.4908e-06	8.01813e-06	7.21516e-06	9.14133e-06	8.27633e-06	1.83343	0.0411618	0.658907	1.10947	0.149864
3037						85.5033	251.099	POS									1.4929e-05	1.45679e-05	1.56124e-05	1.47334e-05	1.54189e-05	1.72504e-05	1.54187e-05	1.23833e-05	1.61062e-05	1.2635e-05	1.25142e-05	1.33828e-05	1.47841e-05	1.36342e-05	1.79222	0.0352793	0.658907	1.13088	0.177443
3047			D	S-Seven	8.51668	85.5083	348.207	POS									2.79685e-06	2.69657e-06	3.0711e-06	2.92503e-06	3.0983e-06	2.69259e-06	2.88007e-06	2.57726e-06	1.86638e-06	2.22134e-06	2.55627e-06	2.5862e-06	2.92049e-06	2.45466e-06	1.69716	0.0278942	0.658907	1.17331	0.230583
3074						86.1927	361.165	POS									1.30096e-05	1.55338e-05	1.19281e-05	1.33733e-05	5.42564e-06	8.97864e-06	1.13748e-05	1.87644e-05	1.16033e-05	1.50228e-05	1.80439e-05	1.71669e-05	1.36811e-05	1.57137e-05	1.43558	0.0418293	0.658907	0.723879	-0.46618
3129						86.5557	339.098	POS									1.218e-06	1.38604e-06	9.42891e-07	4.79467e-07	9.92363e-07	8.6853e-07	9.81216e-07	2.87723e-06	1.10254e-06	2.01292e-06	2.96319e-06	2.09732e-06	2.27932e-06	2.22209e-06	2.22334	0.00222871	0.658907	0.441574	-1.17927
3132						86.5664	498.06	POS									2.01357e-06	1.909e-06	2.06653e-06	2.21583e-06	1.9831e-06	2.40425e-06	2.09871e-06	2.43794e-06	3.03524e-06	2.40787e-06	2.30787e-06	2.89312e-06	2.44111e-06	2.58719e-06	2.04454	0.00657281	0.658907	0.811194	-0.301881
3147						86.9587	487.131	POS									1.43745e-06	1.77733e-06	1.18223e-06	1.05323e-06	1.25587e-06	1.10957e-06	1.30261e-06	2.41792e-06	1.57868e-06	1.78833e-06	1.90216e-06	1.85716e-06	1.7179e-06	1.87703e-06	2.23482	0.00507225	0.658907	0.693976	-0.527043
3155						87.7093	250.986	POS									4.40318e-06	5.95564e-06	3.82777e-06	4.48952e-06	5.00892e-06	5.07788e-06	4.79382e-06	5.04441e-06	6.52609e-06	8.33326e-06	1.05851e-05	6.66341e-06	5.86994e-06	7.17037e-06	2.00436	0.0320018	0.658907	0.668559	-0.580873
3162						90.9432	251.136	POS									1.58522e-05	2.20051e-05	1.70595e-05	1.27106e-05	6.37683e-06	1.23849e-05	1.43982e-05	2.13443e-05	2.38216e-05	2.53097e-05	1.99825e-05	3.72712e-05	1.86524e-05	2.43969e-05	1.76461	0.016996	0.658907	0.590163	-0.760814
3172						93.2081	230.158	POS									7.39032e-06	1.75609e-05	1.63399e-05	6.26981e-06	6.68381e-06	7.54441e-06	1.02982e-05	2.8846e-05	1.38513e-05	2.33458e-05	1.68027e-05	1.71114e-05	1.32078e-05	1.88608e-05	1.95333	0.0252962	0.658907	0.54601	-0.873
3177						94.8876	229.155	POS									0.000157218	6.74183e-05	0.000138038	8.74576e-05	0.000116931	0.000101708	0.000111462	0.000256758	0.000216815	0.000229908	0.000277403	0.000395817	0.000177649	0.000259058	2.26068	0.00133372	0.658907	0.430257	-1.21673
3178						95.0016	86.0599	POS									5.28251e-05	5.1487e-05	5.62889e-05	4.42382e-05	4.82787e-05	4.81593e-05	5.02129e-05	4.47479e-05	4.59867e-05	3.05337e-05	3.91197e-05	4.48831e-05	2.59835e-05	3.85424e-05	1.86009	0.0126988	0.658907	1.3028	0.38161
3200						99.943	414.954	POS									0.000146307	0.00010654	0.00014585	0.000145764	0.000130868	6.87153e-05	0.000124007	6.15924e-05	0.00012618	6.36933e-05	5.62807e-05	6.53114e-05	7.70613e-05	7.50198e-05	2.07884	0.0143571	0.658907	1.653	0.725083
3246						106.098	425.049	POS									6.5724e-06	3.92999e-06	6.30796e-06	7.60873e-06	4.41017e-06	7.16205e-06	5.99855e-06	7.09572e-06	5.17238e-06	1.05582e-05	1.13527e-05	7.29348e-06	1.07307e-05	8.70053e-06	1.43228	0.0471601	0.658907	0.689446	-0.53649
3248						106.314	268.062	POS									1.04232e-05	8.02883e-06	9.64044e-06	1.29389e-05	9.02641e-06	1.04033e-05	1.00769e-05	1.11546e-05	9.52751e-06	1.41879e-05	1.63267e-05	1.48903e-05	1.60901e-05	1.36962e-05	1.70305	0.0205686	0.658907	0.735742	-0.442728
3251			D	N-(3,5-Dichlorophenyl)succinimide	-18.4262	106.332	245.077	POS									1.7209e-05	1.37062e-05	1.64258e-05	2.02867e-05	1.94338e-05	1.81879e-05	1.75416e-05	1.95107e-05	1.54434e-05	2.39353e-05	3.02693e-05	2.24389e-05	2.55366e-05	2.28557e-05	1.59174	0.0426752	0.658907	0.767493	-0.381775
3253						106.657	251.137	POS									1.15452e-05	1.68967e-05	9.90373e-06	6.15784e-06	5.84446e-06	7.04947e-06	9.56623e-06	2.0155e-05	1.65539e-05	1.73099e-05	1.68265e-05	3.42558e-05	1.22323e-05	1.95556e-05	2.01638	0.0187141	0.658907	0.489182	-1.03156
3262						116.725	132.065	POS									1.19314e-05	1.32146e-05	1.14062e-05	1.05675e-05	1.29973e-05	1.21303e-05	1.20412e-05	9.16794e-06	7.75236e-06	8.98517e-06	9.38577e-06	9.00121e-06	1.09298e-05	9.20371e-06	2.22585	0.000630993	0.658907	1.3083	0.387695
3276						124.903	267.11	POS									2.47124e-06	4.37996e-06	2.93849e-06	1.10447e-06	9.5285e-07	3.57296e-07	2.03405e-06	4.18224e-06	5.20901e-06	3.4304e-06	4.14321e-06	6.49166e-06	2.98128e-06	4.4063e-06	1.672	0.0146346	0.658907	0.461624	-1.11521
3278						125.781	230.158	POS									4.07289e-05	5.48111e-05	4.06994e-05	2.53032e-05	2.42565e-05	2.3079e-05	3.4813e-05	5.01704e-05	5.85782e-05	5.92272e-05	6.86171e-05	6.29975e-05	4.41143e-05	5.72841e-05	1.94846	0.00523832	0.658907	0.607725	-0.718509
3280						125.781	327.123	POS									1.22559e-06	3.58944e-06	1.65826e-06	8.04578e-07	7.02271e-07	6.20985e-07	1.43352e-06	3.22463e-06	2.94678e-06	2.61194e-06	3.64559e-06	3.9774e-06	1.84706e-06	3.04223e-06	1.9536	0.0158125	0.658907	0.471206	-1.08557
3281						125.79	371.137	POS									2.2169e-06	2.98688e-06	1.89066e-06	1.73897e-06	1.17671e-06	1.05575e-06	1.84431e-06	3.23057e-06	3.19837e-06	3.29859e-06	3.38667e-06	3.98687e-06	2.19227e-06	3.21556e-06	1.96523	0.0043662	0.658907	0.573559	-0.801986
3283						126.004	251.136	POS									7.15359e-05	0.000148944	9.4997e-05	5.15341e-05	5.50279e-05	4.53949e-05	7.79056e-05	0.000146627	0.000145545	0.000147898	0.000156426	0.000140315	9.86556e-05	0.000139245	2.02907	0.00677833	0.658907	0.559488	-0.837821
3284						126.082	409.126	POS									1.40474e-06	1.44393e-06	1.22365e-06	4.60087e-07	4.9484e-07	5.79807e-07	9.34508e-07	2.07001e-06	2.41092e-06	1.46256e-06	2.02281e-06	2.58522e-06	1.0892e-06	1.94012e-06	1.84382	0.00751053	0.658907	0.481676	-1.05387
3313						167.581	241.155	POS									1.54997e-05	2.1049e-05	1.57605e-05	1.348e-05	1.17567e-05	1.24675e-05	1.50023e-05	2.11965e-05	1.74344e-05	2.1545e-05	1.98519e-05	2.11351e-05	2.59136e-05	2.11794e-05	2.06469	0.00600784	0.658907	0.708341	-0.497484
3330						177.244	448.979	POS									4.8701e-06	4.40513e-06	4.22043e-06	3.07226e-06	5.31332e-06	4.71016e-06	4.4319e-06	2.8913e-06	4.47431e-06	2.64129e-06	3.06813e-06	7.87485e-07	3.1346e-06	2.83285e-06	1.55982	0.0198224	0.658907	1.56447	0.64567
3370			D	Azimilide	17.4214	179.44	458.968	POS									1.73811e-05	1.65084e-05	2.04588e-05	1.62754e-05	1.71444e-05	1.77689e-05	1.75895e-05	1.49364e-05	1.87347e-05	1.54483e-05	1.32627e-05	1.08985e-05	8.38084e-06	1.36102e-05	1.67702	0.0328868	0.658907	1.29237	0.370023
3392						179.926	378.111	POS									5.61329e-06	5.57862e-06	5.31785e-06	5.11751e-06	2.52734e-06	5.77619e-06	4.98847e-06	3.93399e-06	4.12166e-06	2.96737e-06	4.00974e-06	4.03015e-06	2.23835e-06	3.55021e-06	1.59998	0.0355067	0.658907	1.40512	0.490691
3399						180.147	500.979	POS									1.03679e-05	1.43587e-05	1.7969e-05	1.72601e-05	1.3692e-05	1.61835e-05	1.49719e-05	1.80731e-06	1.18313e-05	6.0604e-06	1.29691e-05	1.00021e-05	1.26891e-05	9.22656e-06	1.6345	0.0228912	0.658907	1.62269	0.69839
3450						183.142	433.052	POS									2.3218e-06	3.5463e-06	2.96967e-06	2.78721e-06	3.43052e-06	2.71267e-06	2.96136e-06	4.45059e-06	3.08631e-06	4.68731e-06	4.21007e-06	3.66197e-06	4.47022e-06	4.09441e-06	2.26679	0.00450395	0.658907	0.723269	-0.467395
3452						183.144	313.052	POS									1.57745e-05	2.10186e-05	1.62598e-05	1.92132e-05	1.80503e-05	2.1351e-05	1.86112e-05	2.36415e-05	1.88793e-05	2.71093e-05	2.17837e-05	2.44269e-05	2.14449e-05	2.28809e-05	2.10452	0.017469	0.658907	0.813395	-0.297972
3458						183.258	375.049	POS									2.74659e-06	3.0906e-06	1.35521e-06	2.9769e-06	2.42476e-06	2.4539e-06	2.50799e-06	2.88393e-06	2.5296e-06	3.79413e-06	3.81431e-06	3.44879e-06	3.07891e-06	3.25828e-06	1.63227	0.0469422	0.658907	0.769729	-0.377577
3459			D	(Acetyloxy)triphenylstannane	-21.0229	183.258	413.089	POS									2.07605e-05	2.85887e-05	2.05674e-05	2.63334e-05	2.71796e-05	2.24092e-05	2.43065e-05	3.00243e-05	1.97315e-05	3.75148e-05	3.62132e-05	3.54764e-05	2.87725e-05	3.12887e-05	1.72228	0.0462772	0.658907	0.776844	-0.364303
3460						183.258	476.066	POS									7.35402e-07	1.12816e-06	1.46296e-06	1.13337e-06	1.05186e-06	1.68999e-06	1.20029e-06	1.78232e-06	1.58467e-06	1.9571e-06	2.021e-06	1.35997e-06	1.58982e-06	1.71581e-06	1.96163	0.0128164	0.658907	0.699545	-0.515512
3461						183.304	717.137	POS									4.89525e-07	1.45788e-06	1.8168e-07	6.33785e-07	1.24977e-06	7.58272e-07	7.95152e-07	1.19691e-06	6.39117e-07	1.9518e-06	2.64615e-06	1.95851e-06	1.27506e-06	1.61126e-06	1.82505	0.042048	0.658907	0.493497	-1.01889
3462						183.327	138.049	POS									2.45619e-05	4.33014e-05	2.35314e-05	3.42228e-05	3.94145e-05	3.03027e-05	3.25558e-05	4.21594e-05	2.75304e-05	5.41482e-05	5.82763e-05	5.48511e-05	3.89045e-05	4.59783e-05	1.80892	0.0438849	0.658907	0.708068	-0.498041
3468						183.395	292.074	POS									0.0002066	0.000299319	0.00019349	0.000245401	0.00025579	0.000261189	0.000243632	0.00031312	0.000225862	0.00038285	0.000335311	0.000376901	0.000299222	0.000322211	2.02915	0.0198603	0.658907	0.756124	-0.403305
3471						183.395	450.062	POS									1.87452e-06	2.73863e-06	2.04841e-06	2.80104e-06	2.51711e-06	2.42638e-06	2.40101e-06	2.86989e-06	2.56185e-06	5.13136e-06	3.09336e-06	3.86996e-06	3.03947e-06	3.42765e-06	2.00935	0.032141	0.658907	0.700485	-0.513575
3472						183.395	475.061	POS									8.33974e-06	1.14985e-05	8.7567e-06	1.00587e-05	1.04142e-05	1.00602e-05	9.85467e-06	1.24969e-05	9.37176e-06	1.42896e-05	1.27742e-05	1.33668e-05	1.19525e-05	1.23753e-05	2.12489	0.012457	0.658907	0.796318	-0.328584
3474						183.424	386.026	POS									5.09366e-06	5.9904e-06	4.42837e-06	5.58973e-06	5.85033e-06	5.02469e-06	5.32953e-06	6.53466e-06	5.24116e-06	8.74257e-06	7.92555e-06	6.50506e-06	6.76625e-06	6.95254e-06	2.06457	0.0151251	0.658907	0.766558	-0.383532
3475						183.429	560.154	POS									3.42267e-05	0.00011802	2.88584e-05	5.73974e-05	8.23953e-05	4.91149e-05	6.16688e-05	0.000100201	4.34029e-05	0.000182727	0.00023997	0.000189175	8.27529e-05	0.000139705	1.84038	0.0430171	0.658907	0.441422	-1.17977
3477						183.457	449.058	POS									1.5616e-05	2.11965e-05	1.40357e-05	2.00016e-05	1.82557e-05	1.93177e-05	1.80705e-05	2.15389e-05	1.75338e-05	2.48658e-05	2.14933e-05	2.46797e-05	2.07944e-05	2.18176e-05	1.88621	0.0387138	0.658907	0.828254	-0.271855
3480						183.464	537.167	POS									9.74228e-05	0.000249297	8.17339e-05	0.000146975	0.000191167	0.000135997	0.000150432	0.000216459	0.000111831	0.000343291	0.000423628	0.000350464	0.000194971	0.000273441	1.79438	0.0465504	0.658907	0.550145	-0.862116
3481						183.464	561.155	POS									6.26665e-06	2.35893e-05	5.50863e-06	1.13843e-05	1.69992e-05	9.00793e-06	1.2126e-05	1.95176e-05	7.51702e-06	3.72157e-05	5.11619e-05	3.72225e-05	1.71151e-05	2.82916e-05	1.78482	0.0488263	0.658907	0.428607	-1.22227
3482						183.491	308.047	POS									9.01262e-06	1.58884e-05	6.77451e-06	1.26159e-05	1.23274e-05	1.17338e-05	1.13921e-05	1.33095e-05	1.03835e-05	1.86482e-05	1.95864e-05	1.82732e-05	1.52506e-05	1.59086e-05	1.79613	0.043021	0.658907	0.7161	-0.481768
3483						183.518	581.132	POS									2.7732e-06	5.31968e-06	2.13856e-06	3.37819e-06	4.68731e-06	4.43513e-06	3.78868e-06	5.80133e-06	3.52923e-06	6.92986e-06	6.5926e-06	6.67184e-06	5.81497e-06	5.88997e-06	2.05865	0.0146401	0.658907	0.643242	-0.636566
3485						183.585	409.152	POS									9.11964e-07	2.7097e-06	5.30925e-07	1.65014e-06	1.83954e-06	1.06319e-06	1.45091e-06	2.636e-06	9.2796e-07	4.27025e-06	4.75015e-06	4.2786e-06	2.00775e-06	3.14512e-06	1.80026	0.0358298	0.658907	0.461322	-1.11616
3489						183.655	467.032	POS									5.08242e-06	4.5683e-06	2.33523e-06	3.9067e-06	3.77577e-06	3.42829e-06	3.84945e-06	4.59813e-06	3.47867e-06	7.01274e-06	7.09946e-06	6.26218e-06	4.5243e-06	5.49591e-06	1.64333	0.0466394	0.658907	0.700421	-0.513706
3491						183.666	384.031	POS									2.53579e-06	3.0091e-06	2.568e-06	2.84687e-06	2.83196e-06	2.93547e-06	2.78787e-06	2.93921e-06	3.3239e-06	3.10318e-06	3.28184e-06	3.36938e-06	2.87554e-06	3.14884e-06	2.06506	0.0111746	0.658907	0.885362	-0.175661
3492						183.698	653.111	POS									3.34658e-07	1.7207e-06	3.76227e-07	1.11218e-06	1.46365e-06	8.01733e-07	9.68192e-07	2.04737e-06	9.07207e-07	3.2177e-06	3.33467e-06	3.07232e-06	1.63384e-06	2.36885e-06	2.0816	0.0133472	0.658907	0.408717	-1.29082
3500			D	Cer(d18:0/24:1(15Z))	-19.8831	183.725	651.108	POS									2.17796e-06	4.72185e-06	1.74093e-06	3.30116e-06	4.22771e-06	2.2724e-06	3.07367e-06	5.12875e-06	2.29201e-06	6.96652e-06	7.63245e-06	6.9367e-06	4.23195e-06	5.5314e-06	1.86303	0.0294216	0.658907	0.555676	-0.847683
3501						183.736	327.141	POS									7.17702e-07	2.2432e-06	7.20841e-07	1.50109e-06	1.95247e-06	1.20475e-06	1.39001e-06	1.94505e-06	1.15955e-06	2.52656e-06	3.47601e-06	3.06414e-06	2.43792e-06	2.43487e-06	1.88093	0.0328059	0.658907	0.570876	-0.808751
3504						183.788	271.093	POS									3.00765e-06	5.55975e-06	2.39782e-06	3.48735e-06	3.12375e-06	3.81162e-06	3.56465e-06	4.12296e-06	3.21714e-06	7.87507e-06	7.71953e-06	6.47764e-06	4.4375e-06	5.64164e-06	1.78613	0.048141	0.658907	0.631847	-0.662352
3505			D	Ansamitocin P-3	-21.8481	183.812	636.138	POS									9.91381e-07	3.0924e-06	8.78718e-07	2.17328e-06	2.55487e-06	1.74142e-06	1.90534e-06	3.20514e-06	1.86567e-06	3.72533e-06	5.45819e-06	4.88366e-06	2.64328e-06	3.63021e-06	1.9846	0.0256256	0.658907	0.524858	-0.930002
3506			D	beta-Sitosterol palmitate	-21.751	183.812	654.109	POS									5.14933e-07	1.28948e-06	4.70309e-07	1.13834e-06	1.58586e-06	9.80027e-07	9.96492e-07	1.82043e-06	8.64299e-07	2.95434e-06	2.99874e-06	2.90967e-06	1.12545e-06	2.11215e-06	1.93316	0.0285016	0.658907	0.47179	-1.08378
3508						183.83	673.089	POS									9.30962e-07	2.07465e-06	8.08448e-07	1.20008e-06	1.96221e-06	1.83719e-06	1.46892e-06	2.47094e-06	1.15634e-06	2.78887e-06	4.08801e-06	3.64964e-06	2.06664e-06	2.70341e-06	1.91685	0.0305439	0.658907	0.54336	-0.88002
3512			D	alpha-D-Ribose 1,2-cyclic phosphate 5-phosphate	-24.3142	184.364	293.075	POS									2.5143e-05	3.59133e-05	2.33818e-05	3.09075e-05	3.28804e-05	3.14531e-05	2.99465e-05	3.626e-05	2.66844e-05	4.64436e-05	4.03525e-05	4.42468e-05	3.50947e-05	3.81803e-05	1.85748	0.040741	0.658907	0.784344	-0.350441
3514						184.451	532.176	POS									1.93518e-06	3.95507e-06	1.21197e-06	9.02779e-07	2.80209e-06	1.04494e-06	1.97534e-06	4.71821e-06	7.4911e-07	6.00776e-06	9.12747e-06	7.50631e-06	2.75669e-06	5.14426e-06	1.5812	0.0407029	0.658907	0.383989	-1.38086
3515						184.51	351.078	POS									5.05719e-07	1.42924e-06	2.60107e-08	1.11396e-06	9.43358e-07	6.05933e-07	7.70703e-07	1.47709e-06	5.73254e-07	1.43846e-06	1.8957e-06	2.14198e-06	2.70626e-06	1.70546e-06	1.59469	0.0263281	0.658907	0.451904	-1.14591
3518			D	Oxaloacetate	3.96866	185.121	133.079	POS									1.8789e-06	1.53118e-06	1.67455e-06	2.40625e-06	1.45259e-06	2.42121e-06	1.89411e-06	1.33122e-06	1.34802e-06	1.53554e-06	1.33759e-06	1.53788e-06	1.561e-06	1.44187e-06	1.84481	0.0484295	0.658907	1.31365	0.393578
3551						187.868	454.112	POS									2.6316e-06	3.63939e-06	2.49507e-06	2.20443e-06	2.69626e-06	2.70643e-06	2.72886e-06	2.21303e-06	2.55841e-06	1.89718e-06	1.8772e-06	1.6872e-06	2.06055e-06	2.04893e-06	1.85769	0.015611	0.658907	1.33185	0.413429
3556						187.872	316.121	POS									5.50934e-06	5.90933e-06	5.80472e-06	5.8085e-06	5.79177e-06	4.90319e-06	5.62114e-06	5.09373e-06	4.93454e-06	5.29513e-06	4.92056e-06	4.75021e-06	5.62628e-06	5.10341e-06	1.74194	0.0273055	0.658907	1.10145	0.139403
3559						187.872	425.207	POS									3.74403e-06	3.45623e-06	3.44281e-06	3.37373e-06	3.47889e-06	2.68306e-06	3.36312e-06	2.58058e-06	3.1676e-06	2.80315e-06	3.22225e-06	2.62665e-06	3.05564e-06	2.90931e-06	1.85512	0.0337074	0.658907	1.15599	0.209124
3585						188.003	172.121	POS									9.78814e-05	9.73273e-05	9.849e-05	9.42994e-05	9.32622e-05	8.80137e-05	9.4879e-05	8.96801e-05	8.96221e-05	8.59961e-05	8.87717e-05	8.55686e-05	9.35702e-05	8.88681e-05	2.05873	0.0133946	0.658907	1.06764	0.0944223
3600						188.35	170.111	POS									9.36271e-05	9.24255e-05	8.83005e-05	9.33267e-05	9.12606e-05	8.64847e-05	9.09042e-05	8.50295e-05	8.43739e-05	8.23924e-05	8.52009e-05	8.40652e-05	9.05363e-05	8.52664e-05	2.11352	0.00628335	0.658907	1.06612	0.0923698
3604						188.598	290.061	POS									7.52883e-06	6.0726e-06	7.03581e-06	7.1648e-06	6.72832e-06	6.94838e-06	6.91312e-06	5.88551e-06	7.14567e-06	6.13117e-06	4.97411e-06	6.17069e-06	6.28543e-06	6.09876e-06	1.76866	0.0416411	0.658907	1.13353	0.180821
3619						190.126	210.05	POS									9.44138e-05	0.000101305	8.07867e-05	8.8636e-05	8.38936e-05	7.6773e-05	8.76347e-05	0.000115863	9.45853e-05	0.000103677	0.000113954	9.07284e-05	9.22937e-05	0.00010185	1.76382	0.0354515	0.658907	0.860427	-0.216875
3632						190.28	302.009	POS									1.90392e-05	1.8529e-05	1.93088e-05	1.70781e-05	1.7796e-05	1.86548e-05	1.8401e-05	2.34498e-05	1.7884e-05	2.16617e-05	1.99302e-05	1.92293e-05	2.09828e-05	2.0523e-05	1.78575	0.0342167	0.658907	0.896605	-0.157456
3635						190.336	387.01	POS									2.45017e-06	2.76425e-06	2.41966e-06	2.36047e-06	2.41075e-06	2.42709e-06	2.47206e-06	2.8378e-06	2.57866e-06	3.00685e-06	2.93984e-06	2.57967e-06	2.52277e-06	2.74427e-06	1.92543	0.0260516	0.658907	0.900811	-0.150704
3637						190.336	459.998	POS									5.63854e-06	5.15675e-06	5.30641e-06	5.00079e-06	4.90037e-06	4.884e-06	5.14781e-06	7.10236e-06	5.5409e-06	5.74272e-06	5.97172e-06	5.50749e-06	5.19907e-06	5.84404e-06	1.70921	0.0411448	0.658907	0.880864	-0.183009
3638						190.363	386.013	POS									2.14655e-06	2.43123e-06	2.51175e-06	2.28416e-06	2.24936e-06	1.80487e-06	2.23799e-06	2.87083e-06	2.53892e-06	2.68532e-06	2.77917e-06	2.83947e-06	2.58624e-06	2.71666e-06	2.11596	0.00204178	0.658907	0.823802	-0.27963
3648						190.479	450.042	POS									1.00428e-05	1.0708e-05	9.89045e-06	1.00221e-05	9.18663e-06	1.04345e-05	1.00474e-05	1.23282e-05	1.02952e-05	1.28389e-05	1.08585e-05	1.05372e-05	1.03961e-05	1.1209e-05	1.8179	0.0406607	0.658907	0.89637	-0.157834
3649						190.479	526.029	POS									4.92633e-06	5.29506e-06	4.89347e-06	4.66347e-06	4.6672e-06	5.27457e-06	4.95335e-06	6.38957e-06	5.48209e-06	5.52927e-06	5.16195e-06	5.11841e-06	5.26632e-06	5.49127e-06	1.87867	0.0367918	0.658907	0.902041	-0.148735
3650						190.498	466.015	POS									2.87665e-06	2.67979e-06	2.61981e-06	2.54412e-06	2.44215e-06	2.94823e-06	2.68512e-06	3.75859e-06	3.17444e-06	3.16579e-06	2.64343e-06	3.16753e-06	3.0294e-06	3.15653e-06	1.94376	0.0178076	0.658907	0.850657	-0.233351
3676			D	Trimethylselenonium	-1.59431	194.649	125.071	POS									8.96116e-06	8.82407e-06	8.42765e-06	1.30706e-05	8.70987e-06	8.18295e-06	9.36272e-06	5.13986e-06	8.15892e-06	6.90584e-06	7.83436e-06	8.0753e-06	8.09897e-06	7.36887e-06	1.79777	0.0497074	0.658907	1.27058	0.345484
3690			D	meso-Tartaric acid	15.8959	198.138	151.096	POS									1.19896e-05	1.08658e-05	1.21908e-05	1.1474e-05	1.20964e-05	1.19633e-05	1.17633e-05	1.05694e-05	1.13217e-05	1.12185e-05	1.01873e-05	1.05777e-05	1.17437e-05	1.09364e-05	1.85919	0.0254031	0.658907	1.07561	0.105161
3721						204.417	251.021	POS									3.45655e-06	1.99785e-06	2.8291e-06	2.06529e-06	3.42065e-06	2.27891e-06	2.67472e-06	3.47573e-06	2.93353e-06	3.51045e-06	3.02663e-06	3.47221e-06	3.76617e-06	3.36412e-06	1.58047	0.0439009	0.658907	0.795075	-0.330838
3772			D	L-Glutamyl 5-phosphate	17.0678	214.879	228.12	POS									3.24038e-05	3.79163e-05	2.34892e-05	2.87192e-05	4.70988e-05	3.05451e-05	3.33621e-05	4.36358e-05	7.05271e-05	5.53831e-05	3.91291e-05	4.10441e-05	3.53854e-05	4.75174e-05	1.84477	0.0494029	0.658907	0.702101	-0.510249
3816						222.71	401.033	POS									3.5469e-06	3.53017e-06	3.31111e-06	3.0338e-06	2.72542e-06	3.07309e-06	3.20342e-06	3.70118e-06	3.70335e-06	4.02306e-06	4.11296e-06	2.97858e-06	4.20689e-06	3.78767e-06	1.60995	0.0265651	0.658907	0.845749	-0.241699
3817						222.811	489.054	POS									3.66576e-06	2.93994e-06	3.41796e-06	3.34242e-06	2.42327e-06	3.78028e-06	3.2616e-06	4.26505e-06	3.90748e-06	4.34268e-06	3.99074e-06	3.17599e-06	4.43968e-06	4.02027e-06	1.61151	0.0216012	0.658907	0.81129	-0.30171
3822						224.224	293.121	POS									3.9721e-06	4.05092e-06	4.35509e-06	4.28945e-06	3.88653e-06	4.45629e-06	4.1684e-06	3.47604e-06	3.73429e-06	3.50358e-06	4.19531e-06	3.4068e-06	4.03098e-06	3.7245e-06	1.9475	0.0210786	0.658907	1.11918	0.162446
3834						227.457	222.112	POS									5.86736e-06	6.66268e-06	5.46829e-06	5.59524e-06	5.34022e-06	5.81061e-06	5.79073e-06	5.11131e-06	5.00759e-06	4.66885e-06	5.50315e-06	4.68474e-06	5.03131e-06	5.00116e-06	2.05824	0.00641086	0.658907	1.15788	0.211484
3936						241.61	365.178	POS									3.22571e-06	3.64151e-06	3.29171e-06	2.41293e-06	4.03681e-06	3.31804e-06	3.32112e-06	2.74843e-06	2.97982e-06	2.3825e-06	3.22727e-06	2.24353e-06	2.04708e-06	2.60477e-06	1.60366	0.0321666	0.658907	1.27501	0.350511
4047			D	Benodanil	-24.1633	268.759	324.129	POS									4.55524e-06	4.47936e-06	5.46923e-06	5.01485e-06	4.13283e-06	5.05883e-06	4.78506e-06	3.49784e-06	4.49792e-06	3.58507e-06	4.38299e-06	4.313e-06	4.58398e-06	4.14347e-06	1.86172	0.0430527	0.658907	1.15484	0.207698
4051			D	Chloranocryl	5.93433	269.503	231.099	POS									2.82066e-06	2.28826e-06	2.36565e-06	2.43272e-06	3.29982e-06	2.57449e-06	2.63026e-06	3.16156e-06	3.20572e-06	3.05158e-06	3.01524e-06	3.93649e-06	2.97748e-06	3.22468e-06	1.94886	0.019049	0.658907	0.815667	-0.293947
4082						277.294	191.065	POS									4.43852e-06	5.88086e-06	5.10288e-06	4.13265e-06	5.93423e-06	4.33474e-06	4.97065e-06	8.21437e-06	6.04351e-06	5.81801e-06	5.21305e-06	7.78817e-06	5.16224e-06	6.37323e-06	1.8368	0.0491915	0.658907	0.779926	-0.35859
4138						290.546	648.379	POS									1.54783e-06	1.98803e-06	1.41185e-06	1.85765e-06	3.6531e-06	1.95854e-06	2.0695e-06	2.80451e-06	2.80019e-06	3.56092e-06	5.59708e-06	3.99535e-06	5.1561e-06	3.98569e-06	2.21466	0.00825524	0.658907	0.519233	-0.945547
4263			D	sn-Glycerol 3-phosphate	-1.90383	322.759	173.081	POS									2.73182e-05	2.59708e-05	2.76703e-05	2.64083e-05	2.71901e-05	2.71409e-05	2.69498e-05	2.52947e-05	2.59293e-05	2.42384e-05	2.48781e-05	2.57065e-05	2.68355e-05	2.54804e-05	2.12404	0.00832449	0.658907	1.05767	0.0808833
4330						332.83	654.222	POS									2.63113e-06	2.58117e-06	2.65809e-06	2.669e-06	2.38049e-06	2.22779e-06	2.52461e-06	2.4189e-06	2.43182e-06	2.09547e-06	2.37986e-06	2.17123e-06	2.18472e-06	2.28033e-06	1.90888	0.0275106	0.658907	1.10712	0.146817
4334			D	UDP-L-Ara4N	-24.1336	332.844	536.285	POS									2.72558e-06	2.89145e-06	2.88863e-06	2.84005e-06	2.55459e-06	3.06955e-06	2.82831e-06	3.58604e-06	3.04019e-06	3.31187e-06	2.88753e-06	3.31725e-06	3.21985e-06	3.22712e-06	2.09412	0.00841171	0.658907	0.876418	-0.190309
4337						332.858	332.105	POS									2.08932e-06	1.66245e-06	1.96413e-06	1.94703e-06	2.03307e-06	1.97878e-06	1.9458e-06	1.66292e-06	1.6939e-06	1.51231e-06	1.45434e-06	1.66123e-06	2.08905e-06	1.67896e-06	1.81947	0.0345103	0.658907	1.15893	0.212796
4345						332.894	355.173	POS									1.05689e-05	8.89882e-06	1.78526e-05	1.09043e-05	1.18364e-05	7.46975e-06	1.12551e-05	6.59231e-06	8.6121e-06	6.77589e-06	7.2642e-06	8.16885e-06	5.71545e-06	7.18813e-06	2.10842	0.0381802	0.658907	1.56579	0.646892
4349			D	5'-Benzoylphosphoadenosine	-7.01278	332.911	452.331	POS									0.000278463	0.000276736	0.000286146	0.000274213	0.000264788	0.000278008	0.000276392	0.000262648	0.000266803	0.000254427	0.000255411	0.000265879	0.000268947	0.000262352	2.26159	0.00400468	0.658907	1.05352	0.0752117
4370			D	Theophylline	-8.44714	336.681	181.17	POS									5.51899e-06	5.74644e-06	5.4335e-06	5.39382e-06	5.19221e-06	5.27658e-06	5.42692e-06	5.08173e-06	5.16454e-06	4.55361e-06	5.28117e-06	4.77672e-06	4.23363e-06	4.84857e-06	1.96456	0.010054	0.658907	1.11928	0.162575
4386						339.866	430.254	POS									1.71498e-05	1.71132e-05	1.75315e-05	1.71841e-05	1.6297e-05	1.74644e-05	1.71233e-05	1.60738e-05	1.74102e-05	1.52692e-05	1.44294e-05	1.59172e-05	1.69686e-05	1.60114e-05	1.72182	0.0429956	0.658907	1.06945	0.0968641
4412			D	Phosphophosphite	10.716	343.709	276.144	POS									0.00245393	0.00239921	0.00248712	0.00242211	0.00240864	0.00242041	0.0024319	0.00226381	0.00241077	0.00215865	0.00222357	0.00223111	0.00245442	0.00229039	2.01399	0.0294867	0.658907	1.06179	0.0864932
4417						343.711	278.149	POS									3.99556e-05	3.77005e-05	3.94617e-05	3.93207e-05	3.80649e-05	3.8876e-05	3.88966e-05	3.60017e-05	3.7516e-05	3.45831e-05	3.42845e-05	3.63538e-05	3.83794e-05	3.61864e-05	2.23428	0.0044878	0.658907	1.07489	0.104195
4443						346.866	294.253	POS									1.70129e-06	9.22908e-07	3.61353e-06	3.28172e-06	3.24247e-06	5.98572e-07	2.22675e-06	1.52579e-06	1.80885e-06	9.75563e-07	3.59101e-07	4.86695e-07	2.58526e-08	8.63642e-07	1.41714	0.0492439	0.658907	2.57832	1.36643
4454						349.205	219.096	POS									5.46852e-06	6.10311e-06	6.06195e-06	6.18226e-06	5.087e-06	5.56009e-06	5.74382e-06	4.77848e-06	5.32493e-06	5.38282e-06	5.15295e-06	5.62059e-06	5.25322e-06	5.25216e-06	1.74457	0.0433054	0.658907	1.09361	0.129099
4489						353.649	227.125	POS									1.39885e-05	1.18504e-05	1.18224e-05	1.38833e-05	1.36177e-05	1.03904e-05	1.25921e-05	1.08847e-05	1.03965e-05	1.18992e-05	1.0567e-05	1.16007e-05	6.21024e-06	1.02597e-05	1.47152	0.0476382	0.658907	1.22733	0.295527
4535						358.015	202.097	POS									5.44179e-06	5.91668e-06	5.51427e-06	6.41285e-06	5.5692e-06	6.10823e-06	5.82717e-06	5.41198e-06	5.19768e-06	5.49947e-06	5.6288e-06	5.06731e-06	5.23486e-06	5.34002e-06	1.72641	0.0215803	0.658907	1.09123	0.125951
4544						360.152	177.148	POS									5.69335e-06	4.83983e-06	5.16268e-06	4.35954e-06	5.84713e-06	7.99923e-06	5.6503e-06	7.76788e-06	5.9572e-06	1.05443e-05	1.16806e-05	1.64665e-05	2.03262e-05	1.21238e-05	2.04284	0.0314936	0.658907	0.466051	-1.10144
4548						360.522	106.301	POS									4.93294e-05	4.82314e-05	4.86554e-05	4.8088e-05	4.79115e-05	4.34051e-05	4.76035e-05	4.31796e-05	4.68288e-05	4.28256e-05	4.47887e-05	4.25463e-05	4.7184e-05	4.45588e-05	1.90989	0.0299344	0.658907	1.06833	0.0953563
4549						360.522	106.413	POS									3.81886e-05	3.6011e-05	3.74918e-05	3.65623e-05	3.62487e-05	3.33175e-05	3.63033e-05	3.32786e-05	3.58748e-05	3.24154e-05	3.46029e-05	3.24417e-05	3.59337e-05	3.40912e-05	1.8793	0.0421216	0.658907	1.06489	0.0907024
4550						360.522	106.852	POS									5.6645e-05	5.33059e-05	5.37968e-05	5.51916e-05	5.26595e-05	5.1335e-05	5.38223e-05	4.80567e-05	5.34722e-05	4.90172e-05	4.96869e-05	5.07195e-05	5.08692e-05	5.03036e-05	2.22278	0.00878872	0.658907	1.06995	0.097542
4554						360.793	107.075	POS									1.54624e-05	1.36253e-05	1.38891e-05	1.46893e-05	1.37875e-05	1.41909e-05	1.42741e-05	1.29734e-05	1.45993e-05	1.31199e-05	1.26034e-05	1.31518e-05	1.3102e-05	1.32583e-05	1.95107	0.0288634	0.658907	1.07662	0.106504
4563			D	Eugeniin	1.13391	360.793	939.67	POS									0.000295041	0.00030156	0.000285447	0.000276884	0.000275147	0.00025996	0.00028234	0.000248903	0.000268856	0.000245119	0.000265808	0.000247355	0.000251485	0.000254588	2.25393	0.00373485	0.658907	1.10901	0.149271
4564						360.793	940.674	POS									0.000239077	0.000238449	0.000237428	0.000233342	0.000222422	0.000221221	0.00023199	0.000202529	0.000208622	0.000198059	0.000219139	0.000209363	0.000214174	0.000208648	2.51445	0.000445346	0.658907	1.11187	0.152991
4565			D	E-Phenylitaconyl-CoA	-19.4656	360.793	956.702	POS									0.00131008	0.00124958	0.00125675	0.00130359	0.00122735	0.00120349	0.00125847	0.00114012	0.00121824	0.00113994	0.00114815	0.00116138	0.00122762	0.00117258	2.29602	0.0045563	0.658907	1.07325	0.10199
4566			D	Chebulinic acid	23.4714	360.793	957.706	POS									0.00108995	0.00100416	0.00106363	0.00104944	0.00100813	0.00100159	0.00103615	0.000948194	0.0010459	0.000932647	0.000969364	0.00094042	0.000997494	0.000972337	2.10637	0.0201971	0.658907	1.06563	0.0917049
4567						360.793	958.705	POS									0.000510434	0.000497448	0.000497863	0.000494459	0.000469567	0.000441226	0.000485166	0.000415434	0.000457206	0.000394944	0.000454447	0.000413873	0.000443871	0.000429962	2.30477	0.00367881	0.658907	1.12839	0.174269
4568						360.793	961.652	POS									0.0015066	0.00142953	0.0014399	0.00145859	0.00136726	0.00136099	0.00142715	0.00126513	0.00140114	0.00128248	0.00130659	0.00134063	0.00138118	0.00132953	2.18169	0.011743	0.658907	1.07342	0.102221
4569						360.793	963.661	POS									0.000544136	0.000531508	0.000528749	0.000549436	0.000499747	0.000521184	0.000529127	0.000476826	0.00054488	0.000480106	0.000469969	0.000496692	0.000519143	0.000497936	1.81095	0.0482663	0.658907	1.06264	0.0876532
4570						360.793	977.626	POS									4.92924e-05	4.09811e-05	4.7503e-05	4.35272e-05	4.30901e-05	4.43213e-05	4.47859e-05	3.87748e-05	4.01171e-05	3.89003e-05	4.13426e-05	3.86937e-05	4.10953e-05	3.98206e-05	2.38392	0.00412228	0.658907	1.12469	0.169527
4571			D	TG(20:5(5Z,8Z,11Z,14Z,17Z)/24:1(15Z)/o-18:0)	-18.2413	360.793	978.627	POS									3.98305e-05	3.60116e-05	3.88362e-05	3.71543e-05	3.80117e-05	3.58197e-05	3.76107e-05	3.18907e-05	3.30394e-05	3.11852e-05	3.40669e-05	3.47053e-05	3.40239e-05	3.31519e-05	2.53658	0.00040046	0.658907	1.1345	0.182051
4587			D	PS(14:0/18:1(11Z))	0.295275	360.795	734.972	POS									6.47859e-06	7.14042e-06	5.89391e-06	6.68814e-06	5.34876e-06	6.38878e-06	6.3231e-06	5.27e-06	2.51206e-06	5.51613e-06	6.04182e-06	4.79576e-06	4.16766e-06	4.71724e-06	1.59901	0.0186336	0.658907	1.34042	0.42269
4591			D	TG(10:0/a-25:0/i-24:0)[rac]	16.054	360.796	962.659	POS									0.00124614	0.00116373	0.0011578	0.00116485	0.00115136	0.00116544	0.00117489	0.00108793	0.00121312	0.00111071	0.00103788	0.0011077	0.00110123	0.00110976	1.81159	0.0392378	0.658907	1.05868	0.0822727
4598						360.796	611.184	POS									3.88369e-05	3.49482e-05	4.2352e-05	3.75434e-05	3.85201e-05	3.53835e-05	3.79307e-05	3.38432e-05	3.14997e-05	3.32051e-05	3.06434e-05	3.40538e-05	3.10195e-05	3.23775e-05	2.35963	0.0013092	0.658907	1.17152	0.228375
4603			D	Tenitramine	15.3538	360.797	417.312	POS									0.00011339	0.00010628	0.000109171	0.000112049	0.000103897	0.000113835	0.00010977	0.000105011	0.000107433	9.82254e-05	9.99213e-05	9.96871e-05	0.000108599	0.000103146	1.94394	0.0221522	0.658907	1.06422	0.089799
4735						388.375	313.09	POS									4.49259e-06	3.46749e-06	4.90704e-06	3.12369e-06	3.47157e-06	3.75112e-06	3.86892e-06	3.66854e-06	4.97152e-06	5.96568e-06	4.48674e-06	6.11034e-06	6.96312e-06	5.36099e-06	1.61827	0.0250062	0.658907	0.72168	-0.470569
4802			D	Citreovirone	16.4711	402.528	294.155	POS									2.30401e-06	2.45727e-06	2.61977e-06	2.3391e-06	2.24926e-06	2.18429e-06	2.35895e-06	2.58464e-06	2.83001e-06	2.51855e-06	2.47361e-06	2.51703e-06	2.76421e-06	2.61468e-06	1.75668	0.0156097	0.658907	0.902196	-0.148487
4819			D	Cidofovir	-23.3143	407.012	280.188	POS									7.79183e-06	7.458e-06	7.06447e-06	7.56212e-06	6.87351e-06	7.01249e-06	7.29374e-06	7.0871e-06	7.15068e-06	6.64022e-06	6.97572e-06	6.96338e-06	6.31679e-06	6.85565e-06	1.70292	0.0499223	0.658907	1.0639	0.0893647
4849						410.327	355.173	POS									5.14099e-06	3.64925e-06	3.66311e-06	4.26387e-06	3.80499e-06	3.05897e-06	3.9302e-06	3.16907e-06	2.87241e-06	2.53663e-06	3.57037e-06	3.26939e-06	1.07554e-06	2.7489e-06	1.58559	0.0293249	0.658907	1.42973	0.515746
4891						417.439	444.341	POS									4.64228e-06	4.53655e-06	4.505e-06	4.52735e-06	4.55696e-06	4.75501e-06	4.58719e-06	4.2579e-06	4.59365e-06	4.15531e-06	4.01969e-06	4.51544e-06	4.47622e-06	4.33637e-06	1.74431	0.0314661	0.658907	1.05784	0.0811226
4895						417.733	498.373	POS									8.3559e-05	7.90367e-05	8.35418e-05	7.79635e-05	7.72782e-05	8.08287e-05	8.0368e-05	7.45932e-05	7.77145e-05	7.31492e-05	7.22402e-05	7.51529e-05	8.06303e-05	7.558e-05	2.04642	0.0178409	0.658907	1.06335	0.0886156
4908						420.499	210.112	POS									7.90245e-06	9.15417e-06	5.64121e-06	7.88542e-06	7.88785e-06	5.88825e-06	7.39323e-06	6.23957e-06	4.98225e-06	6.0767e-06	5.77232e-06	6.40085e-06	1.0837e-06	5.09257e-06	1.21296	0.0434059	0.658907	1.45177	0.537812
4959						430.642	384.205	POS									8.67224e-06	8.31869e-06	7.73275e-06	8.6482e-06	7.71413e-06	8.34477e-06	8.23846e-06	7.91063e-06	7.71833e-06	7.19264e-06	7.94857e-06	7.40993e-06	6.89988e-06	7.51333e-06	1.93213	0.0139522	0.658907	1.09651	0.132923
4971			D	alpha,beta-Dihydroxyethyl-TPP	-17.4735	432.165	486.365	POS									4.45038e-06	4.07799e-06	4.0678e-06	4.11211e-06	3.77298e-06	3.95918e-06	4.07341e-06	3.77596e-06	4.09602e-06	3.73917e-06	3.79532e-06	3.4344e-06	3.87118e-06	3.78534e-06	1.83967	0.0453124	0.658907	1.0761	0.105812
4974			D	1-O,6-O-Digalloyl-beta-D-glucose	-19.8265	432.174	485.362	POS									1.78893e-05	1.69034e-05	1.77275e-05	1.79125e-05	1.66281e-05	1.80984e-05	1.75265e-05	1.71471e-05	1.71097e-05	1.69995e-05	1.63862e-05	1.68841e-05	1.63245e-05	1.68085e-05	1.82605	0.0322384	0.658907	1.04272	0.0603464
4975			D	Karakin	22.198	432.175	484.356	POS									4.58908e-05	4.39987e-05	4.58308e-05	4.60906e-05	4.17021e-05	4.29968e-05	4.44183e-05	4.11545e-05	4.5403e-05	4.17019e-05	3.96678e-05	4.10624e-05	4.27351e-05	4.19541e-05	1.84665	0.0476232	0.658907	1.05873	0.082341
4983			D	N1-(5-Phospho-alpha-D-ribosyl)-5,6-dimethylbenzimidazole	-9.00913	432.911	359.288	POS									3.30156e-06	2.82265e-06	2.93071e-06	2.87232e-06	2.78158e-06	3.13122e-06	2.97334e-06	2.66964e-06	2.92632e-06	2.80657e-06	2.63293e-06	2.62062e-06	2.43768e-06	2.6823e-06	1.93651	0.0218395	0.658907	1.10851	0.148617
5010						435.853	858.582	POS									1.0158e-05	8.62933e-06	9.83675e-06	8.24877e-06	1.02745e-05	1.0549e-05	9.61605e-06	6.07418e-06	2.57896e-06	7.52889e-06	8.77573e-06	8.86716e-06	6.34534e-06	6.69504e-06	1.55188	0.0174759	0.658907	1.43629	0.522352
[truncated: 936 more rows]

## Sheet: Sheet1
	MS2 name	MS2 score	level	MS1 name	MS1 ppm	rt	mz	type	HMDB	Chinese.Name	Chinese.Class	CAS	KEGG COMPOUND ID	Super.Class	Class	Sub.Class	M4	M5	M6	M7	M8	M9	MEAN M	C4	C5	C6	C7	C8	C9	MEAN C	VIP	P-VALUE	Q-VALUE	FOLD CHANGE	LOG_FOLDCHANGE
[truncated: 52 more rows]
