# Supplementary material for: Multi-Omics insights into the molecular mechanisms of trochlear dysplasia: A proteomic and metabolomic study in rats
Source: PLoS One. 2025 Aug 11;20(8):e0325562. doi: 10.1371/journal.pone.0325562 (PMC12338795; doi:10.1371/journal.pone.0325562)
Supplement: S1 File — (ZIP) [file pone.0325562.s001.zip › S1_File/Metabolomic analysis/Enrichment Analysis/KEGG Enrichment data matrix.xlsx]

## Sheet: M-C
Pathway	Description	#.compounds.(all)	Compounds.(all)	#.compounds.(dem)	Compounds.(dem)	Total	Percent	Rich_factor	p_value	up_nums	down_nums	DA_score
rno01100	Metabolic pathways	126	C00217;C00147;C06424;C02480;C00245;C00212;C00763;C00079;C00262;C00089;C00819;C00388;C02528;C14773;C00062;C00160;C00931;C00588;C00380;C00082;C00299;C00559;C00049;C00188;C00186;C00064;C00187;C00073;C02170;C00157;C00148;C00408;C00078;C00696;C00555;C00114;C00740;C00232;C00214;C01586;C00242;C00550;C00811;C00037;C00109;C00695;C00584;C02165;C01089;C00416;C05954;C00149;C00328;C00140;C02067;C06082;C07086;…	7	C00160;C00157;C00109;C00149;C00300;C00253;C16675	2966	70	0.00236008	0.610103	1	6	-0.714286
rno05231	Choline metabolism in cancer	6	C00588;C00670;C04230;C00157;C00114;C00416	2	C04230;C00157	11	20	0.181818	0.000261402	1	1	0
rno00260	Glycine, serine and threonine metabolism	10	C00049;C00188;C00078;C00114;C00740;C00037;C00109;C00300;C00022;C01026	2	C00109;C00300	48	20	0.0416667	0.00512181	1	1	0
rno05211	Renal cell carcinoma	1	C00149	1	C00149	3	10	0.333333	0.0069172	0	1	-1
rno00564	Glycerophospholipid metabolism	9	C06772;C00588;C00670;C04230;C00157;C00114;C00416;C04308;C03372	2	C04230;C00157	56	20	0.0357143	0.00692381	1	1	0
rno00630	Glyoxylate and dicarboxylate metabolism	6	C00160;C00064;C00037;C00149;C00022;C01732	2	C00160;C00149	62	20	0.0322581	0.00843915	0	2	-1
rno05133	Pertussis	1	C00253	1	C00253	10	10	0.1	0.0228902	0	1	-1
rno00270	Cysteine and methionine metabolism	5	C00049;C00073;C00109;C00022;C00019	1	C00109	66	10	0.0151515	0.142583	0	1	-1
rno00290	Valine, leucine and isoleucine biosynthesis	4	C00188;C00109;C00022;C02226	1	C00109	23	10	0.0434783	0.0519421	0	1	-1
rno00330	Arginine and proline metabolism	8	C00763;C00062;C00148;C00555;C00300;C00022;C00791;C00019	1	C00300	72	10	0.0138889	0.15459	1	0	1
rno00380	Tryptophan metabolism	5	C00078;C00328;C00637;C05659;C05653	1	C05659	83	10	0.0120482	0.176211	0	1	-1
rno00590	Arachidonic acid metabolism	20	C04577;C14773;C04742;C00157;C00696;C00584;C02165;C05954;C14780;C06315;C14774;C01312;C05949;C00427;C14778;C14772;C05956;C05962;C14810;C05958	1	C00157	75	10	0.0133333	0.160537	0	1	-1
rno00591	Linoleic acid metabolism	9	C00157;C14762;C04717;C06426;C14767;C01595;C14829;C14826;C14831	1	C00157	28	10	0.0357143	0.0629072	0	1	-1
rno00592	alpha-Linolenic acid metabolism	2	C00157;C08491	1	C00157	44	10	0.0227273	0.097233	0	1	-1
rno00620	Pyruvate metabolism	4	C00186;C00149;C00022;C00083	1	C00149	32	10	0.03125	0.071597	0	1	-1
rno00640	Propanoate metabolism	5	C00186;C02170;C00109;C00163;C00083	1	C00109	40	10	0.025	0.0887594	0	1	-1
rno00760	Nicotinate and nicotinamide metabolism	10	C00049;C00232;C01004;C00253;C00022;C01020;C02918;C00163;C00003;C05843	1	C00253	55	10	0.0181818	0.120171	0	1	-1
rno00790	Folate biosynthesis	1	C16675	1	C16675	58	10	0.0172414	0.126335	0	1	-1
rno01210	2-Oxocarboxylic acid metabolism	8	C00079;C00082;C00049;C00073;C00078;C00109;C00022;C02226	1	C00109	134	10	0.00746269	0.270093	0	1	-1
rno01230	Biosynthesis of amino acids	13	C00079;C00062;C00082;C00049;C00188;C00064;C00073;C00148;C00078;C00037;C00109;C00022;C00019	1	C00109	128	10	0.0078125	0.259572	0	1	-1
rno01240	Biosynthesis of cofactors	14	C00931;C00082;C00049;C00064;C00073;C00078;C00037;C00328;C00253;C00022;C03033;C00003;C00083;C00019	1	C00253	328	10	0.00304878	0.545686	0	1	-1
rno01200	Carbon metabolism	8	C00160;C00049;C00232;C00037;C00149;C00022;C01732;C00083	2	C00160;C00149	114	20	0.0175439	0.0269567	0	2	-1
rno04742	Taste transduction	4	C00089;C00740;C00149;C00133	1	C00149	32	10	0.03125	0.071597	0	1	-1
rno04922	Glucagon signaling pathway	4	C00186;C00149;C00022;C00083	1	C00149	26	10	0.0384615	0.0585349	0	1	-1
rno04964	Proximal tubule bicarbonate reclamation	2	C00064;C00149	1	C00149	17	10	0.0588235	0.0386315	0	1	-1
rno04974	Protein digestion and absorption	13	C00079;C00388;C00062;C01746;C00082;C00049;C00188;C00064;C00073;C00148;C00078;C00037;C00163	1	C01746	47	10	0.0212766	0.103542	1	0	1
rno04723	Retrograde endocannabinoid signaling	2	C00157;C00427	1	C00157	19	10	0.0526316	0.0430869	0	1	-1
rno05200	Pathways in cancer	8	C00187;C00584;C00416;C00149;C03917;C00535;C00735;C00777	1	C00149	31	10	0.0322581	0.0694314	0	1	-1
rno00020	Citrate cycle (TCA cycle)	2	C00149;C00022	1	C00149	20	10	0.05	0.0453077	0	1	-1
rno05230	Central carbon metabolism in cancer	12	C00079;C00062;C00082;C00049;C00186;C00064;C00073;C00148;C00078;C00037;C00149;C00022	1	C00149	37	10	0.027027	0.0823573	0	1	-1

## Sheet: C-M
Pathway	Description	#.compounds.(all)	Compounds.(all)	#.compounds.(dem)	Compounds.(dem)	Total	Percent	Rich_factor	p_value	up_nums	down_nums	DA_score
rno01100	Metabolic pathways	126	C00217;C00147;C06424;C02480;C00245;C00212;C00763;C00079;C00262;C00089;C00819;C00388;C02528;C14773;C00062;C00160;C00931;C00588;C00380;C00082;C00299;C00559;C00049;C00188;C00186;C00064;C00187;C00073;C02170;C00157;C00148;C00408;C00078;C00696;C00555;C00114;C00740;C00232;C00214;C01586;C00242;C00550;C00811;C00037;C00109;C00695;C00584;C02165;C01089;C00416;C05954;C00149;C00328;C00140;C02067;C06082;C07086;…	7	C00160;C00157;C00109;C00149;C00300;C00253;C16675	2966	70	0.00236008	0.610103	6	1	0.714286
rno00260	Glycine, serine and threonine metabolism	10	C00049;C00188;C00078;C00114;C00740;C00037;C00109;C00300;C00022;C01026	2	C00109;C00300	48	20	0.0416667	0.00512181	1	1	0
rno00564	Glycerophospholipid metabolism	9	C06772;C00588;C00670;C04230;C00157;C00114;C00416;C04308;C03372	2	C04230;C00157	56	20	0.0357143	0.00692381	1	1	0
rno00630	Glyoxylate and dicarboxylate metabolism	6	C00160;C00064;C00037;C00149;C00022;C01732	2	C00160;C00149	62	20	0.0322581	0.00843915	2	0	1
rno01200	Carbon metabolism	8	C00160;C00049;C00232;C00037;C00149;C00022;C01732;C00083	2	C00160;C00149	114	20	0.0175439	0.0269567	2	0	1
rno05231	Choline metabolism in cancer	6	C00588;C00670;C04230;C00157;C00114;C00416	2	C04230;C00157	11	20	0.181818	0.000261402	1	1	0
rno00020	Citrate cycle (TCA cycle)	2	C00149;C00022	1	C00149	20	10	0.05	0.0453077	1	0	1
rno00270	Cysteine and methionine metabolism	5	C00049;C00073;C00109;C00022;C00019	1	C00109	66	10	0.0151515	0.142583	1	0	1
rno00290	Valine, leucine and isoleucine biosynthesis	4	C00188;C00109;C00022;C02226	1	C00109	23	10	0.0434783	0.0519421	1	0	1
rno00330	Arginine and proline metabolism	8	C00763;C00062;C00148;C00555;C00300;C00022;C00791;C00019	1	C00300	72	10	0.0138889	0.15459	0	1	-1
rno00380	Tryptophan metabolism	5	C00078;C00328;C00637;C05659;C05653	1	C05659	83	10	0.0120482	0.176211	1	0	1
rno00590	Arachidonic acid metabolism	20	C04577;C14773;C04742;C00157;C00696;C00584;C02165;C05954;C14780;C06315;C14774;C01312;C05949;C00427;C14778;C14772;C05956;C05962;C14810;C05958	1	C00157	75	10	0.0133333	0.160537	1	0	1
rno00591	Linoleic acid metabolism	9	C00157;C14762;C04717;C06426;C14767;C01595;C14829;C14826;C14831	1	C00157	28	10	0.0357143	0.0629072	1	0	1
rno00592	alpha-Linolenic acid metabolism	2	C00157;C08491	1	C00157	44	10	0.0227273	0.097233	1	0	1
rno00620	Pyruvate metabolism	4	C00186;C00149;C00022;C00083	1	C00149	32	10	0.03125	0.071597	1	0	1
rno00640	Propanoate metabolism	5	C00186;C02170;C00109;C00163;C00083	1	C00109	40	10	0.025	0.0887594	1	0	1
rno00760	Nicotinate and nicotinamide metabolism	10	C00049;C00232;C01004;C00253;C00022;C01020;C02918;C00163;C00003;C05843	1	C00253	55	10	0.0181818	0.120171	1	0	1
rno00790	Folate biosynthesis	1	C16675	1	C16675	58	10	0.0172414	0.126335	1	0	1
rno01210	2-Oxocarboxylic acid metabolism	8	C00079;C00082;C00049;C00073;C00078;C00109;C00022;C02226	1	C00109	134	10	0.00746269	0.270093	1	0	1
rno01230	Biosynthesis of amino acids	13	C00079;C00062;C00082;C00049;C00188;C00064;C00073;C00148;C00078;C00037;C00109;C00022;C00019	1	C00109	128	10	0.0078125	0.259572	1	0	1
rno01240	Biosynthesis of cofactors	14	C00931;C00082;C00049;C00064;C00073;C00078;C00037;C00328;C00253;C00022;C03033;C00003;C00083;C00019	1	C00253	328	10	0.00304878	0.545686	1	0	1
rno04723	Retrograde endocannabinoid signaling	2	C00157;C00427	1	C00157	19	10	0.0526316	0.0430869	1	0	1
rno04742	Taste transduction	4	C00089;C00740;C00149;C00133	1	C00149	32	10	0.03125	0.071597	1	0	1
rno04922	Glucagon signaling pathway	4	C00186;C00149;C00022;C00083	1	C00149	26	10	0.0384615	0.0585349	1	0	1
rno04964	Proximal tubule bicarbonate reclamation	2	C00064;C00149	1	C00149	17	10	0.0588235	0.0386315	1	0	1
rno04974	Protein digestion and absorption	13	C00079;C00388;C00062;C01746;C00082;C00049;C00188;C00064;C00073;C00148;C00078;C00037;C00163	1	C01746	47	10	0.0212766	0.103542	0	1	-1
rno05133	Pertussis	1	C00253	1	C00253	10	10	0.1	0.0228902	1	0	1
rno05200	Pathways in cancer	8	C00187;C00584;C00416;C00149;C03917;C00535;C00735;C00777	1	C00149	31	10	0.0322581	0.0694314	1	0	1
rno05211	Renal cell carcinoma	1	C00149	1	C00149	3	10	0.333333	0.0069172	1	0	1
rno05230	Central carbon metabolism in cancer	12	C00079;C00062;C00082;C00049;C00186;C00064;C00073;C00148;C00078;C00037;C00149;C00022	1	C00149	37	10	0.027027	0.0823573	1	0	1
