# Supplementary material for: Multi-Omics insights into the molecular mechanisms of trochlear dysplasia: A proteomic and metabolomic study in rats
Source: PLoS One. 2025 Aug 11;20(8):e0325562. doi: 10.1371/journal.pone.0325562 (PMC12338795; doi:10.1371/journal.pone.0325562)
Supplement: S1 File — (ZIP) [file pone.0325562.s001.zip › S1_File/Proteomics analysis/Statistics Analysis/4_Differentially Expressed Proteins.xlsx]

## Sheet: file explanation
表头名称	描述
GeneName	蛋白对应的基因名称
Accession	蛋白在Uniprot数据库中代号
Description	蛋白的描述信息
#.Unique.Peptides	该蛋白鉴定到的特有肽段个数
Score	计算得分值
MEAN OO	该蛋白在该组对比内的一个实验组的相对定量值均值
MEAN XX	该物质在该组对比内的另一个实验组的相对定量值均值
P-VALUE	该物质在该组对比的T检验得到的P值，P值 = 假设是正确但是被拒绝的概率 = 阴性结果个数/结果总个数是对与样本数据的一个检验概率
Q-VALUE	矫正后的P值
FOLD CHANGE	该蛋白在该组对比两组实验间的倍数关系
LOG_FOLDCHANGE	FOLD CHANGE取以2为底的对数
差异筛选标准	本次差异蛋白筛选条件为unique peptide≥1，Foldchange≥1.2或≤0.83333，且P-value <0.05
红色字体	上调蛋白
蓝色字体	下调蛋白。

## Sheet: M_vs_C
GeneName	Accession	Description	#.Unique.Peptides	Score	MEAN M	MEAN C	P-VALUE	Q-VALUE	FOLD CHANGE	LOG_FOLDCHANGE	normalized_M1	normalized_M2	normalized_M3	normalized_C1	normalized_C2	normalized_C3	ori_M1	ori_M2	ori_M3	ori_C1	ori_C2	ori_C3
Map4k1	A0A8I6A6A3	Mitogen-activated protein kinase kinase kinase kinase 1 OS=Rattus norvegicus OX=10116 GN=Map4k1 PE=3 SV=1	3	5.44	1267.07	485.333	0.00026046	0.249	2.61071	1.38444	1160.9	1321.9	1318.4	488.1	421.6	546.3	1160.9	1321.9	1318.4	488.1	421.6	546.3
Vcan	Q9ERB4	Versican core protein (Fragment) OS=Rattus norvegicus OX=10116 GN=Vcan PE=2 SV=2	2	150.62	2744.9	1220.27	0.00704795	0.403513	2.24943	1.16956	3014.1	2355.2	2865.4	830.8	1605.6	1224.4	3014.1	2355.2	2865.4	830.8	1605.6	1224.4
Igfbp7	Q5RJM3	Insulin-like growth factor binding protein 7 OS=Rattus norvegicus OX=10116 GN=Igfbp7 PE=2 SV=1	3	8.46	1731.07	968.867	0.0497338	0.477844	1.78669	0.837291	1451.5	1512.2	2229.5	755.5	1013.5	1137.6	1451.5	1512.2	2229.5	755.5	1013.5	1137.6
Col15a1	F1LPD0	Collagen type XV alpha 1 chain OS=Rattus norvegicus OX=10116 GN=Col15a1 PE=1 SV=4	10	36.67	4930.2	2764.5	0.00882052	0.403513	1.7834	0.834628	5290.1	5413.7	4086.8	2462.2	2807.1	3024.2	5290.1	5413.7	4086.8	2462.2	2807.1	3024.2
Lrrc8d	A0A0H2UHA3	Volume-regulated anion channel subunit LRRC8D OS=Rattus norvegicus OX=10116 GN=Lrrc8d PE=1 SV=1	1	1.73	1071.97	601.367	0.0343529	0.440398	1.78255	0.833943	1069.7	854.9	1291.3	494.8	757.7	551.6	1069.7	854.9	1291.3	494.8	757.7	551.6
Atp5me	P29419	ATP synthase subunit e, mitochondrial OS=Rattus norvegicus OX=10116 GN=Atp5me PE=1 SV=3	1	4.09	422.833	252.333	0.0148341	0.403513	1.67569	0.744758	406.4	458.7	403.4	177.4	287.4	292.2	406.4	458.7	403.4	177.4	287.4	292.2
Atox1	A0A8I6ASE1	Copper transport protein ATOX1 OS=Rattus norvegicus OX=10116 GN=Atox1 PE=1 SV=1	5	29.36	2614.8	1569.33	0.00516225	0.403513	1.66619	0.736549	2370.2	2931.7	2542.5	1520.2	1742.1	1445.7	2370.2	2931.7	2542.5	1520.2	1742.1	1445.7
AABR07004876.1	A0A8I6A5S6	Ubiquitin-like protein FUBI-like OS=Rattus norvegicus OX=10116 GN=AABR07004876.1 PE=4 SV=1	2	8.04	1073.4	653.233	0.0301716	0.433539	1.64321	0.716517	1212.9	836	1171.3	741.9	625.8	592	1212.9	836	1171.3	741.9	625.8	592
Olr1121	D3ZM97	Olfactory receptor OS=Rattus norvegicus OX=10116 GN=Olr1121 PE=3 SV=2	1	2.87	999.767	613.1	0.00262017	0.392936	1.63067	0.705469	1007.3	1016.7	975.3	500.1	674.4	664.8	1007.3	1016.7	975.3	500.1	674.4	664.8
Dpt	B2RZ77	Dermatopontin OS=Rattus norvegicus OX=10116 GN=Dpt PE=1 SV=1	7	22.66	2862.6	1843.03	0.0304813	0.433539	1.5532	0.635244	2697.7	3342.2	2547.9	1510.4	2178.6	1840.1	2697.7	3342.2	2547.9	1510.4	2178.6	1840.1
Ccn3	Q9QZQ5	CCN family member 3 OS=Rattus norvegicus OX=10116 GN=Ccn3 PE=1 SV=1	4	9.28	1523.47	986.267	0.0212873	0.420064	1.54468	0.627308	1796.1	1339.3	1435	926.9	957.6	1074.3	1796.1	1339.3	1435	926.9	957.6	1074.3
Abi3bp	F1M0R2	ABI family member 3-binding protein OS=Rattus norvegicus OX=10116 GN=Abi3bp PE=1 SV=4	19	85.23	9674.07	6294.7	0.00416743	0.398407	1.53686	0.619985	10070.5	10276.2	8675.5	5747.6	6488.8	6647.7	10070.5	10276.2	8675.5	5747.6	6488.8	6647.7
Tppp3	Q5PPN5	Tubulin polymerization-promoting protein family member 3 OS=Rattus norvegicus OX=10116 GN=Tppp3 PE=2 SV=1	10	46.86	5522.83	3639.87	0.0161649	0.403513	1.51732	0.601523	6182.4	4964.8	5421.3	3215.8	3461.5	4242.3	6182.4	4964.8	5421.3	3215.8	3461.5	4242.3
Nfic	A0A8I5ZZR6	Nuclear factor 1 OS=Rattus norvegicus OX=10116 GN=Nfic PE=1 SV=1	2	10.9	228.067	152.133	0.0364274	0.440398	1.49912	0.584119	271.8	205.6	206.8	132.2	153.5	170.7	271.8	205.6	206.8	132.2	153.5	170.7
Rnase4	O55004	Ribonuclease 4 OS=Rattus norvegicus OX=10116 GN=Rnase4 PE=1 SV=1	3	17.29	552.167	369.233	0.000991711	0.373601	1.49544	0.580571	575.3	513	568.2	363.3	384.8	359.6	575.3	513	568.2	363.3	384.8	359.6
Prelp	Q9EQP5	Prolargin OS=Rattus norvegicus OX=10116 GN=Prelp PE=2 SV=1	17	345.02	29892.9	20163.7	0.0110962	0.403513	1.48251	0.568046	33889	26989.7	28800.1	18804.8	20624.6	21061.6	33889	26989.7	28800.1	18804.8	20624.6	21061.6
Cnbp	P62634	CCHC-type zinc finger nucleic acid binding protein OS=Rattus norvegicus OX=10116 GN=Cnbp PE=2 SV=1	3	6.97	480.9	326.5	0.0390796	0.440398	1.47289	0.558654	453.2	442.5	547	258.4	392.9	328.2	453.2	442.5	547	258.4	392.9	328.2
Cox7a2l	A0A8I6AAY1	Cytochrome c oxidase subunit 7A2-like OS=Rattus norvegicus OX=10116 GN=Cox7a2l PE=1 SV=1	2	6.38	166.733	113.233	0.00646458	0.403513	1.47248	0.558244	177.3	149.2	173.7	103.8	121.9	114	177.3	149.2	173.7	103.8	121.9	114
Trim47	D3ZA22	Similar to Tripartite motif protein 47 OS=Rattus norvegicus OX=10116 GN=Trim47 PE=1 SV=1	2	4.69	80.8667	55	0.031667	0.433539	1.4703	0.556114	92	68.4	82.2	49.1	53	62.9	92	68.4	82.2	49.1	53	62.9
Aspn	Q5XIH1	Asporin OS=Rattus norvegicus OX=10116 GN=Aspn PE=1 SV=1	13	83.29	9889.1	6735.63	0.0212041	0.420064	1.46818	0.554026	11556.5	9266.4	8844.4	6456.3	6753.9	6996.7	11556.5	9266.4	8844.4	6456.3	6753.9	6996.7
Scrn1	Q6AY84	Secernin-1 OS=Rattus norvegicus OX=10116 GN=Scrn1 PE=1 SV=1	3	9.3	698.6	476.2	0.0445875	0.459702	1.46703	0.552899	616.6	665.7	813.5	392.8	472.6	563.2	616.6	665.7	813.5	392.8	472.6	563.2
Olfml1	Q66H86	Olfactomedin-like protein 1 OS=Rattus norvegicus OX=10116 GN=Olfml1 PE=2 SV=1	9	46.75	5143.73	3524	0.0075057	0.403513	1.45963	0.545602	5399.8	5426.7	4604.7	3417.4	3874.9	3279.7	5399.8	5426.7	4604.7	3417.4	3874.9	3279.7
Cdh13	Q8R490	Cadherin-13 OS=Rattus norvegicus OX=10116 GN=Cdh13 PE=1 SV=1	9	41.69	3361.2	2308.6	0.0248513	0.430083	1.45595	0.541958	3521.7	2819.6	3742.3	2108	2315.7	2502.1	3521.7	2819.6	3742.3	2108	2315.7	2502.1
Cip2a	A0A8I5ZXN3	Cellular inhibitor of PP2A OS=Rattus norvegicus OX=10116 GN=Cip2a PE=4 SV=1	3	7.61	632.7	435.8	0.0269582	0.432988	1.45181	0.537855	582.3	623	692.8	390.9	531.4	385.1	582.3	623	692.8	390.9	531.4	385.1
Adipoq	A0A0G2K845	Adiponectin, C1Q and collagen domain-containing OS=Rattus norvegicus OX=10116 GN=Adipoq PE=1 SV=1	3	12.44	758.067	526.9	0.000146371	0.198101	1.43873	0.524796	747.7	764.1	762.4	500.2	526.5	554	747.7	764.1	762.4	500.2	526.5	554
Vcan	D4A8Y6	Versican core protein OS=Rattus norvegicus OX=10116 GN=Vcan PE=3 SV=3	2	153.69	14190.6	9935.83	0.00332332	0.392936	1.42823	0.514226	15171.5	14067.3	13333.1	9150.7	10068.4	10588.4	15171.5	14067.3	13333.1	9150.7	10068.4	10588.4
Slc29a1	O54698	Equilibrative nucleoside transporter 1 OS=Rattus norvegicus OX=10116 GN=Slc29a1 PE=1 SV=3	2	6.31	437.2	306.167	0.02223	0.425038	1.42798	0.513976	427.6	389.4	494.6	269.1	317.6	331.8	427.6	389.4	494.6	269.1	317.6	331.8
Cct6b	Q6AYJ7	Chaperonin containing Tcp1, subunit 6B (Zeta 2) OS=Rattus norvegicus OX=10116 GN=Cct6b PE=1 SV=1	1	31.72	508.433	358.367	0.0394539	0.440644	1.41875	0.504622	448.9	547.3	529.1	314.5	437.4	323.2	448.9	547.3	529.1	314.5	437.4	323.2
Nbl1	A0A8I5ZMZ3	Neuroblastoma suppressor of tumorigenicity 1 OS=Rattus norvegicus OX=10116 GN=Nbl1 PE=4 SV=1	1	3.28	1080.03	761.5	0.0220945	0.425038	1.4183	0.50416	1248.5	1012.2	979.4	765.7	720.8	798	1248.5	1012.2	979.4	765.7	720.8	798
Emilin3	D3ZQ65	Elastin microfibril interfacer 3 OS=Rattus norvegicus OX=10116 GN=Emilin3 PE=4 SV=1	3	9.15	178.333	126.667	0.017147	0.408443	1.40789	0.493539	196.5	154.2	184.3	119.6	133	127.4	196.5	154.2	184.3	119.6	133	127.4
Ogn	D3ZVB7	Mimecan OS=Rattus norvegicus OX=10116 GN=Ogn PE=1 SV=1	12	165.63	16654.9	11852.5	0.00165355	0.373601	1.40518	0.490754	17170.7	16708	16086.1	10936.1	11772.7	12848.8	17170.7	16708	16086.1	10936.1	11772.7	12848.8
Aebp1	A0A0H2UHL3	Adipocyte enhancer-binding protein 1 OS=Rattus norvegicus OX=10116 GN=Aebp1 PE=3 SV=1	22	103.38	9912.3	7054.63	0.0342172	0.440398	1.40508	0.490649	10965.9	9634.6	9136.4	7046.7	7001.7	7115.5	10965.9	9634.6	9136.4	7046.7	7001.7	7115.5
Nsmce1	Q499U6	Non-structural maintenance of chromosomes element 1 homolog OS=Rattus norvegicus OX=10116 GN=Nsmce1 PE=2 SV=2	2	6.19	758.133	540.4	0.0331683	0.439787	1.40291	0.488424	838	696.5	739.9	530.3	549	541.9	838	696.5	739.9	530.3	549	541.9
Igfbp6	P35572	Insulin-like growth factor-binding protein 6 OS=Rattus norvegicus OX=10116 GN=Igfbp6 PE=1 SV=1	5	17.86	2021.33	1445.27	0.00569848	0.403513	1.39859	0.483972	2111.3	1952.3	2000.4	1336.7	1362.9	1636.2	2111.3	1952.3	2000.4	1336.7	1362.9	1636.2
Dbi	Q6TXF3	LRRGT00046 OS=Rattus norvegicus OX=10116 GN=Dbi PE=2 SV=1	2	27.55	1191.2	855.133	0.0135836	0.403513	1.393	0.478194	1070.2	1299.7	1203.7	767	897.2	901.2	1070.2	1299.7	1203.7	767	897.2	901.2
Hapln4	D3Z9H2	Hyaluronan and proteoglycan link protein 4 OS=Rattus norvegicus OX=10116 GN=Hapln4 PE=4 SV=1	2	9.35	1227.4	887.467	0.0196226	0.413806	1.38304	0.467841	1080.7	1250.7	1350.8	800	935.8	926.6	1080.7	1250.7	1350.8	800	935.8	926.6
Srpk2	B1WBT4	SFRS protein kinase 2 OS=Rattus norvegicus OX=10116 GN=Srpk2 PE=1 SV=1	1	3.77	587.167	424.667	0.0254702	0.430083	1.38265	0.467439	604.8	519.6	637.1	380.4	484.3	409.3	604.8	519.6	637.1	380.4	484.3	409.3
Tgfbi	A0A8I5ZSM4	Transforming growth factor-beta-induced protein ig-h3 OS=Rattus norvegicus OX=10116 GN=Tgfbi PE=1 SV=1	1	189.85	13544.7	9825.37	0.0104569	0.403513	1.37855	0.463149	14957.9	12881.4	12794.9	9049.4	9973	10453.7	14957.9	12881.4	12794.9	9049.4	9973	10453.7
Col6a3	A0A8I6ADR1	Collagen type VI alpha 3 chain OS=Rattus norvegicus OX=10116 GN=Col6a3 PE=1 SV=1	2	1104.37	1384.57	1011.33	0.00149153	0.373601	1.36905	0.453176	1459.9	1372.2	1321.6	974	1061.8	998.2	1459.9	1372.2	1321.6	974	1061.8	998.2
S100b	A0A8I6A0X7	Protein S100-B OS=Rattus norvegicus OX=10116 GN=S100b PE=3 SV=1	2	7.55	753.433	550.7	0.0108272	0.403513	1.36814	0.452213	824.9	674.5	760.9	557.3	566.4	528.4	824.9	674.5	760.9	557.3	566.4	528.4
Smoc1	A0A8J8Y7C5	SPARC-related modular calcium-binding 1 OS=Rattus norvegicus OX=10116 GN=Smoc1 PE=1 SV=1	4	7.88	1852.13	1358.6	0.00867732	0.403513	1.36327	0.447067	2043.9	1737.6	1774.9	1304.9	1426.5	1344.4	2043.9	1737.6	1774.9	1304.9	1426.5	1344.4
Fgf2	P13109	Fibroblast growth factor 2 OS=Rattus norvegicus OX=10116 GN=Fgf2 PE=1 SV=1	2	3.21	331.533	243.767	0.0148862	0.403513	1.36004	0.443653	322.9	309.8	361.9	230.2	273	228.1	322.9	309.8	361.9	230.2	273	228.1
Lum	P51886	Lumican OS=Rattus norvegicus OX=10116 GN=Lum PE=1 SV=1	12	226.61	15818.2	11635.7	0.0218354	0.425038	1.35945	0.44302	17444	13825.9	16184.6	10918.7	11561.5	12427	17444	13825.9	16184.6	10918.7	11561.5	12427
Col3a1	P13941	Collagen alpha-1(III) chain OS=Rattus norvegicus OX=10116 GN=Col3a1 PE=2 SV=3	17	85.98	9216.67	6805.17	0.0132729	0.403513	1.35436	0.437615	9197.4	9017.3	9435.3	6208.1	6291.6	7915.8	9197.4	9017.3	9435.3	6208.1	6291.6	7915.8
Comp	M0RBU0	Cartilage oligomeric matrix protein OS=Rattus norvegicus OX=10116 GN=Comp PE=3 SV=1	30	351.09	19114.1	14143.8	0.0350465	0.440398	1.35141	0.434468	22173.3	17127.3	18041.6	13571.1	14696.4	14163.8	22173.3	17127.3	18041.6	13571.1	14696.4	14163.8
Tnc	B2LYI9	Tenascin C OS=Rattus norvegicus OX=10116 GN=Tnc PE=2 SV=1	16	395.64	37466.7	27745.1	0.0192674	0.413806	1.35039	0.433379	41303.6	35498.6	35598	25509	26639.5	31086.7	41303.6	35498.6	35598	25509	26639.5	31086.7
Tagln	A0A0G2JWK7	Transgelin OS=Rattus norvegicus OX=10116 GN=Tagln PE=1 SV=2	12	87.69	9043.93	6710.9	0.0138446	0.403513	1.34765	0.430444	9608.7	8073.4	9449.7	6371.7	7244.6	6516.4	9608.7	8073.4	9449.7	6371.7	7244.6	6516.4
Timm9	Q9WV97	Mitochondrial import inner membrane translocase subunit Tim9 OS=Rattus norvegicus OX=10116 GN=Timm9 PE=1 SV=3	2	3.88	12.9333	9.6	0.0183628	0.413765	1.34722	0.429988	11.8	14.4	12.6	10	10	8.8	11.8	14.4	12.6	10	10	8.8
Col14a1	A0A8I6AK67	Collagen type XIV alpha 1 chain OS=Rattus norvegicus OX=10116 GN=Col14a1 PE=1 SV=1	54	441.07	42137.9	31414.3	0.0288701	0.433539	1.34136	0.423697	45279.7	35921.9	45212	31256.6	32889.6	30096.6	45279.7	35921.9	45212	31256.6	32889.6	30096.6
Col5a3	Q9JI04	Alpha 4 type V collagen OS=Rattus norvegicus OX=10116 GN=Col5a3 PE=2 SV=1	3	9.11	1806.17	1346.7	0.0044054	0.403513	1.34118	0.423503	1910.7	1802.5	1705.3	1269.4	1323.6	1447.1	1910.7	1802.5	1705.3	1269.4	1323.6	1447.1
Adamtsl4	Q4FZU4	ADAMTS-like protein 4 OS=Rattus norvegicus OX=10116 GN=Adamtsl4 PE=2 SV=1	2	7.03	529.367	395.1	0.0420398	0.447367	1.33983	0.42205	608.7	498.4	481	375.9	370.8	438.6	608.7	498.4	481	375.9	370.8	438.6
Cttn	D3ZGE6	Src substrate cortactin OS=Rattus norvegicus OX=10116 GN=Cttn PE=1 SV=4	11	32.74	4563.1	3413.63	0.0161899	0.403513	1.33673	0.418706	5087.8	4325	4276.5	3206.6	3421.9	3612.4	5087.8	4325	4276.5	3206.6	3421.9	3612.4
Col6a1	D3ZUL3	Collagen type VI alpha 1 chain OS=Rattus norvegicus OX=10116 GN=Col6a1 PE=1 SV=2	30	474.29	38504.2	28836.3	0.0149702	0.403513	1.33527	0.41713	40307.2	34806	40399.4	25907.7	30041.7	30559.5	40307.2	34806	40399.4	25907.7	30041.7	30559.5
Col6a3	A0A8I6AHL9	Collagen type VI alpha 3 chain OS=Rattus norvegicus OX=10116 GN=Col6a3 PE=1 SV=1	21	1263.5	101847	76308.1	0.00576454	0.403513	1.33468	0.416498	105676	96001.8	103863	69290.4	77769.5	81864.4	105676	96001.8	103863	69290.4	77769.5	81864.4
Ciao2a	Q5RJS3	Cytosolic iron-sulfur assembly component 2A OS=Rattus norvegicus OX=10116 GN=Ciao2a PE=1 SV=1	1	3.1	384.067	288.833	0.031015	0.433539	1.32972	0.41112	372.1	354	426.1	255.3	323.1	288.1	372.1	354	426.1	255.3	323.1	288.1
Sat2	A0A0G2K1J8	Spermidine/spermine N1-acetyltransferase family member 2 OS=Rattus norvegicus OX=10116 GN=Sat2 PE=1 SV=1	1	1.94	532.667	400.667	0.0220533	0.425038	1.32945	0.410831	519.1	482.9	596	403	424.3	374.7	519.1	482.9	596	403	424.3	374.7
Anxa2	A0A8I6ANV9	Annexin OS=Rattus norvegicus OX=10116 GN=Anxa2 PE=1 SV=1	21	190.8	20220.1	15224.5	0.0405752	0.443313	1.32813	0.409398	23225.8	18057.7	19376.8	14113.7	15258.5	16301.2	23225.8	18057.7	19376.8	14113.7	15258.5	16301.2
Myadm	Q05BA4	Myadm protein OS=Rattus norvegicus OX=10116 GN=Myadm PE=1 SV=1	4	24.3	1395.63	1052.73	0.0350468	0.440398	1.32572	0.40678	1589.4	1246	1351.5	1018.6	1005.8	1133.8	1589.4	1246	1351.5	1018.6	1005.8	1133.8
Gatad2b	A0A8I6AFB3	GATA zinc finger domain-containing 2B OS=Rattus norvegicus OX=10116 GN=Gatad2b PE=1 SV=1	1	0	473.4	357.867	0.00812561	0.403513	1.32284	0.403638	459.4	442.1	518.7	358.5	365.5	349.6	459.4	442.1	518.7	358.5	365.5	349.6
Angptl2	G3V862	Angiopoietin-like 2 OS=Rattus norvegicus OX=10116 GN=Angptl2 PE=4 SV=1	11	41.4	4064.4	3081.07	0.00294354	0.392936	1.31915	0.399612	4336.1	4010.4	3846.7	3081.8	2995.4	3166	4336.1	4010.4	3846.7	3081.8	2995.4	3166
Map6	Q63560	Microtubule-associated protein 6 OS=Rattus norvegicus OX=10116 GN=Map6 PE=1 SV=1	2	4.62	323.667	245.433	0.00857228	0.403513	1.31876	0.399178	348.6	295.6	326.8	252.4	235.1	248.8	348.6	295.6	326.8	252.4	235.1	248.8
Nenf	Q6IUR5	Neudesin OS=Rattus norvegicus OX=10116 GN=Nenf PE=1 SV=1	5	16.17	2245.97	1706	0.000172682	0.198101	1.31651	0.396719	2243.2	2263.1	2231.6	1631.6	1762.5	1723.9	2243.2	2263.1	2231.6	1631.6	1762.5	1723.9
Cilp2	D3ZE05	Cartilage intermediate layer protein 2 OS=Rattus norvegicus OX=10116 GN=Cilp2 PE=4 SV=1	34	192.16	16327.2	12404.4	0.0102505	0.403513	1.31625	0.396429	17050.9	15867.9	16062.8	11110.1	13793.5	12309.5	17050.9	15867.9	16062.8	11110.1	13793.5	12309.5
Fam114a1	A0A8I6GGB2	Family with sequence similarity 114, member A1 OS=Rattus norvegicus OX=10116 GN=Fam114a1 PE=1 SV=1	6	25.65	2203.2	1674.33	0.00165253	0.373601	1.31587	0.396014	2278.3	2144.4	2186.9	1569.7	1769.6	1683.7	2278.3	2144.4	2186.9	1569.7	1769.6	1683.7
Bgn	P47853	Biglycan OS=Rattus norvegicus OX=10116 GN=Bgn PE=1 SV=1	13	470.03	29482.6	22417.6	0.00336092	0.392936	1.31515	0.395231	30468.8	28351.3	29627.8	20759.2	22443.1	24050.6	30468.8	28351.3	29627.8	20759.2	22443.1	24050.6
Enpp1	G3V7V4	Ectonucleotide pyrophosphatase/phosphodiesterase 1, isoform CRA_a OS=Rattus norvegicus OX=10116 GN=Enpp1 PE=1 SV=4	13	46.24	6610.43	5027.7	0.00495476	0.403513	1.3148	0.394846	7106.6	6240.3	6484.4	4811.3	5072.7	5199.1	7106.6	6240.3	6484.4	4811.3	5072.7	5199.1
Mavs	Q66HG9	Mitochondrial antiviral-signaling protein OS=Rattus norvegicus OX=10116 GN=Mavs PE=1 SV=1	3	4.55	1770.03	1347.13	0.0384615	0.440398	1.31393	0.393884	1906.5	1521	1882.6	1230.8	1369.1	1441.5	1906.5	1521	1882.6	1230.8	1369.1	1441.5
Clu	A0A0G2K259	Clusterin OS=Rattus norvegicus OX=10116 GN=Clu PE=1 SV=1	11	49.51	3994.17	3040	0.0124439	0.403513	1.31387	0.393823	4340.1	4036.9	3605.5	2949.4	3022.9	3147.7	4340.1	4036.9	3605.5	2949.4	3022.9	3147.7
Ahnak	A0A8I6AI04	AHNAK nucleoprotein OS=Rattus norvegicus OX=10116 GN=Ahnak PE=1 SV=1	6	1029.77	3864.2	2944.6	0.0186643	0.413806	1.3123	0.392098	4164	3722.6	3706	2722.3	2793.7	3317.8	4164	3722.6	3706	2722.3	2793.7	3317.8
Mecp2	A0A0G2JWK2	Methyl-CpG-binding protein 2 OS=Rattus norvegicus OX=10116 GN=Mecp2 PE=1 SV=1	5	19.98	888.767	679.033	0.0308129	0.433539	1.30887	0.388322	1010.8	806.5	849	660.1	709.9	667.1	1010.8	806.5	849	660.1	709.9	667.1
Cavin1	P85125	Caveolae-associated protein 1 OS=Rattus norvegicus OX=10116 GN=Cavin1 PE=1 SV=1	10	73.25	5679.73	4344.37	0.0107403	0.403513	1.30738	0.386677	6026.2	5522	5491	4075.8	4134.2	4823.1	6026.2	5522	5491	4075.8	4134.2	4823.1
Hyi	F1LZJ4	Putative hydroxypyruvate isomerase OS=Rattus norvegicus OX=10116 GN=Hyi PE=1 SV=2	3	10.3	777.267	596.4	0.03182	0.433539	1.30326	0.382129	852.7	673.1	806	566.4	607.1	615.7	852.7	673.1	806	566.4	607.1	615.7
Camk1	A0A8L2UL04	Calcium/calmodulin-dependent protein kinase type 1 OS=Rattus norvegicus OX=10116 GN=Camk1 PE=1 SV=1	3	8.94	615.5	473.367	0.00278037	0.392936	1.30026	0.378801	630.1	580.2	636.2	481.1	449.1	489.9	630.1	580.2	636.2	481.1	449.1	489.9
Lima1	A0A8I6AM55	LIM domain and actin-binding protein 1 OS=Rattus norvegicus OX=10116 GN=Lima1 PE=1 SV=1	7	25.69	1980.5	1526.1	0.0126859	0.403513	1.29775	0.376015	2123.7	2012.3	1805.5	1489.8	1463.6	1624.9	2123.7	2012.3	1805.5	1489.8	1463.6	1624.9
Tcea1	Q4KLL0	Transcription elongation factor A protein 1 OS=Rattus norvegicus OX=10116 GN=Tcea1 PE=1 SV=1	6	13.22	3192.8	2464.57	0.0311547	0.433539	1.29548	0.373488	3121.4	2893.8	3563.2	2312	2669.8	2411.9	3121.4	2893.8	3563.2	2312	2669.8	2411.9
Dpysl3	A0A8I6AUS8	Dihydropyrimidinase-like 3, isoform CRA_b OS=Rattus norvegicus OX=10116 GN=Dpysl3 PE=1 SV=1	11	96.29	5307.87	4097.9	0.00972745	0.403513	1.29527	0.373247	5691.3	4863.1	5369.2	3909.9	4136.1	4247.7	5691.3	4863.1	5369.2	3909.9	4136.1	4247.7
Rcn2	A0A8L2QBI0	Reticulocalbin-2 OS=Rattus norvegicus OX=10116 GN=Rcn2 PE=1 SV=1	7	35.13	2471.53	1912.3	0.000942756	0.373601	1.29244	0.370097	2547.7	2483.3	2383.6	1840.6	1987.9	1908.4	2547.7	2483.3	2383.6	1840.6	1987.9	1908.4
Lbp	A0A8I6AMU5	Lipopolysaccharide-binding protein OS=Rattus norvegicus OX=10116 GN=Lbp PE=1 SV=1	10	29.69	5576.27	4331.87	0.0461395	0.460761	1.28727	0.364311	5653.2	5002.4	6073.2	4102.7	3957.3	4935.6	5653.2	5002.4	6073.2	4102.7	3957.3	4935.6
Yap1	A0A8L2R8L7	Transcriptional coactivator YAP1 OS=Rattus norvegicus OX=10116 GN=Yap1 PE=1 SV=1	1	1.98	320.167	248.8	0.0118189	0.403513	1.28684	0.363837	321.1	331.6	307.8	254.8	270.8	220.8	321.1	331.6	307.8	254.8	270.8	220.8
Fibin	Q5U2T4	Fin bud initiation factor homolog OS=Rattus norvegicus OX=10116 GN=Fibin PE=2 SV=1	2	4.17	1033.5	803.133	0.0460628	0.460761	1.28683	0.363827	1176.9	912.3	1011.3	792.7	769	847.7	1176.9	912.3	1011.3	792.7	769	847.7
Ctnna2	D4A6H8	Catenin alpha-2 OS=Rattus norvegicus OX=10116 GN=Ctnna2 PE=1 SV=4	1	22.96	58.3	45.4	0.0161457	0.403513	1.28414	0.360804	62.4	53.8	58.7	41.3	47.5	47.4	62.4	53.8	58.7	41.3	47.5	47.4
Actbl2	D3ZRN3	Actin, beta-like 2 OS=Rattus norvegicus OX=10116 GN=Actbl2 PE=1 SV=1	1	336.13	632.7	493.033	0.0378467	0.440398	1.28328	0.359836	581.4	676.6	640.1	502.7	550.6	425.8	581.4	676.6	640.1	502.7	550.6	425.8
Dcn	A0A8I6AAW0	Decorin OS=Rattus norvegicus OX=10116 GN=Dcn PE=1 SV=1	13	260.51	23886	18659.1	0.0188219	0.413806	1.28012	0.356284	24747.9	22193.6	24716.4	16545.2	19362.7	20069.4	24747.9	22193.6	24716.4	16545.2	19362.7	20069.4
Chaf1b	Q4V8B4	Chromatin assembly factor 1 subunit B OS=Rattus norvegicus OX=10116 GN=Chaf1b PE=1 SV=1	3	6.63	1084.2	849.933	0.0279452	0.433539	1.27563	0.351209	1191	1018	1043.6	773.8	850.6	925.4	1191	1018	1043.6	773.8	850.6	925.4
Rbm42	Q6AXT7	RNA-binding protein 42 OS=Rattus norvegicus OX=10116 GN=Rbm42 PE=1 SV=2	1	3.56	834.967	655.167	0.0131899	0.403513	1.27443	0.349857	821.6	911.3	772	675.7	653.6	636.2	821.6	911.3	772	675.7	653.6	636.2
Col6a2	A0A8I6ALT7	Collagen type VI alpha 2 chain OS=Rattus norvegicus OX=10116 GN=Col6a2 PE=1 SV=1	9	261.31	30374.2	23866.6	0.0183274	0.413765	1.27267	0.347855	32661.1	27720.3	30741.2	22508.7	23549.7	25541.3	32661.1	27720.3	30741.2	22508.7	23549.7	25541.3
Cmklr1	O35786	Chemerin-like receptor 1 OS=Rattus norvegicus OX=10116 GN=Cmklr1 PE=1 SV=2	1	2.73	89.3333	70.2333	0.0447753	0.459702	1.27195	0.347043	96.1	78.4	93.5	75.2	72.4	63.1	96.1	78.4	93.5	75.2	72.4	63.1
Vim	P31000	Vimentin OS=Rattus norvegicus OX=10116 GN=Vim PE=1 SV=2	29	583.79	54714.6	43178.6	0.0316763	0.433539	1.26717	0.341609	60251.4	48375	55517.5	41791.8	42952.8	44791.3	60251.4	48375	55517.5	41791.8	42952.8	44791.3
Mmp2	P33436	72 kDa type IV collagenase OS=Rattus norvegicus OX=10116 GN=Mmp2 PE=1 SV=2	9	38.67	5331.87	4208.23	0.00979014	0.403513	1.26701	0.341426	5782.6	5240	4973	4182.1	4145.1	4297.5	5782.6	5240	4973	4182.1	4145.1	4297.5
ENSRNOG00000065195	A0A8I6AAE1	Neuroblast differentiation-associated protein AHNAK OS=Rattus norvegicus OX=10116 GN=ENSRNOG00000065195 PE=1 SV=1	25	88.42	11724.9	9267.03	0.0267546	0.432988	1.26523	0.3394	12899.2	10985.3	11290.3	8744.8	8992.8	10063.5	12899.2	10985.3	11290.3	8744.8	8992.8	10063.5
Pym1	A0A8I6GMC3	PYM homolog 1, exon junction complex-associated factor OS=Rattus norvegicus OX=10116 GN=Pym1 PE=1 SV=1	2	5.96	570.5	451.333	0.0270225	0.432988	1.26403	0.338034	541.9	532.2	637.4	437.6	470.1	446.3	541.9	532.2	637.4	437.6	470.1	446.3
Col6a2	A0A8I5Y5R7	Collagen type VI alpha 2 chain OS=Rattus norvegicus OX=10116 GN=Col6a2 PE=1 SV=1	1	171.56	237.5	188.433	0.0190358	0.413806	1.26039	0.333873	262.8	225.8	223.9	185.4	193.3	186.6	262.8	225.8	223.9	185.4	193.3	186.6
Nt5e	A0A8I6AV15	5'-nucleotidase OS=Rattus norvegicus OX=10116 GN=Nt5e PE=1 SV=1	11	44.63	3793.93	3013.4	0.0134497	0.403513	1.25902	0.332302	3904.6	3948.5	3528.7	3014.3	3234.9	2791	3904.6	3948.5	3528.7	3014.3	3234.9	2791
Col16a1	F1LND0	Collagen type XVI alpha 1 chain OS=Rattus norvegicus OX=10116 GN=Col16a1 PE=1 SV=3	5	17.64	2166.4	1723.27	0.00391721	0.392936	1.25715	0.330154	2123	2070.7	2305.5	1685.2	1729.6	1755	2123	2070.7	2305.5	1685.2	1729.6	1755
Vat1l	M0R3N4	Vesicle amine transport 1-like OS=Rattus norvegicus OX=10116 GN=Vat1l PE=1 SV=3	1	2.32	561.9	447.1	0.000444249	0.36403	1.25677	0.329716	543.9	568.9	572.9	453.7	435.4	452.2	543.9	568.9	572.9	453.7	435.4	452.2
Ahnak	A0A0G2JUA5	AHNAK nucleoprotein OS=Rattus norvegicus OX=10116 GN=Ahnak PE=1 SV=1	10	1055.15	104923	83555.7	0.0221425	0.425038	1.25572	0.32852	113332	96863.5	104574	78294.6	82281.8	90090.8	113332	96863.5	104574	78294.6	82281.8	90090.8
Fbln2	A0A8I6A720	Fibulin 2 OS=Rattus norvegicus OX=10116 GN=Fbln2 PE=1 SV=1	11	28.37	2232.3	1778.83	0.0350626	0.440398	1.25492	0.3276	2409	2174.9	2113	1772.3	1586.1	1978.1	2409	2174.9	2113	1772.3	1586.1	1978.1
Parva	G3V818	Alpha-parvin OS=Rattus norvegicus OX=10116 GN=Parva PE=1 SV=1	4	17.09	2171.4	1737.13	0.0150758	0.403513	1.24999	0.321917	2331.7	2191.5	1991	1684.1	1713.4	1813.9	2331.7	2191.5	1991	1684.1	1713.4	1813.9
Cpxm2	D4A536	Carboxypeptidase X (M14 family), member 2 OS=Rattus norvegicus OX=10116 GN=Cpxm2 PE=3 SV=4	5	14.19	682.033	546.267	0.00986494	0.403513	1.24854	0.320237	692.2	663.7	690.2	491.8	563	584	692.2	663.7	690.2	491.8	563	584
Timp2	P30121	Metalloproteinase inhibitor 2 OS=Rattus norvegicus OX=10116 GN=Timp2 PE=1 SV=3	7	14.43	2227.13	1786.03	0.00397536	0.392936	1.24697	0.318429	2369.8	2138.2	2173.4	1811.8	1754.4	1791.9	2369.8	2138.2	2173.4	1811.8	1754.4	1791.9
Acan	D4A7Y1	Aggrecan core protein OS=Rattus norvegicus OX=10116 GN=Acan PE=1 SV=4	33	297.54	19029.2	15318.4	0.00357856	0.392936	1.24224	0.312946	18026.5	19110.2	19950.9	14853.1	15484.1	15618.1	18026.5	19110.2	19950.9	14853.1	15484.1	15618.1
Mmp3	P03957	Stromelysin-1 OS=Rattus norvegicus OX=10116 GN=Mmp3 PE=1 SV=1	3	4.82	1614.57	1300.8	0.043509	0.455416	1.24121	0.311748	1752.4	1555.1	1536.2	1286.3	1301	1315.1	1752.4	1555.1	1536.2	1286.3	1301	1315.1
Pkm	A0A8I6G5T6	Pyruvate kinase OS=Rattus norvegicus OX=10116 GN=Pkm PE=1 SV=1	2	363.03	450.833	364.1	0.00368061	0.392936	1.23821	0.308259	471.1	435.1	446.3	382.9	356.8	352.6	471.1	435.1	446.3	382.9	356.8	352.6
Parp3	A0A8J8XBZ3	Poly [ADP-ribose] polymerase OS=Rattus norvegicus OX=10116 GN=Parp3 PE=1 SV=1	4	10.48	2107.53	1704.53	0.0106735	0.403513	1.23643	0.306179	2223	2130.4	1969.2	1700.8	1620.6	1792.2	2223	2130.4	1969.2	1700.8	1620.6	1792.2
Anxa5	P14668	Annexin A5 OS=Rattus norvegicus OX=10116 GN=Anxa5 PE=1 SV=3	19	167.45	19535.7	15827.6	0.0118846	0.403513	1.23428	0.303673	20994	18357	19256.1	15159.1	16299.8	16023.8	20994	18357	19256.1	15159.1	16299.8	16023.8
Islr	B1H232	Immunoglobulin superfamily-containing leucine-rich repeat OS=Rattus norvegicus OX=10116 GN=Islr PE=1 SV=1	2	2.43	692.533	561.1	0.0205557	0.420064	1.23424	0.303626	656.5	705.9	715.2	509.5	559.3	614.5	656.5	705.9	715.2	509.5	559.3	614.5
Cnpy3	B2RYF8	Cnpy3 protein OS=Rattus norvegicus OX=10116 GN=Cnpy3 PE=2 SV=1	4	12	2251.4	1826.67	0.0109927	0.403513	1.23252	0.301609	2137.3	2223.5	2393.4	1871.2	1896.6	1712.2	2137.3	2223.5	2393.4	1871.2	1896.6	1712.2
Hmgn5	M0R5F8	High mobility group nucleosome-binding domain-containing protein 5 OS=Rattus norvegicus OX=10116 GN=Hmgn5 PE=3 SV=2	2	6.47	1002.97	813.9	0.0295975	0.433539	1.2323	0.30135	1096	949.1	963.8	770	793.6	878.1	1096	949.1	963.8	770	793.6	878.1
Sfr1	Q6TXG9	Swi5-dependent recombination DNA repair protein 1 homolog OS=Rattus norvegicus OX=10116 GN=Sfr1 PE=2 SV=1	2	5.39	62.0667	50.3667	0.0129434	0.403513	1.2323	0.301349	65.5	59	61.7	54.3	48.9	47.9	65.5	59	61.7	54.3	48.9	47.9
Cfd	P32038	Complement factor D OS=Rattus norvegicus OX=10116 GN=Cfd PE=1 SV=2	5	25.57	1187.47	963.9	0.0409874	0.445249	1.23194	0.300932	1227.7	1044.8	1289.9	933.1	976	982.6	1227.7	1044.8	1289.9	933.1	976	982.6
P4ha2	A0A8I6ACJ4	Procollagen-proline 4-dioxygenase OS=Rattus norvegicus OX=10116 GN=P4ha2 PE=1 SV=1	13	45.3	4990.4	4054.77	0.0368315	0.440398	1.23075	0.299537	5226.6	5326.2	4418.4	3925.3	3993.4	4245.6	5226.6	5326.2	4418.4	3925.3	3993.4	4245.6
Lmna	G3V8L3	Lamin A, isoform CRA_b OS=Rattus norvegicus OX=10116 GN=Lmna PE=1 SV=1	39	300.67	38455.8	31328.9	0.00609596	0.403513	1.22749	0.295706	40924.9	37224.7	37217.8	30350.4	31446.1	32190.3	40924.9	37224.7	37217.8	30350.4	31446.1	32190.3
Tmed7	D3ZTX0	Transmembrane emp24 domain-containing protein 7 OS=Rattus norvegicus OX=10116 GN=Tmed7 PE=1 SV=1	4	18.52	3126.13	2546.97	0.0453038	0.459702	1.22739	0.295599	3482.6	2971	2924.8	2425	2486	2729.9	3482.6	2971	2924.8	2425	2486	2729.9
C1s	A0A8I6A2W2	Complement C1s subcomponent OS=Rattus norvegicus OX=10116 GN=C1s PE=1 SV=1	4	10.14	2416.67	1988.8	0.0124311	0.403513	1.21514	0.28112	2484.8	2316.8	2448.4	1870.5	1942.6	2153.3	2484.8	2316.8	2448.4	1870.5	1942.6	2153.3
LOC102546716	A0A8I6AKM3	Nuclear ubiquitous casein and cyclin-dependent kinase substrate 1-like OS=Rattus norvegicus OX=10116 GN=LOC102546716 PE=4 SV=1	2	8.13	1266.73	1043.77	0.0359315	0.440398	1.21362	0.279314	1389.1	1230.3	1180.8	1003.8	1014.8	1112.7	1389.1	1230.3	1180.8	1003.8	1014.8	1112.7
P4ha1	A0A8I6AP51	Procollagen-proline 4-dioxygenase OS=Rattus norvegicus OX=10116 GN=P4ha1 PE=1 SV=1	1	61.98	8462.17	6972.97	0.0138061	0.403513	1.21357	0.279255	8192	8604.1	8590.4	6356.2	7478.5	7084.2	8192	8604.1	8590.4	6356.2	7478.5	7084.2
Chid1	A0A140TAD5	Chitinase domain-containing protein 1 OS=Rattus norvegicus OX=10116 GN=Chid1 PE=1 SV=1	5	9.73	3567.07	2948.13	0.00993592	0.403513	1.20994	0.274936	3737.5	3385.9	3577.8	2784.4	2976	3084	3737.5	3385.9	3577.8	2784.4	2976	3084
C2	Q6MG73	Complement C2 OS=Rattus norvegicus OX=10116 GN=C2 PE=2 SV=1	15	50.6	8514.1	7045.67	0.00750488	0.403513	1.20842	0.273118	8765.5	7955.4	8821.4	6981.9	7222.8	6932.3	8765.5	7955.4	8821.4	6981.9	7222.8	6932.3
Rt1da	Q6T4R6	MHC class II antigen OS=Rattus norvegicus OX=10116 GN=Rt1da PE=2 SV=1	3	9.1	2666.53	2207.3	0.0128325	0.403513	1.20805	0.272683	2648	2715.1	2636.5	2062.7	2410.1	2149.1	2648	2715.1	2636.5	2062.7	2410.1	2149.1
Pdgfrl	A0A8I6A5A7	Platelet-derived growth factor receptor-like protein OS=Rattus norvegicus OX=10116 GN=Pdgfrl PE=4 SV=1	5	9.72	1683.03	1393.97	0.00871279	0.403513	1.20737	0.271868	1692.9	1588.3	1767.9	1341.9	1392.5	1447.5	1692.9	1588.3	1767.9	1341.9	1392.5	1447.5
Ppp1r12c	A0A0G2K4R1	Protein phosphatase 1 regulatory subunit OS=Rattus norvegicus OX=10116 GN=Ppp1r12c PE=1 SV=1	1	2.32	142.933	118.7	0.0270621	0.432988	1.20416	0.268022	153.1	130.4	145.3	119.1	122.8	114.2	153.1	130.4	145.3	119.1	122.8	114.2
Serpina4	A0A8I5ZZZ2	Serpin family A member 4 OS=Rattus norvegicus OX=10116 GN=Serpina4 PE=1 SV=1	9	35.21	2277.07	1896.9	0.04244	0.449612	1.20041	0.263533	2292.2	2432.3	2106.7	1872.3	2061.1	1757.3	2292.2	2432.3	2106.7	1872.3	2061.1	1757.3
Rabggtb	Q6P9Y2	Geranylgeranyl transferase type-2 subunit beta (Fragment) OS=Rattus norvegicus OX=10116 GN=Rabggtb PE=2 SV=1	2	7.52	448.533	538.8	0.0384432	0.440398	0.832467	-0.264535	468.1	445.8	431.7	500.1	523.7	592.6	468.1	445.8	431.7	500.1	523.7	592.6
Ndufa5	Q63362	NADH dehydrogenase [ubiquinone] 1 alpha subcomplex subunit 5 OS=Rattus norvegicus OX=10116 GN=Ndufa5 PE=1 SV=3	3	13.17	376.2	451.967	0.0166474	0.403513	0.832362	-0.264717	386.5	377.4	364.7	474.6	416.3	465	386.5	377.4	364.7	474.6	416.3	465
Tuba8	A0A8I5ZN97	Tubulin alpha chain OS=Rattus norvegicus OX=10116 GN=Tuba8 PE=1 SV=1	3	113.26	1613.4	1939.23	0.0428381	0.450035	0.831978	-0.265382	1720.2	1418.9	1701.1	1881	1890.2	2046.5	1720.2	1418.9	1701.1	1881	1890.2	2046.5
Dnajc11	A0A8I6AVF4	DnaJ heat shock protein family (Hsp40) member C11 OS=Rattus norvegicus OX=10116 GN=Dnajc11 PE=1 SV=1	6	17.48	737.367	886.9	0.0454166	0.459702	0.831398	-0.266389	688.1	819.3	704.7	860.6	950.2	849.9	688.1	819.3	704.7	860.6	950.2	849.9
Cdyl	Q6AYK9	Chromodomain Y-like protein OS=Rattus norvegicus OX=10116 GN=Cdyl PE=1 SV=1	1	3.49	203.967	245.733	0.0164949	0.403513	0.830033	-0.26876	216.4	191.7	203.8	247.4	231.6	258.2	216.4	191.7	203.8	247.4	231.6	258.2
Smarcd1	D3ZBS9	SWI/SNF-related, matrix-associated, actin-dependent regulator of chromatin, subfamily d, member 1 OS=Rattus norvegicus OX=10116 GN=Smarcd1 PE=3 SV=2	2	5.4	255.867	308.367	0.00603911	0.403513	0.829748	-0.269255	260.6	258	249	293.5	306.3	325.3	260.6	258	249	293.5	306.3	325.3
Brd3	D3ZWU1	Bromodomain containing 3 (Predicted), isoform CRA_b OS=Rattus norvegicus OX=10116 GN=Brd3 PE=1 SV=2	1	8.55	557.3	672.733	0.00337536	0.392936	0.828411	-0.271581	570.1	573.3	528.5	680.5	687.8	649.9	570.1	573.3	528.5	680.5	687.8	649.9
Slc16a7	Q63344	Monocarboxylate transporter 2 OS=Rattus norvegicus OX=10116 GN=Slc16a7 PE=1 SV=2	1	2.24	223.067	269.9	0.0481081	0.468704	0.826479	-0.27495	208.2	219.1	241.9	296.6	255.9	257.2	208.2	219.1	241.9	296.6	255.9	257.2
Tom1	A0A8I6ACG3	Target of myb1 membrane-trafficking protein OS=Rattus norvegicus OX=10116 GN=Tom1 PE=1 SV=1	2	8.45	256.233	310.1	0.00168758	0.373601	0.826293	-0.275275	261	248.1	259.6	305.6	302.9	321.8	261	248.1	259.6	305.6	302.9	321.8
Mrpl37	Q6AXT0	39S ribosomal protein L37, mitochondrial OS=Rattus norvegicus OX=10116 GN=Mrpl37 PE=2 SV=1	4	9.97	549.1	666.233	0.00268006	0.392936	0.824186	-0.278959	575.5	526.4	545.4	676.3	645.5	676.9	575.5	526.4	545.4	676.3	645.5	676.9
Slc8a3	A0A8L2QN54	Sodium/calcium exchanger 3 OS=Rattus norvegicus OX=10116 GN=Slc8a3 PE=3 SV=1	4	9.91	844.6	1024.9	0.00143968	0.373601	0.82408	-0.279143	804.1	851.2	878.5	1034.7	1030.2	1009.8	804.1	851.2	878.5	1034.7	1030.2	1009.8
Mgst1	A0A8I6ACC0	Glutathione transferase OS=Rattus norvegicus OX=10116 GN=Mgst1 PE=1 SV=1	1	2.7	135.667	164.7	0.0212757	0.420064	0.82372	-0.279774	134.1	146.5	126.4	169.9	154.1	170.1	134.1	146.5	126.4	169.9	154.1	170.1
Mup5	F1LQM1	Major urinary protein-like OS=Rattus norvegicus OX=10116 GN=Mup5 PE=1 SV=4	1	3.42	402.7	488.933	0.0468195	0.461437	0.82363	-0.279932	416.5	439.8	351.8	469.1	479.1	518.6	416.5	439.8	351.8	469.1	479.1	518.6
Slc9b2	B2RYK8	RCG28722, isoform CRA_a OS=Rattus norvegicus OX=10116 GN=Slc9b2 PE=2 SV=1	3	5.2	1163.47	1414.27	0.0201247	0.416734	0.822664	-0.281624	1210.6	1066.2	1213.6	1448.4	1322.9	1471.5	1210.6	1066.2	1213.6	1448.4	1322.9	1471.5
Setbp1	F1M4Q7	SET-binding protein 1 OS=Rattus norvegicus OX=10116 GN=Setbp1 PE=4 SV=4	1	2.25	535.567	651.867	0.038322	0.440398	0.821589	-0.283511	582.5	484.3	539.9	631.1	621.8	702.7	582.5	484.3	539.9	631.1	621.8	702.7
Slc37a4	A0A0G2JTY3	Solute carrier family 37 member 4 OS=Rattus norvegicus OX=10116 GN=Slc37a4 PE=1 SV=2	1	2.59	495.8	603.733	0.015321	0.403513	0.821223	-0.284153	499.1	509.9	478.4	561.8	601.4	648	499.1	509.9	478.4	561.8	601.4	648
Ndufs7	A0A8I6AES7	NADH dehydrogenase [ubiquinone] iron-sulfur protein 7, mitochondrial OS=Rattus norvegicus OX=10116 GN=Ndufs7 PE=1 SV=1	3	8.94	1494.4	1829.93	0.030885	0.433539	0.816642	-0.292225	1577.4	1390.4	1515.4	1687.3	1815.7	1986.8	1577.4	1390.4	1515.4	1687.3	1815.7	1986.8
Cenpc	Q66LH7	CENP-C OS=Rattus norvegicus OX=10116 GN=Cenpc PE=1 SV=1	1	4.2	256.067	313.733	0.0225564	0.427009	0.816192	-0.293019	255.2	264.4	248.6	342.5	308.4	290.3	255.2	264.4	248.6	342.5	308.4	290.3
Eif2b5	Q64350	Translation initiation factor eIF-2B subunit epsilon OS=Rattus norvegicus OX=10116 GN=Eif2b5 PE=1 SV=2	2	5	435.133	533.567	0.0096065	0.403513	0.815518	-0.294211	459.4	419.7	426.3	552	549.5	499.2	459.4	419.7	426.3	552	549.5	499.2
Tpm1	A0A8I6GC15	Tropomyosin alpha-1 chain OS=Rattus norvegicus OX=10116 GN=Tpm1 PE=1 SV=1	1	352.76	344.467	422.933	0.0152299	0.403513	0.81447	-0.296066	345.6	370.7	317.1	438.8	400.6	429.4	345.6	370.7	317.1	438.8	400.6	429.4
Obscn	A0A0G2JUP3	Non-specific serine/threonine protein kinase OS=Rattus norvegicus OX=10116 GN=Obscn PE=1 SV=2	11	30.43	3101.63	3808.97	0.0378814	0.440398	0.814298	-0.296372	3116.4	2923	3265.5	3626.5	3573.9	4226.5	3116.4	2923	3265.5	3626.5	3573.9	4226.5
Pnpt1	G3V6G7	Polyribonucleotide nucleotidyltransferase OS=Rattus norvegicus OX=10116 GN=Pnpt1 PE=1 SV=1	6	8.85	732.8	899.933	0.0228801	0.429177	0.814283	-0.296399	720	730.7	747.7	821.8	897.6	980.4	720	730.7	747.7	821.8	897.6	980.4
Kif23	A0A8I5ZRP3	Kinesin-like protein OS=Rattus norvegicus OX=10116 GN=Kif23 PE=3 SV=1	2	4.14	657.233	807.133	0.0463288	0.460761	0.814281	-0.296401	714.6	594.8	662.3	841.8	851.3	728.3	714.6	594.8	662.3	841.8	851.3	728.3
Atf7ip	A0A8I5ZNS2	Activating transcription factor 7-interacting protein OS=Rattus norvegicus OX=10116 GN=Atf7ip PE=1 SV=1	2	8.3	600.733	738.4	0.0154945	0.403513	0.813561	-0.297678	602.9	573.8	625.5	792.4	686.7	736.1	602.9	573.8	625.5	792.4	686.7	736.1
Pbk	A1L1J7	PDZ-binding kinase OS=Rattus norvegicus OX=10116 GN=Pbk PE=1 SV=1	2	4.67	679.067	835.1	0.0205017	0.420064	0.813156	-0.298396	606.7	740.2	690.3	842.2	805.2	857.9	606.7	740.2	690.3	842.2	805.2	857.9
Atp5mk	Q9JJW3	ATP synthase membrane subunit K, mitochondrial OS=Rattus norvegicus OX=10116 GN=Atp5mk PE=1 SV=1	1	2.61	374.8	462.3	0.0156699	0.403513	0.810729	-0.302708	374.3	360.8	389.3	422.2	481.1	483.6	374.3	360.8	389.3	422.2	481.1	483.6
atp6	Q549I0	ATP synthase subunit a OS=Rattus norvegicus OX=10116 GN=atp6 PE=3 SV=1	1	5.33	281.5	348.1	0.0278183	0.433539	0.808676	-0.306367	289.5	267.5	287.5	348.3	316.1	379.9	289.5	267.5	287.5	348.3	316.1	379.9
Sema4b	F1LSV0	RCG24677, isoform CRA_a OS=Rattus norvegicus OX=10116 GN=Sema4b PE=1 SV=3	2	6.53	841.3	1042.8	0.0180599	0.413765	0.80677	-0.30977	839.5	781.8	902.6	1112.9	979.2	1036.3	839.5	781.8	902.6	1112.9	979.2	1036.3
Rtn4ip1	B2GUZ6	Reticulon 4-interacting protein 1 OS=Rattus norvegicus OX=10116 GN=Rtn4ip1 PE=1 SV=1	3	4.25	287.4	357.267	0.010204	0.403513	0.804441	-0.313941	278	307.1	277.1	373	334.5	364.3	278	307.1	277.1	373	334.5	364.3
Gas6	A0A8I6AC16	Growth arrest-specific protein 6 OS=Rattus norvegicus OX=10116 GN=Gas6 PE=4 SV=1	4	11.24	1364.6	1696.93	0.00262517	0.392936	0.804157	-0.314452	1347.1	1351.7	1395	1697.1	1614.7	1779	1347.1	1351.7	1395	1697.1	1614.7	1779
Mt-nd5	Q8SEZ0	NADH-ubiquinone oxidoreductase chain 5 OS=Rattus norvegicus OX=10116 GN=Mt-nd5 PE=3 SV=1	3	15.68	548.067	681.7	0.0286582	0.433539	0.80397	-0.314786	561.9	534.3	548	759.6	636.3	649.2	561.9	534.3	548	759.6	636.3	649.2
Abcg3	A0A8I6A0D0	ATP-binding cassette, subfamily G (WHITE), member 3 OS=Rattus norvegicus OX=10116 GN=Abcg3 PE=1 SV=1	1	1.81	481.233	599.833	0.0228984	0.429177	0.802278	-0.317825	487.8	509.8	446.1	653.4	581.4	564.7	487.8	509.8	446.1	653.4	581.4	564.7
Neu1	Q6MG70	Exo-alpha-sialidase OS=Rattus norvegicus OX=10116 GN=Neu1 PE=1 SV=1	4	11.3	1644.03	2052.97	0.044071	0.45962	0.800809	-0.320471	1595.8	1621.4	1714.9	1812.1	2063.1	2283.7	1595.8	1621.4	1714.9	1812.1	2063.1	2283.7
Cand2	D4AAI5	Cullin-associated NEDD8-dissociated protein 2 OS=Rattus norvegicus OX=10116 GN=Cand2 PE=3 SV=1	2	6.18	162.867	204.267	0.00373117	0.392936	0.797324	-0.326762	164	152.9	171.7	209	196.1	207.7	164	152.9	171.7	209	196.1	207.7
Pxn	A0A8I6AJT3	Paxillin OS=Rattus norvegicus OX=10116 GN=Pxn PE=1 SV=1	3	9.43	717.2	902.633	0.00589724	0.403513	0.794564	-0.331765	758.9	690.8	701.9	957.6	877.8	872.5	758.9	690.8	701.9	957.6	877.8	872.5
Sergef	A0A8I6A4R2	Secretion-regulating guanine nucleotide exchange factor OS=Rattus norvegicus OX=10116 GN=Sergef PE=1 SV=1	1	2.24	398.167	504.5	0.027175	0.432988	0.78923	-0.341482	411.5	368	415	497.9	460.8	554.8	411.5	368	415	497.9	460.8	554.8
Ccdc51	A0A0H2UHS3	Mitochondrial potassium channel OS=Rattus norvegicus OX=10116 GN=Ccdc51 PE=1 SV=2	2	6.84	753.4	954.633	0.0183944	0.413765	0.789204	-0.341531	741.2	844.5	674.5	986.3	950.3	927.3	741.2	844.5	674.5	986.3	950.3	927.3
Kifbp	G3V614	KIF-binding protein OS=Rattus norvegicus OX=10116 GN=Kifbp PE=1 SV=1	4	6.33	271.867	344.6	0.0229703	0.429177	0.788934	-0.342023	287.8	256.1	271.7	315.6	377.8	340.4	287.8	256.1	271.7	315.6	377.8	340.4
Cytb	A0A3S6FK13	Cytochrome b (Fragment) OS=Rattus norvegicus OX=10116 GN=Cytb PE=3 SV=1	1	3.32	851.9	1080.27	0.0456563	0.460761	0.788602	-0.342631	870	874.1	811.6	955.1	1064.9	1220.8	870	874.1	811.6	955.1	1064.9	1220.8
Ampd1	P10759	AMP deaminase 1 OS=Rattus norvegicus OX=10116 GN=Ampd1 PE=1 SV=1	14	43.82	2079.23	2637.07	0.0387593	0.440398	0.788464	-0.342882	2107.9	1990.8	2139	2310.8	2674.9	2925.5	2107.9	1990.8	2139	2310.8	2674.9	2925.5
Tbc1d12	M0R7T9	TBC1 domain family member 12 OS=Rattus norvegicus OX=10116 GN=Tbc1d12 PE=3 SV=1	1	2.35	194.2	246.467	0.00308875	0.392936	0.787936	-0.343849	186	190.6	206	239.7	242.3	257.4	186	190.6	206	239.7	242.3	257.4
Nmd3	F6PUQ7	60S ribosomal export protein NMD3 OS=Rattus norvegicus OX=10116 GN=Nmd3 PE=1 SV=3	2	6.17	328.9	417.967	0.0161153	0.403513	0.786905	-0.345739	351	343.2	292.5	437.2	394.2	422.5	351	343.2	292.5	437.2	394.2	422.5
Ttf2	A0A0G2K8A6	Transcription termination factor 2 OS=Rattus norvegicus OX=10116 GN=Ttf2 PE=1 SV=2	1	3.1	413.933	526.067	0.0380152	0.440398	0.786846	-0.345847	451.5	388.4	401.9	576.1	533.8	468.3	451.5	388.4	401.9	576.1	533.8	468.3
Parp16	Q5U2Q4	Protein mono-ADP-ribosyltransferase PARP16 OS=Rattus norvegicus OX=10116 GN=Parp16 PE=2 SV=1	1	2.06	278.233	353.933	0.0168445	0.40538	0.786118	-0.347182	286.2	267.4	281.1	353.3	322.5	386	286.2	267.4	281.1	353.3	322.5	386
Actrt3	D4ABA6	Actin-related protein T3 OS=Rattus norvegicus OX=10116 GN=Actrt3 PE=3 SV=1	1	3.27	204.467	260.433	0.00391898	0.392936	0.785102	-0.349048	198.4	209.6	205.4	257.1	277	247.2	198.4	209.6	205.4	257.1	277	247.2
ND2	Q06QH5	NADH-ubiquinone oxidoreductase chain 2 OS=Rattus norvegicus OX=10116 GN=ND2 PE=3 SV=1	2	6.34	592.8	756.733	0.0382042	0.440398	0.783367	-0.35224	679.3	553.2	545.9	706.1	748.2	815.9	679.3	553.2	545.9	706.1	748.2	815.9
Col6a5	F1LZF4	Collagen type VI alpha 5 chain OS=Rattus norvegicus OX=10116 GN=Col6a5 PE=1 SV=4	17	71.31	6224.77	7961.3	0.0470492	0.462906	0.781878	-0.354984	6618.5	6126.4	5929.4	9089.1	7185.9	7608.9	6618.5	6126.4	5929.4	9089.1	7185.9	7608.9
Anapc4	A0A8I5ZJP1	Anaphase-promoting complex subunit 4 OS=Rattus norvegicus OX=10116 GN=Anapc4 PE=1 SV=1	2	4.51	1958.4	2518.9	0.00262592	0.392936	0.777482	-0.363118	2016.1	2017.4	1841.7	2424.7	2631.7	2500.3	2016.1	2017.4	1841.7	2424.7	2631.7	2500.3
Armc8	A0A8I6AIU1	Armadillo repeat-containing protein 8 OS=Rattus norvegicus OX=10116 GN=Armc8 PE=1 SV=1	4	8.72	1328.3	1711.03	0.0141404	0.403513	0.776315	-0.365287	1431.1	1238.7	1315.1	1853.3	1611.2	1668.6	1431.1	1238.7	1315.1	1853.3	1611.2	1668.6
Alkbh3	Q5XIC8	Alpha-ketoglutarate-dependent dioxygenase alkB homolog 3 OS=Rattus norvegicus OX=10116 GN=Alkbh3 PE=2 SV=1	1	1.68	253.233	328.2	0.0177926	0.413765	0.771582	-0.374108	278.2	232.5	249	356	312.6	316	278.2	232.5	249	356	312.6	316
Hltf	A0A0G2JVH5	Helicase-like transcription factor OS=Rattus norvegicus OX=10116 GN=Hltf PE=1 SV=1	2	1.73	1604.73	2085.03	0.0412946	0.445249	0.769644	-0.377737	1647.3	1440	1726.9	1925.7	1970.6	2358.8	1647.3	1440	1726.9	1925.7	1970.6	2358.8
Myot	M0RCF7	Myotilin OS=Rattus norvegicus OX=10116 GN=Myot PE=4 SV=1	7	17.71	806.533	1049.1	0.0234725	0.430083	0.768786	-0.379346	837.7	707.4	874.5	986.5	1023.5	1137.3	837.7	707.4	874.5	986.5	1023.5	1137.3
Crlf3	A0A8I5ZS84	Cytokine receptor-like factor 3 OS=Rattus norvegicus OX=10116 GN=Crlf3 PE=1 SV=1	5	14.77	1695.4	2215.33	0.0326152	0.438129	0.765302	-0.385898	1861.3	1608.2	1616.7	2419.8	1949.6	2276.6	1861.3	1608.2	1616.7	2419.8	1949.6	2276.6
Kazald1	Q3ZAU4	Kazal-type serine peptidase inhibitor domain 1 OS=Rattus norvegicus OX=10116 GN=Kazald1 PE=2 SV=1	1	2.13	479.867	627.267	0.0223341	0.425608	0.765012	-0.386445	488	496.9	454.7	690.2	557	634.6	488	496.9	454.7	690.2	557	634.6
Myom1	A0A8I6GFM8	Myomesin 1 OS=Rattus norvegicus OX=10116 GN=Myom1 PE=1 SV=1	45	192.76	14476.3	18936.6	0.0316368	0.433539	0.764461	-0.387485	15147.6	13365.9	14915.3	16501.3	19611.1	20697.3	15147.6	13365.9	14915.3	16501.3	19611.1	20697.3
Styxl2	D3ZRM0	Dual specificity phosphatase 27, atypical OS=Rattus norvegicus OX=10116 GN=Styxl2 PE=1 SV=1	1	2.23	293.7	385.167	0.0315506	0.433539	0.762527	-0.39114	328.6	280.3	272.2	394.9	343.1	417.5	328.6	280.3	272.2	394.9	343.1	417.5
Dock9	A0A8I5Y2D8	Dedicator of cytokinesis protein 9 OS=Rattus norvegicus OX=10116 GN=Dock9 PE=1 SV=1	2	10.47	378.033	496.4	0.0143692	0.403513	0.76155	-0.39299	389.8	388	356.3	540	448.7	500.5	389.8	388	356.3	540	448.7	500.5
Ndufs8	B0BNE6	NADH dehydrogenase [ubiquinone] iron-sulfur protein 8, mitochondrial OS=Rattus norvegicus OX=10116 GN=Ndufs8 PE=2 SV=1	7	22.23	2221	2925.63	0.000130829	0.198101	0.759152	-0.39754	2242.5	2175.9	2244.6	3010.1	2869.7	2897.1	2242.5	2175.9	2244.6	3010.1	2869.7	2897.1
Zfp687	D3ZT56	Zinc finger protein 687 OS=Rattus norvegicus OX=10116 GN=Zfp687 PE=1 SV=1	1	2.34	366.233	485.633	0.0370296	0.440398	0.754135	-0.407104	333.4	423.7	341.6	445.6	477	534.3	333.4	423.7	341.6	445.6	477	534.3
Ctu2	Q3B7U4	Cytoplasmic tRNA 2-thiolation protein 2 OS=Rattus norvegicus OX=10116 GN=Ctu2 PE=2 SV=2	1	2.5	387.333	517.233	0.0240838	0.430083	0.748856	-0.41724	410.4	388.9	362.7	583.6	470.9	497.2	410.4	388.9	362.7	583.6	470.9	497.2
Fgf1	P61149	Fibroblast growth factor 1 OS=Rattus norvegicus OX=10116 GN=Fgf1 PE=1 SV=1	1	2.92	267.333	357.667	0.0250586	0.430083	0.747437	-0.419976	267.3	256.5	278.2	315.6	355	402.4	267.3	256.5	278.2	315.6	355	402.4
E2f4	D4A9V4	E2F transcription factor 4 OS=Rattus norvegicus OX=10116 GN=E2f4 PE=3 SV=2	1	2.12	475.433	640.2	0.0360688	0.440398	0.742633	-0.42928	488.9	447.4	490	568.1	739.2	613.3	488.9	447.4	490	568.1	739.2	613.3
Fndc3a	A0A8I6AMX6	Fibronectin type III domain-containing 3a OS=Rattus norvegicus OX=10116 GN=Fndc3a PE=1 SV=1	1	6.63	510.5	691	0.0236178	0.430083	0.738784	-0.436775	588.3	473	470.2	626.1	719.2	727.7	588.3	473	470.2	626.1	719.2	727.7
Ak4	A0A8L2QYP3	Adenylate kinase 4, mitochondrial OS=Rattus norvegicus OX=10116 GN=Ak4 PE=1 SV=1	3	8.99	1274.63	1736.3	0.0448277	0.459702	0.734109	-0.445934	1322.8	1390.2	1110.9	2008.4	1590.3	1610.2	1322.8	1390.2	1110.9	2008.4	1590.3	1610.2
Tmlhe	Q91ZW6	Trimethyllysine dioxygenase, mitochondrial OS=Rattus norvegicus OX=10116 GN=Tmlhe PE=1 SV=2	3	6.81	560.6	765.167	0.0387802	0.440398	0.732651	-0.448802	655.8	509.4	516.6	856.3	694.4	744.8	655.8	509.4	516.6	856.3	694.4	744.8
Mrps25	Q4QR80	28S ribosomal protein S25, mitochondrial OS=Rattus norvegicus OX=10116 GN=Mrps25 PE=2 SV=1	1	2.81	112.3	154.867	0.000165688	0.198101	0.72514	-0.463669	117.8	109	110.1	157.7	153.7	153.2	117.8	109	110.1	157.7	153.7	153.2
Cdc37l1	A0A8I6GLD5	Hsp90 co-chaperone Cdc37-like 1 OS=Rattus norvegicus OX=10116 GN=Cdc37l1 PE=1 SV=1	1	2.43	456.933	636	0.0354905	0.440398	0.718449	-0.477043	519.5	479.6	371.7	679	563.1	665.9	519.5	479.6	371.7	679	563.1	665.9
Cert1	D4ACN6	Ceramide transfer protein OS=Rattus norvegicus OX=10116 GN=Cert1 PE=1 SV=2	1	3.48	307.9	430.333	0.0127359	0.403513	0.715492	-0.482993	319.1	296.6	308	402.6	485.9	402.5	319.1	296.6	308	402.6	485.9	402.5
Slc12a7	Q5RK27	Solute carrier family 12 member 7 OS=Rattus norvegicus OX=10116 GN=Slc12a7 PE=2 SV=2	2	4.44	908.433	1270.53	0.0106119	0.403513	0.715002	-0.483982	860.7	891.3	973.3	1285.9	1137.8	1387.9	860.7	891.3	973.3	1285.9	1137.8	1387.9
Ino80	D4A6Q6	Chromatin-remodeling ATPase INO80 OS=Rattus norvegicus OX=10116 GN=Ino80 PE=1 SV=4	1	2.82	301.3	425.967	0.0344551	0.440398	0.707332	-0.49954	308.7	313.1	282.1	502.3	381.3	394.3	308.7	313.1	282.1	502.3	381.3	394.3
Rpsa-ps4	A0A8I5ZZE2	40S ribosomal protein SA-like OS=Rattus norvegicus OX=10116 GN=Rpsa-ps4 PE=3 SV=1	1	41.37	274	389	0.045057	0.459702	0.70437	-0.505594	284.7	261.3	276	334.4	367.2	465.4	284.7	261.3	276	334.4	367.2	465.4
Trmt1l	A0A8L2Q0A9	TRMT1-like protein OS=Rattus norvegicus OX=10116 GN=Trmt1l PE=1 SV=1	1	2.23	389.8	558.3	0.00738348	0.403513	0.698191	-0.518306	358.7	443.7	367	586.3	568.7	519.9	358.7	443.7	367	586.3	568.7	519.9
Dhrs7c	D3ZGP9	Dehydrogenase/reductase SDR family member 7C OS=Rattus norvegicus OX=10116 GN=Dhrs7c PE=2 SV=1	2	6.67	202.233	294.633	0.0317417	0.433539	0.68639	-0.5429	220.5	201.1	185.1	247.4	296.9	339.6	220.5	201.1	185.1	247.4	296.9	339.6
Bmp3	G3V903	Bone morphogenetic protein 3 OS=Rattus norvegicus OX=10116 GN=Bmp3 PE=3 SV=2	1	3.3	112.933	166.1	0.0198188	0.414894	0.679912	-0.556581	122.2	108.8	107.8	191.6	160.3	146.4	122.2	108.8	107.8	191.6	160.3	146.4
Txlnb	A0A0G2K2T1	Taxilin beta OS=Rattus norvegicus OX=10116 GN=Txlnb PE=1 SV=2	1	0	54.1333	80.1667	0.00147978	0.373601	0.67526	-0.566485	50.8	50.9	60.7	81.4	79.1	80	50.8	50.9	60.7	81.4	79.1	80
Arhgap4	A0A8I6GIQ7	Rho GTPase activating protein 4 OS=Rattus norvegicus OX=10116 GN=Arhgap4 PE=4 SV=1	2	6.24	207.5	310.967	0.0194725	0.413806	0.667274	-0.583649	230.1	199.3	193.1	359.6	277.5	295.8	230.1	199.3	193.1	359.6	277.5	295.8
Eml5	A0A8I6GK80	Echinoderm microtubule-associated protein-like 5 OS=Rattus norvegicus OX=10116 GN=Eml5 PE=3 SV=1	1	0	320.6	488.8	0.0165417	0.403513	0.655892	-0.60847	312.8	313.3	335.7	570.8	460.9	434.7	312.8	313.3	335.7	570.8	460.9	434.7
Ska3	B2GUZ2	Spindle and kinetochore-associated protein 3 OS=Rattus norvegicus OX=10116 GN=Ska3 PE=2 SV=1	1	2.15	580	895.067	0.00580257	0.403513	0.647996	-0.625942	584.7	605.3	550	792.8	905	987.4	584.7	605.3	550	792.8	905	987.4
	Q7TN00	Cardiac titin N2BA isoform (Fragment) OS=Rattus norvegicus OX=10116 PE=2 SV=2	2	278.76	321.5	510.8	0.00839981	0.403513	0.629405	-0.66794	311.8	347.7	305	519.9	443	569.5	311.8	347.7	305	519.9	443	569.5
Sbno2	A0A0G2JZZ8	Strawberry notch homolog (Drosophila) (Predicted), isoform CRA_c OS=Rattus norvegicus OX=10116 GN=Sbno2 PE=3 SV=1	1	2.08	240.767	383.867	0.00885615	0.403513	0.627214	-0.67297	276.7	221.2	224.4	428.6	346.3	376.7	276.7	221.2	224.4	428.6	346.3	376.7
Cep120	D4A3J3	Centrosomal protein 120 OS=Rattus norvegicus OX=10116 GN=Cep120 PE=1 SV=2	1	1.95	435.6	913	0.039167	0.440398	0.477108	-1.06761	460.4	513.6	332.8	1099.9	619.2	1019.9	460.4	513.6	332.8	1099.9	619.2	1019.9
Myh13	A0A8I6AFM0	Myosin-13 OS=Rattus norvegicus OX=10116 GN=Myh13 PE=1 SV=1	1	387.67	32.4	72.3667	0.00492884	0.403513	0.44772	-1.15933	32.6	35.3	29.3	58.6	78.5	80	32.6	35.3	29.3	58.6	78.5	80

## Sheet: C_vs_M
GeneName	Accession	Description	#.Unique.Peptides	Score	MEAN C	MEAN M	P-VALUE	Q-VALUE	FOLD CHANGE	LOG_FOLDCHANGE	normalized_C1	normalized_C2	normalized_C3	normalized_M1	normalized_M2	normalized_M3	ori_C1	ori_C2	ori_C3	ori_M1	ori_M2	ori_M3
Ahnak	A0A0G2JUA5	AHNAK nucleoprotein OS=Rattus norvegicus OX=10116 GN=Ahnak PE=1 SV=1	10	1055.15	83555.7	104923	0.0221425	0.425038	0.796353	-0.32852	78294.6	82281.8	90090.8	113332	96863.5	104574	78294.6	82281.8	90090.8	113332	96863.5	104574
Ahnak	A0A8I6AI04	AHNAK nucleoprotein OS=Rattus norvegicus OX=10116 GN=Ahnak PE=1 SV=1	6	1029.77	2944.6	3864.2	0.0186643	0.413806	0.762021	-0.392098	2722.3	2793.7	3317.8	4164	3722.6	3706	2722.3	2793.7	3317.8	4164	3722.6	3706
Col6a3	A0A8I6AHL9	Collagen type VI alpha 3 chain OS=Rattus norvegicus OX=10116 GN=Col6a3 PE=1 SV=1	21	1263.5	76308.1	101847	0.00576454	0.403513	0.749241	-0.416498	69290.4	77769.5	81864.4	105676	96001.8	103863	69290.4	77769.5	81864.4	105676	96001.8	103863
Col6a3	A0A8I6ADR1	Collagen type VI alpha 3 chain OS=Rattus norvegicus OX=10116 GN=Col6a3 PE=1 SV=1	2	1104.37	1011.33	1384.57	0.00149153	0.373601	0.730433	-0.453176	974	1061.8	998.2	1459.9	1372.2	1321.6	974	1061.8	998.2	1459.9	1372.2	1321.6
Tnc	B2LYI9	Tenascin C OS=Rattus norvegicus OX=10116 GN=Tnc PE=2 SV=1	16	395.64	27745.1	37466.7	0.0192674	0.413806	0.740525	-0.433379	25509	26639.5	31086.7	41303.6	35498.6	35598	25509	26639.5	31086.7	41303.6	35498.6	35598
Col14a1	A0A8I6AK67	Collagen type XIV alpha 1 chain OS=Rattus norvegicus OX=10116 GN=Col14a1 PE=1 SV=1	54	441.07	31414.3	42137.9	0.0288701	0.433539	0.745512	-0.423697	31256.6	32889.6	30096.6	45279.7	35921.9	45212	31256.6	32889.6	30096.6	45279.7	35921.9	45212
Pkm	A0A8I6G5T6	Pyruvate kinase OS=Rattus norvegicus OX=10116 GN=Pkm PE=1 SV=1	2	363.03	364.1	450.833	0.00368061	0.392936	0.807616	-0.308259	382.9	356.8	352.6	471.1	435.1	446.3	382.9	356.8	352.6	471.1	435.1	446.3
Comp	M0RBU0	Cartilage oligomeric matrix protein OS=Rattus norvegicus OX=10116 GN=Comp PE=3 SV=1	30	351.09	14143.8	19114.1	0.0350465	0.440398	0.739966	-0.434468	13571.1	14696.4	14163.8	22173.3	17127.3	18041.6	13571.1	14696.4	14163.8	22173.3	17127.3	18041.6
	Q7TN00	Cardiac titin N2BA isoform (Fragment) OS=Rattus norvegicus OX=10116 PE=2 SV=2	2	278.76	510.8	321.5	0.00839981	0.403513	1.5888	0.66794	519.9	443	569.5	311.8	347.7	305	519.9	443	569.5	311.8	347.7	305
Vim	P31000	Vimentin OS=Rattus norvegicus OX=10116 GN=Vim PE=1 SV=2	29	583.79	43178.6	54714.6	0.0316763	0.433539	0.789161	-0.341609	41791.8	42952.8	44791.3	60251.4	48375	55517.5	41791.8	42952.8	44791.3	60251.4	48375	55517.5
Col6a1	D3ZUL3	Collagen type VI alpha 1 chain OS=Rattus norvegicus OX=10116 GN=Col6a1 PE=1 SV=2	30	474.29	28836.3	38504.2	0.0149702	0.403513	0.748913	-0.41713	25907.7	30041.7	30559.5	40307.2	34806	40399.4	25907.7	30041.7	30559.5	40307.2	34806	40399.4
Lmna	G3V8L3	Lamin A, isoform CRA_b OS=Rattus norvegicus OX=10116 GN=Lmna PE=1 SV=1	39	300.67	31328.9	38455.8	0.00609596	0.403513	0.814674	-0.295706	30350.4	31446.1	32190.3	40924.9	37224.7	37217.8	30350.4	31446.1	32190.3	40924.9	37224.7	37217.8
Myh13	A0A8I6AFM0	Myosin-13 OS=Rattus norvegicus OX=10116 GN=Myh13 PE=1 SV=1	1	387.67	72.3667	32.4	0.00492884	0.403513	2.23354	1.15933	58.6	78.5	80	32.6	35.3	29.3	58.6	78.5	80	32.6	35.3	29.3
Acan	D4A7Y1	Aggrecan core protein OS=Rattus norvegicus OX=10116 GN=Acan PE=1 SV=4	33	297.54	15318.4	19029.2	0.00357856	0.392936	0.804996	-0.312946	14853.1	15484.1	15618.1	18026.5	19110.2	19950.9	14853.1	15484.1	15618.1	18026.5	19110.2	19950.9
Myom1	A0A8I6GFM8	Myomesin 1 OS=Rattus norvegicus OX=10116 GN=Myom1 PE=1 SV=1	45	192.76	18936.6	14476.3	0.0316368	0.433539	1.30811	0.387485	16501.3	19611.1	20697.3	15147.6	13365.9	14915.3	16501.3	19611.1	20697.3	15147.6	13365.9	14915.3
Cilp2	D3ZE05	Cartilage intermediate layer protein 2 OS=Rattus norvegicus OX=10116 GN=Cilp2 PE=4 SV=1	34	192.16	12404.4	16327.2	0.0102505	0.403513	0.759736	-0.396429	11110.1	13793.5	12309.5	17050.9	15867.9	16062.8	11110.1	13793.5	12309.5	17050.9	15867.9	16062.8
Bgn	P47853	Biglycan OS=Rattus norvegicus OX=10116 GN=Bgn PE=1 SV=1	13	470.03	22417.6	29482.6	0.00336092	0.392936	0.760367	-0.395231	20759.2	22443.1	24050.6	30468.8	28351.3	29627.8	20759.2	22443.1	24050.6	30468.8	28351.3	29627.8
Tgfbi	A0A8I5ZSM4	Transforming growth factor-beta-induced protein ig-h3 OS=Rattus norvegicus OX=10116 GN=Tgfbi PE=1 SV=1	1	189.85	9825.37	13544.7	0.0104569	0.403513	0.725401	-0.463149	9049.4	9973	10453.7	14957.9	12881.4	12794.9	9049.4	9973	10453.7	14957.9	12881.4	12794.9
Col6a2	A0A8I6ALT7	Collagen type VI alpha 2 chain OS=Rattus norvegicus OX=10116 GN=Col6a2 PE=1 SV=1	9	261.31	23866.6	30374.2	0.0183274	0.413765	0.785751	-0.347855	22508.7	23549.7	25541.3	32661.1	27720.3	30741.2	22508.7	23549.7	25541.3	32661.1	27720.3	30741.2
Anxa2	A0A8I6ANV9	Annexin OS=Rattus norvegicus OX=10116 GN=Anxa2 PE=1 SV=1	21	190.8	15224.5	20220.1	0.0405752	0.443313	0.752937	-0.409398	14113.7	15258.5	16301.2	23225.8	18057.7	19376.8	14113.7	15258.5	16301.2	23225.8	18057.7	19376.8
Tpm1	A0A8I6GC15	Tropomyosin alpha-1 chain OS=Rattus norvegicus OX=10116 GN=Tpm1 PE=1 SV=1	1	352.76	422.933	344.467	0.0152299	0.403513	1.22779	0.296066	438.8	400.6	429.4	345.6	370.7	317.1	438.8	400.6	429.4	345.6	370.7	317.1
Vcan	D4A8Y6	Versican core protein OS=Rattus norvegicus OX=10116 GN=Vcan PE=3 SV=3	2	153.69	9935.83	14190.6	0.00332332	0.392936	0.700168	-0.514226	9150.7	10068.4	10588.4	15171.5	14067.3	13333.1	9150.7	10068.4	10588.4	15171.5	14067.3	13333.1
Anxa5	P14668	Annexin A5 OS=Rattus norvegicus OX=10116 GN=Anxa5 PE=1 SV=3	19	167.45	15827.6	19535.7	0.0118846	0.403513	0.810187	-0.303673	15159.1	16299.8	16023.8	20994	18357	19256.1	15159.1	16299.8	16023.8	20994	18357	19256.1
Vcan	Q9ERB4	Versican core protein (Fragment) OS=Rattus norvegicus OX=10116 GN=Vcan PE=2 SV=2	2	150.62	1220.27	2744.9	0.00704795	0.403513	0.444558	-1.16956	830.8	1605.6	1224.4	3014.1	2355.2	2865.4	830.8	1605.6	1224.4	3014.1	2355.2	2865.4
Aebp1	A0A0H2UHL3	Adipocyte enhancer-binding protein 1 OS=Rattus norvegicus OX=10116 GN=Aebp1 PE=3 SV=1	22	103.38	7054.63	9912.3	0.0342172	0.440398	0.711705	-0.490649	7046.7	7001.7	7115.5	10965.9	9634.6	9136.4	7046.7	7001.7	7115.5	10965.9	9634.6	9136.4
Dcn	A0A8I6AAW0	Decorin OS=Rattus norvegicus OX=10116 GN=Dcn PE=1 SV=1	13	260.51	18659.1	23886	0.0188219	0.413806	0.781174	-0.356284	16545.2	19362.7	20069.4	24747.9	22193.6	24716.4	16545.2	19362.7	20069.4	24747.9	22193.6	24716.4
Lum	P51886	Lumican OS=Rattus norvegicus OX=10116 GN=Lum PE=1 SV=1	12	226.61	11635.7	15818.2	0.0218354	0.425038	0.735593	-0.44302	10918.7	11561.5	12427	17444	13825.9	16184.6	10918.7	11561.5	12427	17444	13825.9	16184.6
ENSRNOG00000065195	A0A8I6AAE1	Neuroblast differentiation-associated protein AHNAK OS=Rattus norvegicus OX=10116 GN=ENSRNOG00000065195 PE=1 SV=1	25	88.42	9267.03	11724.9	0.0267546	0.432988	0.79037	-0.3394	8744.8	8992.8	10063.5	12899.2	10985.3	11290.3	8744.8	8992.8	10063.5	12899.2	10985.3	11290.3
Prelp	Q9EQP5	Prolargin OS=Rattus norvegicus OX=10116 GN=Prelp PE=2 SV=1	17	345.02	20163.7	29892.9	0.0110962	0.403513	0.67453	-0.568046	18804.8	20624.6	21061.6	33889	26989.7	28800.1	18804.8	20624.6	21061.6	33889	26989.7	28800.1
Col6a2	A0A8I5Y5R7	Collagen type VI alpha 2 chain OS=Rattus norvegicus OX=10116 GN=Col6a2 PE=1 SV=1	1	171.56	188.433	237.5	0.0190358	0.413806	0.793404	-0.333873	185.4	193.3	186.6	262.8	225.8	223.9	185.4	193.3	186.6	262.8	225.8	223.9
Tuba8	A0A8I5ZN97	Tubulin alpha chain OS=Rattus norvegicus OX=10116 GN=Tuba8 PE=1 SV=1	3	113.26	1939.23	1613.4	0.0428381	0.450035	1.20195	0.265382	1881	1890.2	2046.5	1720.2	1418.9	1701.1	1881	1890.2	2046.5	1720.2	1418.9	1701.1
Abi3bp	F1M0R2	ABI family member 3-binding protein OS=Rattus norvegicus OX=10116 GN=Abi3bp PE=1 SV=4	19	85.23	6294.7	9674.07	0.00416743	0.398407	0.650678	-0.619985	5747.6	6488.8	6647.7	10070.5	10276.2	8675.5	5747.6	6488.8	6647.7	10070.5	10276.2	8675.5
Dpysl3	A0A8I6AUS8	Dihydropyrimidinase-like 3, isoform CRA_b OS=Rattus norvegicus OX=10116 GN=Dpysl3 PE=1 SV=1	11	96.29	4097.9	5307.87	0.00972745	0.403513	0.772043	-0.373247	3909.9	4136.1	4247.7	5691.3	4863.1	5369.2	3909.9	4136.1	4247.7	5691.3	4863.1	5369.2
Col6a5	F1LZF4	Collagen type VI alpha 5 chain OS=Rattus norvegicus OX=10116 GN=Col6a5 PE=1 SV=4	17	71.31	7961.3	6224.77	0.0470492	0.462906	1.27897	0.354984	9089.1	7185.9	7608.9	6618.5	6126.4	5929.4	9089.1	7185.9	7608.9	6618.5	6126.4	5929.4
Aspn	Q5XIH1	Asporin OS=Rattus norvegicus OX=10116 GN=Aspn PE=1 SV=1	13	83.29	6735.63	9889.1	0.0212041	0.420064	0.681117	-0.554026	6456.3	6753.9	6996.7	11556.5	9266.4	8844.4	6456.3	6753.9	6996.7	11556.5	9266.4	8844.4
Col3a1	P13941	Collagen alpha-1(III) chain OS=Rattus norvegicus OX=10116 GN=Col3a1 PE=2 SV=3	17	85.98	6805.17	9216.67	0.0132729	0.403513	0.738354	-0.437615	6208.1	6291.6	7915.8	9197.4	9017.3	9435.3	6208.1	6291.6	7915.8	9197.4	9017.3	9435.3
Tagln	A0A0G2JWK7	Transgelin OS=Rattus norvegicus OX=10116 GN=Tagln PE=1 SV=2	12	87.69	6710.9	9043.93	0.0138446	0.403513	0.742033	-0.430444	6371.7	7244.6	6516.4	9608.7	8073.4	9449.7	6371.7	7244.6	6516.4	9608.7	8073.4	9449.7
Cavin1	P85125	Caveolae-associated protein 1 OS=Rattus norvegicus OX=10116 GN=Cavin1 PE=1 SV=1	10	73.25	4344.37	5679.73	0.0107403	0.403513	0.764889	-0.386677	4075.8	4134.2	4823.1	6026.2	5522	5491	4075.8	4134.2	4823.1	6026.2	5522	5491
P4ha1	A0A8I6AP51	Procollagen-proline 4-dioxygenase OS=Rattus norvegicus OX=10116 GN=P4ha1 PE=1 SV=1	1	61.98	6972.97	8462.17	0.0138061	0.403513	0.824017	-0.279255	6356.2	7478.5	7084.2	8192	8604.1	8590.4	6356.2	7478.5	7084.2	8192	8604.1	8590.4
Ogn	D3ZVB7	Mimecan OS=Rattus norvegicus OX=10116 GN=Ogn PE=1 SV=1	12	165.63	11852.5	16654.9	0.00165355	0.373601	0.711653	-0.490754	10936.1	11772.7	12848.8	17170.7	16708	16086.1	10936.1	11772.7	12848.8	17170.7	16708	16086.1
Actbl2	D3ZRN3	Actin, beta-like 2 OS=Rattus norvegicus OX=10116 GN=Actbl2 PE=1 SV=1	1	336.13	493.033	632.7	0.0378467	0.440398	0.779253	-0.359836	502.7	550.6	425.8	581.4	676.6	640.1	502.7	550.6	425.8	581.4	676.6	640.1
C2	Q6MG73	Complement C2 OS=Rattus norvegicus OX=10116 GN=C2 PE=2 SV=1	15	50.6	7045.67	8514.1	0.00750488	0.403513	0.827529	-0.273118	6981.9	7222.8	6932.3	8765.5	7955.4	8821.4	6981.9	7222.8	6932.3	8765.5	7955.4	8821.4
Ampd1	P10759	AMP deaminase 1 OS=Rattus norvegicus OX=10116 GN=Ampd1 PE=1 SV=1	14	43.82	2637.07	2079.23	0.0387593	0.440398	1.26829	0.342882	2310.8	2674.9	2925.5	2107.9	1990.8	2139	2310.8	2674.9	2925.5	2107.9	1990.8	2139
Clu	A0A0G2K259	Clusterin OS=Rattus norvegicus OX=10116 GN=Clu PE=1 SV=1	11	49.51	3040	3994.17	0.0124439	0.403513	0.76111	-0.393823	2949.4	3022.9	3147.7	4340.1	4036.9	3605.5	2949.4	3022.9	3147.7	4340.1	4036.9	3605.5
Nt5e	A0A8I6AV15	5'-nucleotidase OS=Rattus norvegicus OX=10116 GN=Nt5e PE=1 SV=1	11	44.63	3013.4	3793.93	0.0134497	0.403513	0.794268	-0.332302	3014.3	3234.9	2791	3904.6	3948.5	3528.7	3014.3	3234.9	2791	3904.6	3948.5	3528.7
Enpp1	G3V7V4	Ectonucleotide pyrophosphatase/phosphodiesterase 1, isoform CRA_a OS=Rattus norvegicus OX=10116 GN=Enpp1 PE=1 SV=4	13	46.24	5027.7	6610.43	0.00495476	0.403513	0.76057	-0.394846	4811.3	5072.7	5199.1	7106.6	6240.3	6484.4	4811.3	5072.7	5199.1	7106.6	6240.3	6484.4
P4ha2	A0A8I6ACJ4	Procollagen-proline 4-dioxygenase OS=Rattus norvegicus OX=10116 GN=P4ha2 PE=1 SV=1	13	45.3	4054.77	4990.4	0.0368315	0.440398	0.812513	-0.299537	3925.3	3993.4	4245.6	5226.6	5326.2	4418.4	3925.3	3993.4	4245.6	5226.6	5326.2	4418.4
Cdh13	Q8R490	Cadherin-13 OS=Rattus norvegicus OX=10116 GN=Cdh13 PE=1 SV=1	9	41.69	2308.6	3361.2	0.0248513	0.430083	0.686838	-0.541958	2108	2315.7	2502.1	3521.7	2819.6	3742.3	2108	2315.7	2502.1	3521.7	2819.6	3742.3
Angptl2	G3V862	Angiopoietin-like 2 OS=Rattus norvegicus OX=10116 GN=Angptl2 PE=4 SV=1	11	41.4	3081.07	4064.4	0.00294354	0.392936	0.758062	-0.399612	3081.8	2995.4	3166	4336.1	4010.4	3846.7	3081.8	2995.4	3166	4336.1	4010.4	3846.7
Tppp3	Q5PPN5	Tubulin polymerization-promoting protein family member 3 OS=Rattus norvegicus OX=10116 GN=Tppp3 PE=2 SV=1	10	46.86	3639.87	5522.83	0.0161649	0.403513	0.659058	-0.601523	3215.8	3461.5	4242.3	6182.4	4964.8	5421.3	3215.8	3461.5	4242.3	6182.4	4964.8	5421.3
Olfml1	Q66H86	Olfactomedin-like protein 1 OS=Rattus norvegicus OX=10116 GN=Olfml1 PE=2 SV=1	9	46.75	3524	5143.73	0.0075057	0.403513	0.685106	-0.545602	3417.4	3874.9	3279.7	5399.8	5426.7	4604.7	3417.4	3874.9	3279.7	5399.8	5426.7	4604.7
Col15a1	F1LPD0	Collagen type XV alpha 1 chain OS=Rattus norvegicus OX=10116 GN=Col15a1 PE=1 SV=4	10	36.67	2764.5	4930.2	0.00882052	0.403513	0.560728	-0.834628	2462.2	2807.1	3024.2	5290.1	5413.7	4086.8	2462.2	2807.1	3024.2	5290.1	5413.7	4086.8
Rpsa-ps4	A0A8I5ZZE2	40S ribosomal protein SA-like OS=Rattus norvegicus OX=10116 GN=Rpsa-ps4 PE=3 SV=1	1	41.37	389	274	0.045057	0.459702	1.41971	0.505594	334.4	367.2	465.4	284.7	261.3	276	334.4	367.2	465.4	284.7	261.3	276
Cttn	D3ZGE6	Src substrate cortactin OS=Rattus norvegicus OX=10116 GN=Cttn PE=1 SV=4	11	32.74	3413.63	4563.1	0.0161899	0.403513	0.748095	-0.418706	3206.6	3421.9	3612.4	5087.8	4325	4276.5	3206.6	3421.9	3612.4	5087.8	4325	4276.5
Mmp2	P33436	72 kDa type IV collagenase OS=Rattus norvegicus OX=10116 GN=Mmp2 PE=1 SV=2	9	38.67	4208.23	5331.87	0.00979014	0.403513	0.789261	-0.341426	4182.1	4145.1	4297.5	5782.6	5240	4973	4182.1	4145.1	4297.5	5782.6	5240	4973
Fbln2	A0A8I6A720	Fibulin 2 OS=Rattus norvegicus OX=10116 GN=Fbln2 PE=1 SV=1	11	28.37	1778.83	2232.3	0.0350626	0.440398	0.796861	-0.3276	1772.3	1586.1	1978.1	2409	2174.9	2113	1772.3	1586.1	1978.1	2409	2174.9	2113
Atox1	A0A8I6ASE1	Copper transport protein ATOX1 OS=Rattus norvegicus OX=10116 GN=Atox1 PE=1 SV=1	5	29.36	1569.33	2614.8	0.00516225	0.403513	0.600173	-0.736549	1520.2	1742.1	1445.7	2370.2	2931.7	2542.5	1520.2	1742.1	1445.7	2370.2	2931.7	2542.5
Dbi	Q6TXF3	LRRGT00046 OS=Rattus norvegicus OX=10116 GN=Dbi PE=2 SV=1	2	27.55	855.133	1191.2	0.0135836	0.403513	0.717876	-0.478194	767	897.2	901.2	1070.2	1299.7	1203.7	767	897.2	901.2	1070.2	1299.7	1203.7
Lbp	A0A8I6AMU5	Lipopolysaccharide-binding protein OS=Rattus norvegicus OX=10116 GN=Lbp PE=1 SV=1	10	29.69	4331.87	5576.27	0.0461395	0.460761	0.77684	-0.364311	4102.7	3957.3	4935.6	5653.2	5002.4	6073.2	4102.7	3957.3	4935.6	5653.2	5002.4	6073.2
Rcn2	A0A8L2QBI0	Reticulocalbin-2 OS=Rattus norvegicus OX=10116 GN=Rcn2 PE=1 SV=1	7	35.13	1912.3	2471.53	0.000942756	0.373601	0.77373	-0.370097	1840.6	1987.9	1908.4	2547.7	2483.3	2383.6	1840.6	1987.9	1908.4	2547.7	2483.3	2383.6
Obscn	A0A0G2JUP3	Non-specific serine/threonine protein kinase OS=Rattus norvegicus OX=10116 GN=Obscn PE=1 SV=2	11	30.43	3808.97	3101.63	0.0378814	0.440398	1.22805	0.296372	3626.5	3573.9	4226.5	3116.4	2923	3265.5	3626.5	3573.9	4226.5	3116.4	2923	3265.5
Serpina4	A0A8I5ZZZ2	Serpin family A member 4 OS=Rattus norvegicus OX=10116 GN=Serpina4 PE=1 SV=1	9	35.21	1896.9	2277.07	0.04244	0.449612	0.833045	-0.263533	1872.3	2061.1	1757.3	2292.2	2432.3	2106.7	1872.3	2061.1	1757.3	2292.2	2432.3	2106.7
Cfd	P32038	Complement factor D OS=Rattus norvegicus OX=10116 GN=Cfd PE=1 SV=2	5	25.57	963.9	1187.47	0.0409874	0.445249	0.811728	-0.300932	933.1	976	982.6	1227.7	1044.8	1289.9	933.1	976	982.6	1227.7	1044.8	1289.9
Ndufs8	B0BNE6	NADH dehydrogenase [ubiquinone] iron-sulfur protein 8, mitochondrial OS=Rattus norvegicus OX=10116 GN=Ndufs8 PE=2 SV=1	7	22.23	2925.63	2221	0.000130829	0.198101	1.31726	0.39754	3010.1	2869.7	2897.1	2242.5	2175.9	2244.6	3010.1	2869.7	2897.1	2242.5	2175.9	2244.6
Cct6b	Q6AYJ7	Chaperonin containing Tcp1, subunit 6B (Zeta 2) OS=Rattus norvegicus OX=10116 GN=Cct6b PE=1 SV=1	1	31.72	358.367	508.433	0.0394539	0.440644	0.704845	-0.504622	314.5	437.4	323.2	448.9	547.3	529.1	314.5	437.4	323.2	448.9	547.3	529.1
Dpt	B2RZ77	Dermatopontin OS=Rattus norvegicus OX=10116 GN=Dpt PE=1 SV=1	7	22.66	1843.03	2862.6	0.0304813	0.433539	0.643832	-0.635244	1510.4	2178.6	1840.1	2697.7	3342.2	2547.9	1510.4	2178.6	1840.1	2697.7	3342.2	2547.9
Myadm	Q05BA4	Myadm protein OS=Rattus norvegicus OX=10116 GN=Myadm PE=1 SV=1	4	24.3	1052.73	1395.63	0.0350468	0.440398	0.754305	-0.40678	1018.6	1005.8	1133.8	1589.4	1246	1351.5	1018.6	1005.8	1133.8	1589.4	1246	1351.5
Lima1	A0A8I6AM55	LIM domain and actin-binding protein 1 OS=Rattus norvegicus OX=10116 GN=Lima1 PE=1 SV=1	7	25.69	1526.1	1980.5	0.0126859	0.403513	0.770563	-0.376015	1489.8	1463.6	1624.9	2123.7	2012.3	1805.5	1489.8	1463.6	1624.9	2123.7	2012.3	1805.5
Fam114a1	A0A8I6GGB2	Family with sequence similarity 114, member A1 OS=Rattus norvegicus OX=10116 GN=Fam114a1 PE=1 SV=1	6	25.65	1674.33	2203.2	0.00165253	0.373601	0.759955	-0.396014	1569.7	1769.6	1683.7	2278.3	2144.4	2186.9	1569.7	1769.6	1683.7	2278.3	2144.4	2186.9
Ctnna2	D4A6H8	Catenin alpha-2 OS=Rattus norvegicus OX=10116 GN=Ctnna2 PE=1 SV=4	1	22.96	45.4	58.3	0.0161457	0.403513	0.778731	-0.360804	41.3	47.5	47.4	62.4	53.8	58.7	41.3	47.5	47.4	62.4	53.8	58.7
Tmed7	D3ZTX0	Transmembrane emp24 domain-containing protein 7 OS=Rattus norvegicus OX=10116 GN=Tmed7 PE=1 SV=1	4	18.52	2546.97	3126.13	0.0453038	0.459702	0.814734	-0.295599	2425	2486	2729.9	3482.6	2971	2924.8	2425	2486	2729.9	3482.6	2971	2924.8
Nenf	Q6IUR5	Neudesin OS=Rattus norvegicus OX=10116 GN=Nenf PE=1 SV=1	5	16.17	1706	2245.97	0.000172682	0.198101	0.759584	-0.396719	1631.6	1762.5	1723.9	2243.2	2263.1	2231.6	1631.6	1762.5	1723.9	2243.2	2263.1	2231.6
Mecp2	A0A0G2JWK2	Methyl-CpG-binding protein 2 OS=Rattus norvegicus OX=10116 GN=Mecp2 PE=1 SV=1	5	19.98	679.033	888.767	0.0308129	0.433539	0.764018	-0.388322	660.1	709.9	667.1	1010.8	806.5	849	660.1	709.9	667.1	1010.8	806.5	849
Tcea1	Q4KLL0	Transcription elongation factor A protein 1 OS=Rattus norvegicus OX=10116 GN=Tcea1 PE=1 SV=1	6	13.22	2464.57	3192.8	0.0311547	0.433539	0.771914	-0.373488	2312	2669.8	2411.9	3121.4	2893.8	3563.2	2312	2669.8	2411.9	3121.4	2893.8	3563.2
Rnase4	O55004	Ribonuclease 4 OS=Rattus norvegicus OX=10116 GN=Rnase4 PE=1 SV=1	3	17.29	369.233	552.167	0.000991711	0.373601	0.668699	-0.580571	363.3	384.8	359.6	575.3	513	568.2	363.3	384.8	359.6	575.3	513	568.2
Timp2	P30121	Metalloproteinase inhibitor 2 OS=Rattus norvegicus OX=10116 GN=Timp2 PE=1 SV=3	7	14.43	1786.03	2227.13	0.00397536	0.392936	0.801943	-0.318429	1811.8	1754.4	1791.9	2369.8	2138.2	2173.4	1811.8	1754.4	1791.9	2369.8	2138.2	2173.4
Myot	M0RCF7	Myotilin OS=Rattus norvegicus OX=10116 GN=Myot PE=4 SV=1	7	17.71	1049.1	806.533	0.0234725	0.430083	1.30075	0.379346	986.5	1023.5	1137.3	837.7	707.4	874.5	986.5	1023.5	1137.3	837.7	707.4	874.5
Crlf3	A0A8I5ZS84	Cytokine receptor-like factor 3 OS=Rattus norvegicus OX=10116 GN=Crlf3 PE=1 SV=1	5	14.77	2215.33	1695.4	0.0326152	0.438129	1.30667	0.385898	2419.8	1949.6	2276.6	1861.3	1608.2	1616.7	2419.8	1949.6	2276.6	1861.3	1608.2	1616.7
Cpxm2	D4A536	Carboxypeptidase X (M14 family), member 2 OS=Rattus norvegicus OX=10116 GN=Cpxm2 PE=3 SV=4	5	14.19	546.267	682.033	0.00986494	0.403513	0.800938	-0.320237	491.8	563	584	692.2	663.7	690.2	491.8	563	584	692.2	663.7	690.2
Col16a1	F1LND0	Collagen type XVI alpha 1 chain OS=Rattus norvegicus OX=10116 GN=Col16a1 PE=1 SV=3	5	17.64	1723.27	2166.4	0.00391721	0.392936	0.795452	-0.330154	1685.2	1729.6	1755	2123	2070.7	2305.5	1685.2	1729.6	1755	2123	2070.7	2305.5
Parva	G3V818	Alpha-parvin OS=Rattus norvegicus OX=10116 GN=Parva PE=1 SV=1	4	17.09	1737.13	2171.4	0.0150758	0.403513	0.800006	-0.321917	1684.1	1713.4	1813.9	2331.7	2191.5	1991	1684.1	1713.4	1813.9	2331.7	2191.5	1991
Mt-nd5	Q8SEZ0	NADH-ubiquinone oxidoreductase chain 5 OS=Rattus norvegicus OX=10116 GN=Mt-nd5 PE=3 SV=1	3	15.68	681.7	548.067	0.0286582	0.433539	1.24383	0.314786	759.6	636.3	649.2	561.9	534.3	548	759.6	636.3	649.2	561.9	534.3	548
Ndufa5	Q63362	NADH dehydrogenase [ubiquinone] 1 alpha subcomplex subunit 5 OS=Rattus norvegicus OX=10116 GN=Ndufa5 PE=1 SV=3	3	13.17	451.967	376.2	0.0166474	0.403513	1.2014	0.264717	474.6	416.3	465	386.5	377.4	364.7	474.6	416.3	465	386.5	377.4	364.7
Dnajc11	A0A8I6AVF4	DnaJ heat shock protein family (Hsp40) member C11 OS=Rattus norvegicus OX=10116 GN=Dnajc11 PE=1 SV=1	6	17.48	886.9	737.367	0.0454166	0.459702	1.20279	0.266389	860.6	950.2	849.9	688.1	819.3	704.7	860.6	950.2	849.9	688.1	819.3	704.7
Gas6	A0A8I6AC16	Growth arrest-specific protein 6 OS=Rattus norvegicus OX=10116 GN=Gas6 PE=4 SV=1	4	11.24	1696.93	1364.6	0.00262517	0.392936	1.24354	0.314452	1697.1	1614.7	1779	1347.1	1351.7	1395	1697.1	1614.7	1779	1347.1	1351.7	1395
Nfic	A0A8I5ZZR6	Nuclear factor 1 OS=Rattus norvegicus OX=10116 GN=Nfic PE=1 SV=1	2	10.9	152.133	228.067	0.0364274	0.440398	0.667056	-0.584119	132.2	153.5	170.7	271.8	205.6	206.8	132.2	153.5	170.7	271.8	205.6	206.8
Parp3	A0A8J8XBZ3	Poly [ADP-ribose] polymerase OS=Rattus norvegicus OX=10116 GN=Parp3 PE=1 SV=1	4	10.48	1704.53	2107.53	0.0106735	0.403513	0.808781	-0.306179	1700.8	1620.6	1792.2	2223	2130.4	1969.2	1700.8	1620.6	1792.2	2223	2130.4	1969.2
Slc8a3	A0A8L2QN54	Sodium/calcium exchanger 3 OS=Rattus norvegicus OX=10116 GN=Slc8a3 PE=3 SV=1	4	9.91	1024.9	844.6	0.00143968	0.373601	1.21347	0.279143	1034.7	1030.2	1009.8	804.1	851.2	878.5	1034.7	1030.2	1009.8	804.1	851.2	878.5
Igfbp6	P35572	Insulin-like growth factor-binding protein 6 OS=Rattus norvegicus OX=10116 GN=Igfbp6 PE=1 SV=1	5	17.86	1445.27	2021.33	0.00569848	0.403513	0.715007	-0.483972	1336.7	1362.9	1636.2	2111.3	1952.3	2000.4	1336.7	1362.9	1636.2	2111.3	1952.3	2000.4
Neu1	Q6MG70	Exo-alpha-sialidase OS=Rattus norvegicus OX=10116 GN=Neu1 PE=1 SV=1	4	11.3	2052.97	1644.03	0.044071	0.45962	1.24874	0.320471	1812.1	2063.1	2283.7	1595.8	1621.4	1714.9	1812.1	2063.1	2283.7	1595.8	1621.4	1714.9
Cnpy3	B2RYF8	Cnpy3 protein OS=Rattus norvegicus OX=10116 GN=Cnpy3 PE=2 SV=1	4	12	1826.67	2251.4	0.0109927	0.403513	0.811347	-0.301609	1871.2	1896.6	1712.2	2137.3	2223.5	2393.4	1871.2	1896.6	1712.2	2137.3	2223.5	2393.4
Emilin3	D3ZQ65	Elastin microfibril interfacer 3 OS=Rattus norvegicus OX=10116 GN=Emilin3 PE=4 SV=1	3	9.15	126.667	178.333	0.017147	0.408443	0.71028	-0.493539	119.6	133	127.4	196.5	154.2	184.3	119.6	133	127.4	196.5	154.2	184.3
Pnpt1	G3V6G7	Polyribonucleotide nucleotidyltransferase OS=Rattus norvegicus OX=10116 GN=Pnpt1 PE=1 SV=1	6	8.85	899.933	732.8	0.0228801	0.429177	1.22807	0.296399	821.8	897.6	980.4	720	730.7	747.7	821.8	897.6	980.4	720	730.7	747.7
Sfr1	Q6TXG9	Swi5-dependent recombination DNA repair protein 1 homolog OS=Rattus norvegicus OX=10116 GN=Sfr1 PE=2 SV=1	2	5.39	50.3667	62.0667	0.0129434	0.403513	0.811493	-0.301349	54.3	48.9	47.9	65.5	59	61.7	54.3	48.9	47.9	65.5	59	61.7
Hyi	F1LZJ4	Putative hydroxypyruvate isomerase OS=Rattus norvegicus OX=10116 GN=Hyi PE=1 SV=2	3	10.3	596.4	777.267	0.03182	0.433539	0.767304	-0.382129	566.4	607.1	615.7	852.7	673.1	806	566.4	607.1	615.7	852.7	673.1	806
Pdgfrl	A0A8I6A5A7	Platelet-derived growth factor receptor-like protein OS=Rattus norvegicus OX=10116 GN=Pdgfrl PE=4 SV=1	5	9.72	1393.97	1683.03	0.00871279	0.403513	0.828247	-0.271868	1341.9	1392.5	1447.5	1692.9	1588.3	1767.9	1341.9	1392.5	1447.5	1692.9	1588.3	1767.9
Chid1	A0A140TAD5	Chitinase domain-containing protein 1 OS=Rattus norvegicus OX=10116 GN=Chid1 PE=1 SV=1	5	9.73	2948.13	3567.07	0.00993592	0.403513	0.826487	-0.274936	2784.4	2976	3084	3737.5	3385.9	3577.8	2784.4	2976	3084	3737.5	3385.9	3577.8
Cnbp	P62634	CCHC-type zinc finger nucleic acid binding protein OS=Rattus norvegicus OX=10116 GN=Cnbp PE=2 SV=1	3	6.97	326.5	480.9	0.0390796	0.440398	0.678935	-0.558654	258.4	392.9	328.2	453.2	442.5	547	258.4	392.9	328.2	453.2	442.5	547
Tmlhe	Q91ZW6	Trimethyllysine dioxygenase, mitochondrial OS=Rattus norvegicus OX=10116 GN=Tmlhe PE=1 SV=2	3	6.81	765.167	560.6	0.0387802	0.440398	1.36491	0.448802	856.3	694.4	744.8	655.8	509.4	516.6	856.3	694.4	744.8	655.8	509.4	516.6
Adipoq	A0A0G2K845	Adiponectin, C1Q and collagen domain-containing OS=Rattus norvegicus OX=10116 GN=Adipoq PE=1 SV=1	3	12.44	526.9	758.067	0.000146371	0.198101	0.695058	-0.524796	500.2	526.5	554	747.7	764.1	762.4	500.2	526.5	554	747.7	764.1	762.4
C1s	A0A8I6A2W2	Complement C1s subcomponent OS=Rattus norvegicus OX=10116 GN=C1s PE=1 SV=1	4	10.14	1988.8	2416.67	0.0124311	0.403513	0.822952	-0.28112	1870.5	1942.6	2153.3	2484.8	2316.8	2448.4	1870.5	1942.6	2153.3	2484.8	2316.8	2448.4
Rt1da	Q6T4R6	MHC class II antigen OS=Rattus norvegicus OX=10116 GN=Rt1da PE=2 SV=1	3	9.1	2207.3	2666.53	0.0128325	0.403513	0.827779	-0.272683	2062.7	2410.1	2149.1	2648	2715.1	2636.5	2062.7	2410.1	2149.1	2648	2715.1	2636.5
Pxn	A0A8I6AJT3	Paxillin OS=Rattus norvegicus OX=10116 GN=Pxn PE=1 SV=1	3	9.43	902.633	717.2	0.00589724	0.403513	1.25855	0.331765	957.6	877.8	872.5	758.9	690.8	701.9	957.6	877.8	872.5	758.9	690.8	701.9
Ak4	A0A8L2QYP3	Adenylate kinase 4, mitochondrial OS=Rattus norvegicus OX=10116 GN=Ak4 PE=1 SV=1	3	8.99	1736.3	1274.63	0.0448277	0.459702	1.3622	0.445934	2008.4	1590.3	1610.2	1322.8	1390.2	1110.9	2008.4	1590.3	1610.2	1322.8	1390.2	1110.9
Armc8	A0A8I6AIU1	Armadillo repeat-containing protein 8 OS=Rattus norvegicus OX=10116 GN=Armc8 PE=1 SV=1	4	8.72	1711.03	1328.3	0.0141404	0.403513	1.28814	0.365287	1853.3	1611.2	1668.6	1431.1	1238.7	1315.1	1853.3	1611.2	1668.6	1431.1	1238.7	1315.1
Ccn3	Q9QZQ5	CCN family member 3 OS=Rattus norvegicus OX=10116 GN=Ccn3 PE=1 SV=1	4	9.28	986.267	1523.47	0.0212873	0.420064	0.647383	-0.627308	926.9	957.6	1074.3	1796.1	1339.3	1435	926.9	957.6	1074.3	1796.1	1339.3	1435
Scrn1	Q6AY84	Secernin-1 OS=Rattus norvegicus OX=10116 GN=Scrn1 PE=1 SV=1	3	9.3	476.2	698.6	0.0445875	0.459702	0.681649	-0.552899	392.8	472.6	563.2	616.6	665.7	813.5	392.8	472.6	563.2	616.6	665.7	813.5
Tom1	A0A8I6ACG3	Target of myb1 membrane-trafficking protein OS=Rattus norvegicus OX=10116 GN=Tom1 PE=1 SV=1	2	8.45	310.1	256.233	0.00168758	0.373601	1.21023	0.275275	305.6	302.9	321.8	261	248.1	259.6	305.6	302.9	321.8	261	248.1	259.6
Igfbp7	Q5RJM3	Insulin-like growth factor binding protein 7 OS=Rattus norvegicus OX=10116 GN=Igfbp7 PE=2 SV=1	3	8.46	968.867	1731.07	0.0497338	0.477844	0.559693	-0.837291	755.5	1013.5	1137.6	1451.5	1512.2	2229.5	755.5	1013.5	1137.6	1451.5	1512.2	2229.5
Mrpl37	Q6AXT0	39S ribosomal protein L37, mitochondrial OS=Rattus norvegicus OX=10116 GN=Mrpl37 PE=2 SV=1	4	9.97	666.233	549.1	0.00268006	0.392936	1.21332	0.278959	676.3	645.5	676.9	575.5	526.4	545.4	676.3	645.5	676.9	575.5	526.4	545.4
Map4k1	A0A8I6A6A3	Mitogen-activated protein kinase kinase kinase kinase 1 OS=Rattus norvegicus OX=10116 GN=Map4k1 PE=3 SV=1	3	5.44	485.333	1267.07	0.00026046	0.249	0.383037	-1.38444	488.1	421.6	546.3	1160.9	1321.9	1318.4	488.1	421.6	546.3	1160.9	1321.9	1318.4
Smoc1	A0A8J8Y7C5	SPARC-related modular calcium-binding 1 OS=Rattus norvegicus OX=10116 GN=Smoc1 PE=1 SV=1	4	7.88	1358.6	1852.13	0.00867732	0.403513	0.733533	-0.447067	1304.9	1426.5	1344.4	2043.9	1737.6	1774.9	1304.9	1426.5	1344.4	2043.9	1737.6	1774.9
Dock9	A0A8I5Y2D8	Dedicator of cytokinesis protein 9 OS=Rattus norvegicus OX=10116 GN=Dock9 PE=1 SV=1	2	10.47	496.4	378.033	0.0143692	0.403513	1.31311	0.39299	540	448.7	500.5	389.8	388	356.3	540	448.7	500.5	389.8	388	356.3
Rabggtb	Q6P9Y2	Geranylgeranyl transferase type-2 subunit beta (Fragment) OS=Rattus norvegicus OX=10116 GN=Rabggtb PE=2 SV=1	2	7.52	538.8	448.533	0.0384432	0.440398	1.20125	0.264535	500.1	523.7	592.6	468.1	445.8	431.7	500.1	523.7	592.6	468.1	445.8	431.7
Cip2a	A0A8I5ZXN3	Cellular inhibitor of PP2A OS=Rattus norvegicus OX=10116 GN=Cip2a PE=4 SV=1	3	7.61	435.8	632.7	0.0269582	0.432988	0.688794	-0.537855	390.9	531.4	385.1	582.3	623	692.8	390.9	531.4	385.1	582.3	623	692.8
Camk1	A0A8L2UL04	Calcium/calmodulin-dependent protein kinase type 1 OS=Rattus norvegicus OX=10116 GN=Camk1 PE=1 SV=1	3	8.94	473.367	615.5	0.00278037	0.392936	0.769077	-0.378801	481.1	449.1	489.9	630.1	580.2	636.2	481.1	449.1	489.9	630.1	580.2	636.2
Ndufs7	A0A8I6AES7	NADH dehydrogenase [ubiquinone] iron-sulfur protein 7, mitochondrial OS=Rattus norvegicus OX=10116 GN=Ndufs7 PE=1 SV=1	3	8.94	1829.93	1494.4	0.030885	0.433539	1.22453	0.292225	1687.3	1815.7	1986.8	1577.4	1390.4	1515.4	1687.3	1815.7	1986.8	1577.4	1390.4	1515.4
Dhrs7c	D3ZGP9	Dehydrogenase/reductase SDR family member 7C OS=Rattus norvegicus OX=10116 GN=Dhrs7c PE=2 SV=1	2	6.67	294.633	202.233	0.0317417	0.433539	1.4569	0.5429	247.4	296.9	339.6	220.5	201.1	185.1	247.4	296.9	339.6	220.5	201.1	185.1
Mmp3	P03957	Stromelysin-1 OS=Rattus norvegicus OX=10116 GN=Mmp3 PE=1 SV=1	3	4.82	1300.8	1614.57	0.043509	0.455416	0.805665	-0.311748	1286.3	1301	1315.1	1752.4	1555.1	1536.2	1286.3	1301	1315.1	1752.4	1555.1	1536.2
Slc9b2	B2RYK8	RCG28722, isoform CRA_a OS=Rattus norvegicus OX=10116 GN=Slc9b2 PE=2 SV=1	3	5.2	1414.27	1163.47	0.0201247	0.416734	1.21556	0.281624	1448.4	1322.9	1471.5	1210.6	1066.2	1213.6	1448.4	1322.9	1471.5	1210.6	1066.2	1213.6
Chaf1b	Q4V8B4	Chromatin assembly factor 1 subunit B OS=Rattus norvegicus OX=10116 GN=Chaf1b PE=1 SV=1	3	6.63	849.933	1084.2	0.0279452	0.433539	0.783927	-0.351209	773.8	850.6	925.4	1191	1018	1043.6	773.8	850.6	925.4	1191	1018	1043.6
Kifbp	G3V614	KIF-binding protein OS=Rattus norvegicus OX=10116 GN=Kifbp PE=1 SV=1	4	6.33	344.6	271.867	0.0229703	0.429177	1.26753	0.342023	315.6	377.8	340.4	287.8	256.1	271.7	315.6	377.8	340.4	287.8	256.1	271.7
Col5a3	Q9JI04	Alpha 4 type V collagen OS=Rattus norvegicus OX=10116 GN=Col5a3 PE=2 SV=1	3	9.11	1346.7	1806.17	0.0044054	0.403513	0.745612	-0.423503	1269.4	1323.6	1447.1	1910.7	1802.5	1705.3	1269.4	1323.6	1447.1	1910.7	1802.5	1705.3
AABR07004876.1	A0A8I6A5S6	Ubiquitin-like protein FUBI-like OS=Rattus norvegicus OX=10116 GN=AABR07004876.1 PE=4 SV=1	2	8.04	653.233	1073.4	0.0301716	0.433539	0.608565	-0.716517	741.9	625.8	592	1212.9	836	1171.3	741.9	625.8	592	1212.9	836	1171.3
Cand2	D4AAI5	Cullin-associated NEDD8-dissociated protein 2 OS=Rattus norvegicus OX=10116 GN=Cand2 PE=3 SV=1	2	6.18	204.267	162.867	0.00373117	0.392936	1.2542	0.326762	209	196.1	207.7	164	152.9	171.7	209	196.1	207.7	164	152.9	171.7
Adamtsl4	Q4FZU4	ADAMTS-like protein 4 OS=Rattus norvegicus OX=10116 GN=Adamtsl4 PE=2 SV=1	2	7.03	395.1	529.367	0.0420398	0.447367	0.746364	-0.42205	375.9	370.8	438.6	608.7	498.4	481	375.9	370.8	438.6	608.7	498.4	481
S100b	A0A8I6A0X7	Protein S100-B OS=Rattus norvegicus OX=10116 GN=S100b PE=3 SV=1	2	7.55	550.7	753.433	0.0108272	0.403513	0.730921	-0.452213	557.3	566.4	528.4	824.9	674.5	760.9	557.3	566.4	528.4	824.9	674.5	760.9
Brd3	D3ZWU1	Bromodomain containing 3 (Predicted), isoform CRA_b OS=Rattus norvegicus OX=10116 GN=Brd3 PE=1 SV=2	1	8.55	672.733	557.3	0.00337536	0.392936	1.20713	0.271581	680.5	687.8	649.9	570.1	573.3	528.5	680.5	687.8	649.9	570.1	573.3	528.5
Hmgn5	M0R5F8	High mobility group nucleosome-binding domain-containing protein 5 OS=Rattus norvegicus OX=10116 GN=Hmgn5 PE=3 SV=2	2	6.47	813.9	1002.97	0.0295975	0.433539	0.811493	-0.30135	770	793.6	878.1	1096	949.1	963.8	770	793.6	878.1	1096	949.1	963.8
Pym1	A0A8I6GMC3	PYM homolog 1, exon junction complex-associated factor OS=Rattus norvegicus OX=10116 GN=Pym1 PE=1 SV=1	2	5.96	451.333	570.5	0.0270225	0.432988	0.791119	-0.338034	437.6	470.1	446.3	541.9	532.2	637.4	437.6	470.1	446.3	541.9	532.2	637.4
Atf7ip	A0A8I5ZNS2	Activating transcription factor 7-interacting protein OS=Rattus norvegicus OX=10116 GN=Atf7ip PE=1 SV=1	2	8.3	738.4	600.733	0.0154945	0.403513	1.22916	0.297678	792.4	686.7	736.1	602.9	573.8	625.5	792.4	686.7	736.1	602.9	573.8	625.5
Slc29a1	O54698	Equilibrative nucleoside transporter 1 OS=Rattus norvegicus OX=10116 GN=Slc29a1 PE=1 SV=3	2	6.31	306.167	437.2	0.02223	0.425038	0.70029	-0.513976	269.1	317.6	331.8	427.6	389.4	494.6	269.1	317.6	331.8	427.6	389.4	494.6
Kif23	A0A8I5ZRP3	Kinesin-like protein OS=Rattus norvegicus OX=10116 GN=Kif23 PE=3 SV=1	2	4.14	807.133	657.233	0.0463288	0.460761	1.22808	0.296401	841.8	851.3	728.3	714.6	594.8	662.3	841.8	851.3	728.3	714.6	594.8	662.3
Ccdc51	A0A0H2UHS3	Mitochondrial potassium channel OS=Rattus norvegicus OX=10116 GN=Ccdc51 PE=1 SV=2	2	6.84	954.633	753.4	0.0183944	0.413765	1.2671	0.341531	986.3	950.3	927.3	741.2	844.5	674.5	986.3	950.3	927.3	741.2	844.5	674.5
Mavs	Q66HG9	Mitochondrial antiviral-signaling protein OS=Rattus norvegicus OX=10116 GN=Mavs PE=1 SV=1	3	4.55	1347.13	1770.03	0.0384615	0.440398	0.761078	-0.393884	1230.8	1369.1	1441.5	1906.5	1521	1882.6	1230.8	1369.1	1441.5	1906.5	1521	1882.6
Trim47	D3ZA22	Similar to Tripartite motif protein 47 OS=Rattus norvegicus OX=10116 GN=Trim47 PE=1 SV=1	2	4.69	55	80.8667	0.031667	0.433539	0.680132	-0.556114	49.1	53	62.9	92	68.4	82.2	49.1	53	62.9	92	68.4	82.2
Arhgap4	A0A8I6GIQ7	Rho GTPase activating protein 4 OS=Rattus norvegicus OX=10116 GN=Arhgap4 PE=4 SV=1	2	6.24	310.967	207.5	0.0194725	0.413806	1.49863	0.583649	359.6	277.5	295.8	230.1	199.3	193.1	359.6	277.5	295.8	230.1	199.3	193.1
Smarcd1	D3ZBS9	SWI/SNF-related, matrix-associated, actin-dependent regulator of chromatin, subfamily d, member 1 OS=Rattus norvegicus OX=10116 GN=Smarcd1 PE=3 SV=2	2	5.4	308.367	255.867	0.00603911	0.403513	1.20518	0.269255	293.5	306.3	325.3	260.6	258	249	293.5	306.3	325.3	260.6	258	249
Atp5me	P29419	ATP synthase subunit e, mitochondrial OS=Rattus norvegicus OX=10116 GN=Atp5me PE=1 SV=3	1	4.09	252.333	422.833	0.0148341	0.403513	0.596768	-0.744758	177.4	287.4	292.2	406.4	458.7	403.4	177.4	287.4	292.2	406.4	458.7	403.4
Rtn4ip1	B2GUZ6	Reticulon 4-interacting protein 1 OS=Rattus norvegicus OX=10116 GN=Rtn4ip1 PE=1 SV=1	3	4.25	357.267	287.4	0.010204	0.403513	1.2431	0.313941	373	334.5	364.3	278	307.1	277.1	373	334.5	364.3	278	307.1	277.1
Nmd3	F6PUQ7	60S ribosomal export protein NMD3 OS=Rattus norvegicus OX=10116 GN=Nmd3 PE=1 SV=3	2	6.17	417.967	328.9	0.0161153	0.403513	1.2708	0.345739	437.2	394.2	422.5	351	343.2	292.5	437.2	394.2	422.5	351	343.2	292.5
Anapc4	A0A8I5ZJP1	Anaphase-promoting complex subunit 4 OS=Rattus norvegicus OX=10116 GN=Anapc4 PE=1 SV=1	2	4.51	2518.9	1958.4	0.00262592	0.392936	1.2862	0.363118	2424.7	2631.7	2500.3	2016.1	2017.4	1841.7	2424.7	2631.7	2500.3	2016.1	2017.4	1841.7
LOC102546716	A0A8I6AKM3	Nuclear ubiquitous casein and cyclin-dependent kinase substrate 1-like OS=Rattus norvegicus OX=10116 GN=LOC102546716 PE=4 SV=1	2	8.13	1043.77	1266.73	0.0359315	0.440398	0.823983	-0.279314	1003.8	1014.8	1112.7	1389.1	1230.3	1180.8	1003.8	1014.8	1112.7	1389.1	1230.3	1180.8
ND2	Q06QH5	NADH-ubiquinone oxidoreductase chain 2 OS=Rattus norvegicus OX=10116 GN=ND2 PE=3 SV=1	2	6.34	756.733	592.8	0.0382042	0.440398	1.27654	0.35224	706.1	748.2	815.9	679.3	553.2	545.9	706.1	748.2	815.9	679.3	553.2	545.9
Nsmce1	Q499U6	Non-structural maintenance of chromosomes element 1 homolog OS=Rattus norvegicus OX=10116 GN=Nsmce1 PE=2 SV=2	2	6.19	540.4	758.133	0.0331683	0.439787	0.712803	-0.488424	530.3	549	541.9	838	696.5	739.9	530.3	549	541.9	838	696.5	739.9
Cenpc	Q66LH7	CENP-C OS=Rattus norvegicus OX=10116 GN=Cenpc PE=1 SV=1	1	4.2	313.733	256.067	0.0225564	0.427009	1.2252	0.293019	342.5	308.4	290.3	255.2	264.4	248.6	342.5	308.4	290.3	255.2	264.4	248.6
Fgf2	P13109	Fibroblast growth factor 2 OS=Rattus norvegicus OX=10116 GN=Fgf2 PE=1 SV=1	2	3.21	243.767	331.533	0.0148862	0.403513	0.73527	-0.443653	230.2	273	228.1	322.9	309.8	361.9	230.2	273	228.1	322.9	309.8	361.9
Islr	B1H232	Immunoglobulin superfamily-containing leucine-rich repeat OS=Rattus norvegicus OX=10116 GN=Islr PE=1 SV=1	2	2.43	561.1	692.533	0.0205557	0.420064	0.810214	-0.303626	509.5	559.3	614.5	656.5	705.9	715.2	509.5	559.3	614.5	656.5	705.9	715.2
Cdyl	Q6AYK9	Chromodomain Y-like protein OS=Rattus norvegicus OX=10116 GN=Cdyl PE=1 SV=1	1	3.49	245.733	203.967	0.0164949	0.403513	1.20477	0.26876	247.4	231.6	258.2	216.4	191.7	203.8	247.4	231.6	258.2	216.4	191.7	203.8
Timm9	Q9WV97	Mitochondrial import inner membrane translocase subunit Tim9 OS=Rattus norvegicus OX=10116 GN=Timm9 PE=1 SV=3	2	3.88	9.6	12.9333	0.0183628	0.413765	0.742268	-0.429988	10	10	8.8	11.8	14.4	12.6	10	10	8.8	11.8	14.4	12.6
Srpk2	B1WBT4	SFRS protein kinase 2 OS=Rattus norvegicus OX=10116 GN=Srpk2 PE=1 SV=1	1	3.77	424.667	587.167	0.0254702	0.430083	0.723247	-0.467439	380.4	484.3	409.3	604.8	519.6	637.1	380.4	484.3	409.3	604.8	519.6	637.1
Cox7a2l	A0A8I6AAY1	Cytochrome c oxidase subunit 7A2-like OS=Rattus norvegicus OX=10116 GN=Cox7a2l PE=1 SV=1	2	6.38	113.233	166.733	0.00646458	0.403513	0.679128	-0.558244	103.8	121.9	114	177.3	149.2	173.7	103.8	121.9	114	177.3	149.2	173.7
Hapln4	D3Z9H2	Hyaluronan and proteoglycan link protein 4 OS=Rattus norvegicus OX=10116 GN=Hapln4 PE=4 SV=1	2	9.35	887.467	1227.4	0.0196226	0.413806	0.723046	-0.467841	800	935.8	926.6	1080.7	1250.7	1350.8	800	935.8	926.6	1080.7	1250.7	1350.8
Pbk	A1L1J7	PDZ-binding kinase OS=Rattus norvegicus OX=10116 GN=Pbk PE=1 SV=1	2	4.67	835.1	679.067	0.0205017	0.420064	1.22978	0.298396	842.2	805.2	857.9	606.7	740.2	690.3	842.2	805.2	857.9	606.7	740.2	690.3
Eif2b5	Q64350	Translation initiation factor eIF-2B subunit epsilon OS=Rattus norvegicus OX=10116 GN=Eif2b5 PE=1 SV=2	2	5	533.567	435.133	0.0096065	0.403513	1.22621	0.294211	552	549.5	499.2	459.4	419.7	426.3	552	549.5	499.2	459.4	419.7	426.3
Cert1	D4ACN6	Ceramide transfer protein OS=Rattus norvegicus OX=10116 GN=Cert1 PE=1 SV=2	1	3.48	430.333	307.9	0.0127359	0.403513	1.39764	0.482993	402.6	485.9	402.5	319.1	296.6	308	402.6	485.9	402.5	319.1	296.6	308
Ciao2a	Q5RJS3	Cytosolic iron-sulfur assembly component 2A OS=Rattus norvegicus OX=10116 GN=Ciao2a PE=1 SV=1	1	3.1	288.833	384.067	0.031015	0.433539	0.75204	-0.41112	255.3	323.1	288.1	372.1	354	426.1	255.3	323.1	288.1	372.1	354	426.1
Cytb	A0A3S6FK13	Cytochrome b (Fragment) OS=Rattus norvegicus OX=10116 GN=Cytb PE=3 SV=1	1	3.32	1080.27	851.9	0.0456563	0.460761	1.26807	0.342631	955.1	1064.9	1220.8	870	874.1	811.6	955.1	1064.9	1220.8	870	874.1	811.6
Slc12a7	Q5RK27	Solute carrier family 12 member 7 OS=Rattus norvegicus OX=10116 GN=Slc12a7 PE=2 SV=2	2	4.44	1270.53	908.433	0.0106119	0.403513	1.3986	0.483982	1285.9	1137.8	1387.9	860.7	891.3	973.3	1285.9	1137.8	1387.9	860.7	891.3	973.3
Fibin	Q5U2T4	Fin bud initiation factor homolog OS=Rattus norvegicus OX=10116 GN=Fibin PE=2 SV=1	2	4.17	803.133	1033.5	0.0460628	0.460761	0.7771	-0.363827	792.7	769	847.7	1176.9	912.3	1011.3	792.7	769	847.7	1176.9	912.3	1011.3
Atp5mk	Q9JJW3	ATP synthase membrane subunit K, mitochondrial OS=Rattus norvegicus OX=10116 GN=Atp5mk PE=1 SV=1	1	2.61	462.3	374.8	0.0156699	0.403513	1.23346	0.302708	422.2	481.1	483.6	374.3	360.8	389.3	422.2	481.1	483.6	374.3	360.8	389.3
atp6	Q549I0	ATP synthase subunit a OS=Rattus norvegicus OX=10116 GN=atp6 PE=3 SV=1	1	5.33	348.1	281.5	0.0278183	0.433539	1.23659	0.306367	348.3	316.1	379.9	289.5	267.5	287.5	348.3	316.1	379.9	289.5	267.5	287.5
Actrt3	D4ABA6	Actin-related protein T3 OS=Rattus norvegicus OX=10116 GN=Actrt3 PE=3 SV=1	1	3.27	260.433	204.467	0.00391898	0.392936	1.27372	0.349048	257.1	277	247.2	198.4	209.6	205.4	257.1	277	247.2	198.4	209.6	205.4
Mgst1	A0A8I6ACC0	Glutathione transferase OS=Rattus norvegicus OX=10116 GN=Mgst1 PE=1 SV=1	1	2.7	164.7	135.667	0.0212757	0.420064	1.214	0.279774	169.9	154.1	170.1	134.1	146.5	126.4	169.9	154.1	170.1	134.1	146.5	126.4
Sema4b	F1LSV0	RCG24677, isoform CRA_a OS=Rattus norvegicus OX=10116 GN=Sema4b PE=1 SV=3	2	6.53	1042.8	841.3	0.0180599	0.413765	1.23951	0.30977	1112.9	979.2	1036.3	839.5	781.8	902.6	1112.9	979.2	1036.3	839.5	781.8	902.6
Fgf1	P61149	Fibroblast growth factor 1 OS=Rattus norvegicus OX=10116 GN=Fgf1 PE=1 SV=1	1	2.92	357.667	267.333	0.0250586	0.430083	1.33791	0.419976	315.6	355	402.4	267.3	256.5	278.2	315.6	355	402.4	267.3	256.5	278.2
Fndc3a	A0A8I6AMX6	Fibronectin type III domain-containing 3a OS=Rattus norvegicus OX=10116 GN=Fndc3a PE=1 SV=1	1	6.63	691	510.5	0.0236178	0.430083	1.35357	0.436775	626.1	719.2	727.7	588.3	473	470.2	626.1	719.2	727.7	588.3	473	470.2
Hltf	A0A0G2JVH5	Helicase-like transcription factor OS=Rattus norvegicus OX=10116 GN=Hltf PE=1 SV=1	2	1.73	2085.03	1604.73	0.0412946	0.445249	1.2993	0.377737	1925.7	1970.6	2358.8	1647.3	1440	1726.9	1925.7	1970.6	2358.8	1647.3	1440	1726.9
Rbm42	Q6AXT7	RNA-binding protein 42 OS=Rattus norvegicus OX=10116 GN=Rbm42 PE=1 SV=2	1	3.56	655.167	834.967	0.0131899	0.403513	0.784662	-0.349857	675.7	653.6	636.2	821.6	911.3	772	675.7	653.6	636.2	821.6	911.3	772
Mup5	F1LQM1	Major urinary protein-like OS=Rattus norvegicus OX=10116 GN=Mup5 PE=1 SV=4	1	3.42	488.933	402.7	0.0468195	0.461437	1.21414	0.279932	469.1	479.1	518.6	416.5	439.8	351.8	469.1	479.1	518.6	416.5	439.8	351.8
Map6	Q63560	Microtubule-associated protein 6 OS=Rattus norvegicus OX=10116 GN=Map6 PE=1 SV=1	2	4.62	245.433	323.667	0.00857228	0.403513	0.75829	-0.399178	252.4	235.1	248.8	348.6	295.6	326.8	252.4	235.1	248.8	348.6	295.6	326.8
Zfp687	D3ZT56	Zinc finger protein 687 OS=Rattus norvegicus OX=10116 GN=Zfp687 PE=1 SV=1	1	2.34	485.633	366.233	0.0370296	0.440398	1.32602	0.407104	445.6	477	534.3	333.4	423.7	341.6	445.6	477	534.3	333.4	423.7	341.6
Kazald1	Q3ZAU4	Kazal-type serine peptidase inhibitor domain 1 OS=Rattus norvegicus OX=10116 GN=Kazald1 PE=2 SV=1	1	2.13	627.267	479.867	0.0223341	0.425608	1.30717	0.386445	690.2	557	634.6	488	496.9	454.7	690.2	557	634.6	488	496.9	454.7
Cep120	D4A3J3	Centrosomal protein 120 OS=Rattus norvegicus OX=10116 GN=Cep120 PE=1 SV=2	1	1.95	913	435.6	0.039167	0.440398	2.09596	1.06761	1099.9	619.2	1019.9	460.4	513.6	332.8	1099.9	619.2	1019.9	460.4	513.6	332.8
Ctu2	Q3B7U4	Cytoplasmic tRNA 2-thiolation protein 2 OS=Rattus norvegicus OX=10116 GN=Ctu2 PE=2 SV=2	1	2.5	517.233	387.333	0.0240838	0.430083	1.33537	0.41724	583.6	470.9	497.2	410.4	388.9	362.7	583.6	470.9	497.2	410.4	388.9	362.7
Ppp1r12c	A0A0G2K4R1	Protein phosphatase 1 regulatory subunit OS=Rattus norvegicus OX=10116 GN=Ppp1r12c PE=1 SV=1	1	2.32	118.7	142.933	0.0270621	0.432988	0.830457	-0.268022	119.1	122.8	114.2	153.1	130.4	145.3	119.1	122.8	114.2	153.1	130.4	145.3
Slc37a4	A0A0G2JTY3	Solute carrier family 37 member 4 OS=Rattus norvegicus OX=10116 GN=Slc37a4 PE=1 SV=2	1	2.59	603.733	495.8	0.015321	0.403513	1.2177	0.284153	561.8	601.4	648	499.1	509.9	478.4	561.8	601.4	648	499.1	509.9	478.4
Sergef	A0A8I6A4R2	Secretion-regulating guanine nucleotide exchange factor OS=Rattus norvegicus OX=10116 GN=Sergef PE=1 SV=1	1	2.24	504.5	398.167	0.027175	0.432988	1.26706	0.341482	497.9	460.8	554.8	411.5	368	415	497.9	460.8	554.8	411.5	368	415
Cmklr1	O35786	Chemerin-like receptor 1 OS=Rattus norvegicus OX=10116 GN=Cmklr1 PE=1 SV=2	1	2.73	70.2333	89.3333	0.0447753	0.459702	0.786194	-0.347043	75.2	72.4	63.1	96.1	78.4	93.5	75.2	72.4	63.1	96.1	78.4	93.5
Yap1	A0A8L2R8L7	Transcriptional coactivator YAP1 OS=Rattus norvegicus OX=10116 GN=Yap1 PE=1 SV=1	1	1.98	248.8	320.167	0.0118189	0.403513	0.777095	-0.363837	254.8	270.8	220.8	321.1	331.6	307.8	254.8	270.8	220.8	321.1	331.6	307.8
Cdc37l1	A0A8I6GLD5	Hsp90 co-chaperone Cdc37-like 1 OS=Rattus norvegicus OX=10116 GN=Cdc37l1 PE=1 SV=1	1	2.43	636	456.933	0.0354905	0.440398	1.39189	0.477043	679	563.1	665.9	519.5	479.6	371.7	679	563.1	665.9	519.5	479.6	371.7
Sat2	A0A0G2K1J8	Spermidine/spermine N1-acetyltransferase family member 2 OS=Rattus norvegicus OX=10116 GN=Sat2 PE=1 SV=1	1	1.94	400.667	532.667	0.0220533	0.425038	0.75219	-0.410831	403	424.3	374.7	519.1	482.9	596	403	424.3	374.7	519.1	482.9	596
Ttf2	A0A0G2K8A6	Transcription termination factor 2 OS=Rattus norvegicus OX=10116 GN=Ttf2 PE=1 SV=2	1	3.1	526.067	413.933	0.0380152	0.440398	1.2709	0.345847	576.1	533.8	468.3	451.5	388.4	401.9	576.1	533.8	468.3	451.5	388.4	401.9
Alkbh3	Q5XIC8	Alpha-ketoglutarate-dependent dioxygenase alkB homolog 3 OS=Rattus norvegicus OX=10116 GN=Alkbh3 PE=2 SV=1	1	1.68	328.2	253.233	0.0177926	0.413765	1.29604	0.374108	356	312.6	316	278.2	232.5	249	356	312.6	316	278.2	232.5	249
E2f4	D4A9V4	E2F transcription factor 4 OS=Rattus norvegicus OX=10116 GN=E2f4 PE=3 SV=2	1	2.12	640.2	475.433	0.0360688	0.440398	1.34656	0.42928	568.1	739.2	613.3	488.9	447.4	490	568.1	739.2	613.3	488.9	447.4	490
Lrrc8d	A0A0H2UHA3	Volume-regulated anion channel subunit LRRC8D OS=Rattus norvegicus OX=10116 GN=Lrrc8d PE=1 SV=1	1	1.73	601.367	1071.97	0.0343529	0.440398	0.560994	-0.833943	494.8	757.7	551.6	1069.7	854.9	1291.3	494.8	757.7	551.6	1069.7	854.9	1291.3
Nbl1	A0A8I5ZMZ3	Neuroblastoma suppressor of tumorigenicity 1 OS=Rattus norvegicus OX=10116 GN=Nbl1 PE=4 SV=1	1	3.28	761.5	1080.03	0.0220945	0.425038	0.705071	-0.50416	765.7	720.8	798	1248.5	1012.2	979.4	765.7	720.8	798	1248.5	1012.2	979.4
Trmt1l	A0A8L2Q0A9	TRMT1-like protein OS=Rattus norvegicus OX=10116 GN=Trmt1l PE=1 SV=1	1	2.23	558.3	389.8	0.00738348	0.403513	1.43227	0.518306	586.3	568.7	519.9	358.7	443.7	367	586.3	568.7	519.9	358.7	443.7	367
Olr1121	D3ZM97	Olfactory receptor OS=Rattus norvegicus OX=10116 GN=Olr1121 PE=3 SV=2	1	2.87	613.1	999.767	0.00262017	0.392936	0.613243	-0.705469	500.1	674.4	664.8	1007.3	1016.7	975.3	500.1	674.4	664.8	1007.3	1016.7	975.3
Ska3	B2GUZ2	Spindle and kinetochore-associated protein 3 OS=Rattus norvegicus OX=10116 GN=Ska3 PE=2 SV=1	1	2.15	895.067	580	0.00580257	0.403513	1.54322	0.625942	792.8	905	987.4	584.7	605.3	550	792.8	905	987.4	584.7	605.3	550
Gatad2b	A0A8I6AFB3	GATA zinc finger domain-containing 2B OS=Rattus norvegicus OX=10116 GN=Gatad2b PE=1 SV=1	1	0	357.867	473.4	0.00812561	0.403513	0.75595	-0.403638	358.5	365.5	349.6	459.4	442.1	518.7	358.5	365.5	349.6	459.4	442.1	518.7
Slc16a7	Q63344	Monocarboxylate transporter 2 OS=Rattus norvegicus OX=10116 GN=Slc16a7 PE=1 SV=2	1	2.24	269.9	223.067	0.0481081	0.468704	1.20995	0.27495	296.6	255.9	257.2	208.2	219.1	241.9	296.6	255.9	257.2	208.2	219.1	241.9
Abcg3	A0A8I6A0D0	ATP-binding cassette, subfamily G (WHITE), member 3 OS=Rattus norvegicus OX=10116 GN=Abcg3 PE=1 SV=1	1	1.81	599.833	481.233	0.0228984	0.429177	1.24645	0.317825	653.4	581.4	564.7	487.8	509.8	446.1	653.4	581.4	564.7	487.8	509.8	446.1
Vat1l	M0R3N4	Vesicle amine transport 1-like OS=Rattus norvegicus OX=10116 GN=Vat1l PE=1 SV=3	1	2.32	447.1	561.9	0.000444249	0.36403	0.795693	-0.329716	453.7	435.4	452.2	543.9	568.9	572.9	453.7	435.4	452.2	543.9	568.9	572.9
Mrps25	Q4QR80	28S ribosomal protein S25, mitochondrial OS=Rattus norvegicus OX=10116 GN=Mrps25 PE=2 SV=1	1	2.81	154.867	112.3	0.000165688	0.198101	1.37904	0.463669	157.7	153.7	153.2	117.8	109	110.1	157.7	153.7	153.2	117.8	109	110.1
Bmp3	G3V903	Bone morphogenetic protein 3 OS=Rattus norvegicus OX=10116 GN=Bmp3 PE=3 SV=2	1	3.3	166.1	112.933	0.0198188	0.414894	1.47078	0.556581	191.6	160.3	146.4	122.2	108.8	107.8	191.6	160.3	146.4	122.2	108.8	107.8
Setbp1	F1M4Q7	SET-binding protein 1 OS=Rattus norvegicus OX=10116 GN=Setbp1 PE=4 SV=4	1	2.25	651.867	535.567	0.038322	0.440398	1.21715	0.283511	631.1	621.8	702.7	582.5	484.3	539.9	631.1	621.8	702.7	582.5	484.3	539.9
Parp16	Q5U2Q4	Protein mono-ADP-ribosyltransferase PARP16 OS=Rattus norvegicus OX=10116 GN=Parp16 PE=2 SV=1	1	2.06	353.933	278.233	0.0168445	0.40538	1.27207	0.347182	353.3	322.5	386	286.2	267.4	281.1	353.3	322.5	386	286.2	267.4	281.1
Sbno2	A0A0G2JZZ8	Strawberry notch homolog (Drosophila) (Predicted), isoform CRA_c OS=Rattus norvegicus OX=10116 GN=Sbno2 PE=3 SV=1	1	2.08	383.867	240.767	0.00885615	0.403513	1.59435	0.67297	428.6	346.3	376.7	276.7	221.2	224.4	428.6	346.3	376.7	276.7	221.2	224.4
Ino80	D4A6Q6	Chromatin-remodeling ATPase INO80 OS=Rattus norvegicus OX=10116 GN=Ino80 PE=1 SV=4	1	2.82	425.967	301.3	0.0344551	0.440398	1.41376	0.49954	502.3	381.3	394.3	308.7	313.1	282.1	502.3	381.3	394.3	308.7	313.1	282.1
Eml5	A0A8I6GK80	Echinoderm microtubule-associated protein-like 5 OS=Rattus norvegicus OX=10116 GN=Eml5 PE=3 SV=1	1	0	488.8	320.6	0.0165417	0.403513	1.52464	0.60847	570.8	460.9	434.7	312.8	313.3	335.7	570.8	460.9	434.7	312.8	313.3	335.7
Tbc1d12	M0R7T9	TBC1 domain family member 12 OS=Rattus norvegicus OX=10116 GN=Tbc1d12 PE=3 SV=1	1	2.35	246.467	194.2	0.00308875	0.392936	1.26914	0.343849	239.7	242.3	257.4	186	190.6	206	239.7	242.3	257.4	186	190.6	206
Styxl2	D3ZRM0	Dual specificity phosphatase 27, atypical OS=Rattus norvegicus OX=10116 GN=Styxl2 PE=1 SV=1	1	2.23	385.167	293.7	0.0315506	0.433539	1.31143	0.39114	394.9	343.1	417.5	328.6	280.3	272.2	394.9	343.1	417.5	328.6	280.3	272.2
Txlnb	A0A0G2K2T1	Taxilin beta OS=Rattus norvegicus OX=10116 GN=Txlnb PE=1 SV=2	1	0	80.1667	54.1333	0.00147978	0.373601	1.48091	0.566485	81.4	79.1	80	50.8	50.9	60.7	81.4	79.1	80	50.8	50.9	60.7

## Sheet: 各个对比策略数据汇总
GeneName	Accession	Description	#.Unique.Peptides	Score	MEAN M	MEAN C	P-VALUE.M_vs_C	Q-VALUE.M_vs_C	FOLD CHANGE.M_vs_C	LOG_FOLDCHANGE.M_vs_C	P-VALUE.C_vs_M	Q-VALUE.C_vs_M	FOLD CHANGE.C_vs_M	LOG_FOLDCHANGE.C_vs_M	normalized_M1	normalized_M2	normalized_M3	normalized_C1	normalized_C2	normalized_C3	ori_M1	ori_M2	ori_M3	ori_C1	ori_C2	ori_C3
AABR07004876.1	A0A8I6A5S6	Ubiquitin-like protein FUBI-like OS=Rattus norvegicus OX=10116 GN=AABR07004876.1 PE=4 SV=1	2	8.04	1073.4	653.233	0.0301716	0.433539	1.64321	0.716517	0.0301716	0.433539	0.608565	-0.716517	1212.9	836	1171.3	741.9	625.8	592	1212.9	836	1171.3	741.9	625.8	592
Abcg3	A0A8I6A0D0	ATP-binding cassette, subfamily G (WHITE), member 3 OS=Rattus norvegicus OX=10116 GN=Abcg3 PE=1 SV=1	1	1.81	481.233	599.833	0.0228984	0.429177	0.802278	-0.317825	0.0228984	0.429177	1.24645	0.317825	487.8	509.8	446.1	653.4	581.4	564.7	487.8	509.8	446.1	653.4	581.4	564.7
Abi3bp	F1M0R2	ABI family member 3-binding protein OS=Rattus norvegicus OX=10116 GN=Abi3bp PE=1 SV=4	19	85.23	9674.07	6294.7	0.00416743	0.398407	1.53686	0.619985	0.00416743	0.398407	0.650678	-0.619985	10070.5	10276.2	8675.5	5747.6	6488.8	6647.7	10070.5	10276.2	8675.5	5747.6	6488.8	6647.7
Acan	D4A7Y1	Aggrecan core protein OS=Rattus norvegicus OX=10116 GN=Acan PE=1 SV=4	33	297.54	19029.2	15318.4	0.00357856	0.392936	1.24224	0.312946	0.00357856	0.392936	0.804996	-0.312946	18026.5	19110.2	19950.9	14853.1	15484.1	15618.1	18026.5	19110.2	19950.9	14853.1	15484.1	15618.1
Actbl2	D3ZRN3	Actin, beta-like 2 OS=Rattus norvegicus OX=10116 GN=Actbl2 PE=1 SV=1	1	336.13	632.7	493.033	0.0378467	0.440398	1.28328	0.359836	0.0378467	0.440398	0.779253	-0.359836	581.4	676.6	640.1	502.7	550.6	425.8	581.4	676.6	640.1	502.7	550.6	425.8
Actrt3	D4ABA6	Actin-related protein T3 OS=Rattus norvegicus OX=10116 GN=Actrt3 PE=3 SV=1	1	3.27	204.467	260.433	0.00391898	0.392936	0.785102	-0.349048	0.00391898	0.392936	1.27372	0.349048	198.4	209.6	205.4	257.1	277	247.2	198.4	209.6	205.4	257.1	277	247.2
Adamtsl4	Q4FZU4	ADAMTS-like protein 4 OS=Rattus norvegicus OX=10116 GN=Adamtsl4 PE=2 SV=1	2	7.03	529.367	395.1	0.0420398	0.447367	1.33983	0.42205	0.0420398	0.447367	0.746364	-0.42205	608.7	498.4	481	375.9	370.8	438.6	608.7	498.4	481	375.9	370.8	438.6
Adipoq	A0A0G2K845	Adiponectin, C1Q and collagen domain-containing OS=Rattus norvegicus OX=10116 GN=Adipoq PE=1 SV=1	3	12.44	758.067	526.9	0.000146371	0.198101	1.43873	0.524796	0.000146371	0.198101	0.695058	-0.524796	747.7	764.1	762.4	500.2	526.5	554	747.7	764.1	762.4	500.2	526.5	554
Aebp1	A0A0H2UHL3	Adipocyte enhancer-binding protein 1 OS=Rattus norvegicus OX=10116 GN=Aebp1 PE=3 SV=1	22	103.38	9912.3	7054.63	0.0342172	0.440398	1.40508	0.490649	0.0342172	0.440398	0.711705	-0.490649	10965.9	9634.6	9136.4	7046.7	7001.7	7115.5	10965.9	9634.6	9136.4	7046.7	7001.7	7115.5
Ahnak	A0A0G2JUA5	AHNAK nucleoprotein OS=Rattus norvegicus OX=10116 GN=Ahnak PE=1 SV=1	10	1055.15	104923	83555.7	0.0221425	0.425038	1.25572	0.32852	0.0221425	0.425038	0.796353	-0.32852	113332	96863.5	104574	78294.6	82281.8	90090.8	113332	96863.5	104574	78294.6	82281.8	90090.8
Ahnak	A0A8I6AI04	AHNAK nucleoprotein OS=Rattus norvegicus OX=10116 GN=Ahnak PE=1 SV=1	6	1029.77	3864.2	2944.6	0.0186643	0.413806	1.3123	0.392098	0.0186643	0.413806	0.762021	-0.392098	4164	3722.6	3706	2722.3	2793.7	3317.8	4164	3722.6	3706	2722.3	2793.7	3317.8
Ak4	A0A8L2QYP3	Adenylate kinase 4, mitochondrial OS=Rattus norvegicus OX=10116 GN=Ak4 PE=1 SV=1	3	8.99	1274.63	1736.3	0.0448277	0.459702	0.734109	-0.445934	0.0448277	0.459702	1.3622	0.445934	1322.8	1390.2	1110.9	2008.4	1590.3	1610.2	1322.8	1390.2	1110.9	2008.4	1590.3	1610.2
Alkbh3	Q5XIC8	Alpha-ketoglutarate-dependent dioxygenase alkB homolog 3 OS=Rattus norvegicus OX=10116 GN=Alkbh3 PE=2 SV=1	1	1.68	253.233	328.2	0.0177926	0.413765	0.771582	-0.374108	0.0177926	0.413765	1.29604	0.374108	278.2	232.5	249	356	312.6	316	278.2	232.5	249	356	312.6	316
Ampd1	P10759	AMP deaminase 1 OS=Rattus norvegicus OX=10116 GN=Ampd1 PE=1 SV=1	14	43.82	2079.23	2637.07	0.0387593	0.440398	0.788464	-0.342882	0.0387593	0.440398	1.26829	0.342882	2107.9	1990.8	2139	2310.8	2674.9	2925.5	2107.9	1990.8	2139	2310.8	2674.9	2925.5
Anapc4	A0A8I5ZJP1	Anaphase-promoting complex subunit 4 OS=Rattus norvegicus OX=10116 GN=Anapc4 PE=1 SV=1	2	4.51	1958.4	2518.9	0.00262592	0.392936	0.777482	-0.363118	0.00262592	0.392936	1.2862	0.363118	2016.1	2017.4	1841.7	2424.7	2631.7	2500.3	2016.1	2017.4	1841.7	2424.7	2631.7	2500.3
Angptl2	G3V862	Angiopoietin-like 2 OS=Rattus norvegicus OX=10116 GN=Angptl2 PE=4 SV=1	11	41.4	4064.4	3081.07	0.00294354	0.392936	1.31915	0.399612	0.00294354	0.392936	0.758062	-0.399612	4336.1	4010.4	3846.7	3081.8	2995.4	3166	4336.1	4010.4	3846.7	3081.8	2995.4	3166
Anxa2	A0A8I6ANV9	Annexin OS=Rattus norvegicus OX=10116 GN=Anxa2 PE=1 SV=1	21	190.8	20220.1	15224.5	0.0405752	0.443313	1.32813	0.409398	0.0405752	0.443313	0.752937	-0.409398	23225.8	18057.7	19376.8	14113.7	15258.5	16301.2	23225.8	18057.7	19376.8	14113.7	15258.5	16301.2
Anxa5	P14668	Annexin A5 OS=Rattus norvegicus OX=10116 GN=Anxa5 PE=1 SV=3	19	167.45	19535.7	15827.6	0.0118846	0.403513	1.23428	0.303673	0.0118846	0.403513	0.810187	-0.303673	20994	18357	19256.1	15159.1	16299.8	16023.8	20994	18357	19256.1	15159.1	16299.8	16023.8
Arhgap4	A0A8I6GIQ7	Rho GTPase activating protein 4 OS=Rattus norvegicus OX=10116 GN=Arhgap4 PE=4 SV=1	2	6.24	207.5	310.967	0.0194725	0.413806	0.667274	-0.583649	0.0194725	0.413806	1.49863	0.583649	230.1	199.3	193.1	359.6	277.5	295.8	230.1	199.3	193.1	359.6	277.5	295.8
Armc8	A0A8I6AIU1	Armadillo repeat-containing protein 8 OS=Rattus norvegicus OX=10116 GN=Armc8 PE=1 SV=1	4	8.72	1328.3	1711.03	0.0141404	0.403513	0.776315	-0.365287	0.0141404	0.403513	1.28814	0.365287	1431.1	1238.7	1315.1	1853.3	1611.2	1668.6	1431.1	1238.7	1315.1	1853.3	1611.2	1668.6
Aspn	Q5XIH1	Asporin OS=Rattus norvegicus OX=10116 GN=Aspn PE=1 SV=1	13	83.29	9889.1	6735.63	0.0212041	0.420064	1.46818	0.554026	0.0212041	0.420064	0.681117	-0.554026	11556.5	9266.4	8844.4	6456.3	6753.9	6996.7	11556.5	9266.4	8844.4	6456.3	6753.9	6996.7
Atf7ip	A0A8I5ZNS2	Activating transcription factor 7-interacting protein OS=Rattus norvegicus OX=10116 GN=Atf7ip PE=1 SV=1	2	8.3	600.733	738.4	0.0154945	0.403513	0.813561	-0.297678	0.0154945	0.403513	1.22916	0.297678	602.9	573.8	625.5	792.4	686.7	736.1	602.9	573.8	625.5	792.4	686.7	736.1
Atox1	A0A8I6ASE1	Copper transport protein ATOX1 OS=Rattus norvegicus OX=10116 GN=Atox1 PE=1 SV=1	5	29.36	2614.8	1569.33	0.00516225	0.403513	1.66619	0.736549	0.00516225	0.403513	0.600173	-0.736549	2370.2	2931.7	2542.5	1520.2	1742.1	1445.7	2370.2	2931.7	2542.5	1520.2	1742.1	1445.7
Atp5me	P29419	ATP synthase subunit e, mitochondrial OS=Rattus norvegicus OX=10116 GN=Atp5me PE=1 SV=3	1	4.09	422.833	252.333	0.0148341	0.403513	1.67569	0.744758	0.0148341	0.403513	0.596768	-0.744758	406.4	458.7	403.4	177.4	287.4	292.2	406.4	458.7	403.4	177.4	287.4	292.2
Atp5mk	Q9JJW3	ATP synthase membrane subunit K, mitochondrial OS=Rattus norvegicus OX=10116 GN=Atp5mk PE=1 SV=1	1	2.61	374.8	462.3	0.0156699	0.403513	0.810729	-0.302708	0.0156699	0.403513	1.23346	0.302708	374.3	360.8	389.3	422.2	481.1	483.6	374.3	360.8	389.3	422.2	481.1	483.6
atp6	Q549I0	ATP synthase subunit a OS=Rattus norvegicus OX=10116 GN=atp6 PE=3 SV=1	1	5.33	281.5	348.1	0.0278183	0.433539	0.808676	-0.306367	0.0278183	0.433539	1.23659	0.306367	289.5	267.5	287.5	348.3	316.1	379.9	289.5	267.5	287.5	348.3	316.1	379.9
Bgn	P47853	Biglycan OS=Rattus norvegicus OX=10116 GN=Bgn PE=1 SV=1	13	470.03	29482.6	22417.6	0.00336092	0.392936	1.31515	0.395231	0.00336092	0.392936	0.760367	-0.395231	30468.8	28351.3	29627.8	20759.2	22443.1	24050.6	30468.8	28351.3	29627.8	20759.2	22443.1	24050.6
Bmp3	G3V903	Bone morphogenetic protein 3 OS=Rattus norvegicus OX=10116 GN=Bmp3 PE=3 SV=2	1	3.3	112.933	166.1	0.0198188	0.414894	0.679912	-0.556581	0.0198188	0.414894	1.47078	0.556581	122.2	108.8	107.8	191.6	160.3	146.4	122.2	108.8	107.8	191.6	160.3	146.4
Brd3	D3ZWU1	Bromodomain containing 3 (Predicted), isoform CRA_b OS=Rattus norvegicus OX=10116 GN=Brd3 PE=1 SV=2	1	8.55	557.3	672.733	0.00337536	0.392936	0.828411	-0.271581	0.00337536	0.392936	1.20713	0.271581	570.1	573.3	528.5	680.5	687.8	649.9	570.1	573.3	528.5	680.5	687.8	649.9
C1s	A0A8I6A2W2	Complement C1s subcomponent OS=Rattus norvegicus OX=10116 GN=C1s PE=1 SV=1	4	10.14	2416.67	1988.8	0.0124311	0.403513	1.21514	0.28112	0.0124311	0.403513	0.822952	-0.28112	2484.8	2316.8	2448.4	1870.5	1942.6	2153.3	2484.8	2316.8	2448.4	1870.5	1942.6	2153.3
C2	Q6MG73	Complement C2 OS=Rattus norvegicus OX=10116 GN=C2 PE=2 SV=1	15	50.6	8514.1	7045.67	0.00750488	0.403513	1.20842	0.273118	0.00750488	0.403513	0.827529	-0.273118	8765.5	7955.4	8821.4	6981.9	7222.8	6932.3	8765.5	7955.4	8821.4	6981.9	7222.8	6932.3
Camk1	A0A8L2UL04	Calcium/calmodulin-dependent protein kinase type 1 OS=Rattus norvegicus OX=10116 GN=Camk1 PE=1 SV=1	3	8.94	615.5	473.367	0.00278037	0.392936	1.30026	0.378801	0.00278037	0.392936	0.769077	-0.378801	630.1	580.2	636.2	481.1	449.1	489.9	630.1	580.2	636.2	481.1	449.1	489.9
Cand2	D4AAI5	Cullin-associated NEDD8-dissociated protein 2 OS=Rattus norvegicus OX=10116 GN=Cand2 PE=3 SV=1	2	6.18	162.867	204.267	0.00373117	0.392936	0.797324	-0.326762	0.00373117	0.392936	1.2542	0.326762	164	152.9	171.7	209	196.1	207.7	164	152.9	171.7	209	196.1	207.7
Cavin1	P85125	Caveolae-associated protein 1 OS=Rattus norvegicus OX=10116 GN=Cavin1 PE=1 SV=1	10	73.25	5679.73	4344.37	0.0107403	0.403513	1.30738	0.386677	0.0107403	0.403513	0.764889	-0.386677	6026.2	5522	5491	4075.8	4134.2	4823.1	6026.2	5522	5491	4075.8	4134.2	4823.1
Ccdc51	A0A0H2UHS3	Mitochondrial potassium channel OS=Rattus norvegicus OX=10116 GN=Ccdc51 PE=1 SV=2	2	6.84	753.4	954.633	0.0183944	0.413765	0.789204	-0.341531	0.0183944	0.413765	1.2671	0.341531	741.2	844.5	674.5	986.3	950.3	927.3	741.2	844.5	674.5	986.3	950.3	927.3
Ccn3	Q9QZQ5	CCN family member 3 OS=Rattus norvegicus OX=10116 GN=Ccn3 PE=1 SV=1	4	9.28	1523.47	986.267	0.0212873	0.420064	1.54468	0.627308	0.0212873	0.420064	0.647383	-0.627308	1796.1	1339.3	1435	926.9	957.6	1074.3	1796.1	1339.3	1435	926.9	957.6	1074.3
Cct6b	Q6AYJ7	Chaperonin containing Tcp1, subunit 6B (Zeta 2) OS=Rattus norvegicus OX=10116 GN=Cct6b PE=1 SV=1	1	31.72	508.433	358.367	0.0394539	0.440644	1.41875	0.504622	0.0394539	0.440644	0.704845	-0.504622	448.9	547.3	529.1	314.5	437.4	323.2	448.9	547.3	529.1	314.5	437.4	323.2
Cdc37l1	A0A8I6GLD5	Hsp90 co-chaperone Cdc37-like 1 OS=Rattus norvegicus OX=10116 GN=Cdc37l1 PE=1 SV=1	1	2.43	456.933	636	0.0354905	0.440398	0.718449	-0.477043	0.0354905	0.440398	1.39189	0.477043	519.5	479.6	371.7	679	563.1	665.9	519.5	479.6	371.7	679	563.1	665.9
Cdh13	Q8R490	Cadherin-13 OS=Rattus norvegicus OX=10116 GN=Cdh13 PE=1 SV=1	9	41.69	3361.2	2308.6	0.0248513	0.430083	1.45595	0.541958	0.0248513	0.430083	0.686838	-0.541958	3521.7	2819.6	3742.3	2108	2315.7	2502.1	3521.7	2819.6	3742.3	2108	2315.7	2502.1
Cdyl	Q6AYK9	Chromodomain Y-like protein OS=Rattus norvegicus OX=10116 GN=Cdyl PE=1 SV=1	1	3.49	203.967	245.733	0.0164949	0.403513	0.830033	-0.26876	0.0164949	0.403513	1.20477	0.26876	216.4	191.7	203.8	247.4	231.6	258.2	216.4	191.7	203.8	247.4	231.6	258.2
Cenpc	Q66LH7	CENP-C OS=Rattus norvegicus OX=10116 GN=Cenpc PE=1 SV=1	1	4.2	256.067	313.733	0.0225564	0.427009	0.816192	-0.293019	0.0225564	0.427009	1.2252	0.293019	255.2	264.4	248.6	342.5	308.4	290.3	255.2	264.4	248.6	342.5	308.4	290.3
Cep120	D4A3J3	Centrosomal protein 120 OS=Rattus norvegicus OX=10116 GN=Cep120 PE=1 SV=2	1	1.95	435.6	913	0.039167	0.440398	0.477108	-1.06761	0.039167	0.440398	2.09596	1.06761	460.4	513.6	332.8	1099.9	619.2	1019.9	460.4	513.6	332.8	1099.9	619.2	1019.9
Cert1	D4ACN6	Ceramide transfer protein OS=Rattus norvegicus OX=10116 GN=Cert1 PE=1 SV=2	1	3.48	307.9	430.333	0.0127359	0.403513	0.715492	-0.482993	0.0127359	0.403513	1.39764	0.482993	319.1	296.6	308	402.6	485.9	402.5	319.1	296.6	308	402.6	485.9	402.5
Cfd	P32038	Complement factor D OS=Rattus norvegicus OX=10116 GN=Cfd PE=1 SV=2	5	25.57	1187.47	963.9	0.0409874	0.445249	1.23194	0.300932	0.0409874	0.445249	0.811728	-0.300932	1227.7	1044.8	1289.9	933.1	976	982.6	1227.7	1044.8	1289.9	933.1	976	982.6
Chaf1b	Q4V8B4	Chromatin assembly factor 1 subunit B OS=Rattus norvegicus OX=10116 GN=Chaf1b PE=1 SV=1	3	6.63	1084.2	849.933	0.0279452	0.433539	1.27563	0.351209	0.0279452	0.433539	0.783927	-0.351209	1191	1018	1043.6	773.8	850.6	925.4	1191	1018	1043.6	773.8	850.6	925.4
Chid1	A0A140TAD5	Chitinase domain-containing protein 1 OS=Rattus norvegicus OX=10116 GN=Chid1 PE=1 SV=1	5	9.73	3567.07	2948.13	0.00993592	0.403513	1.20994	0.274936	0.00993592	0.403513	0.826487	-0.274936	3737.5	3385.9	3577.8	2784.4	2976	3084	3737.5	3385.9	3577.8	2784.4	2976	3084
Ciao2a	Q5RJS3	Cytosolic iron-sulfur assembly component 2A OS=Rattus norvegicus OX=10116 GN=Ciao2a PE=1 SV=1	1	3.1	384.067	288.833	0.031015	0.433539	1.32972	0.41112	0.031015	0.433539	0.75204	-0.41112	372.1	354	426.1	255.3	323.1	288.1	372.1	354	426.1	255.3	323.1	288.1
Cilp2	D3ZE05	Cartilage intermediate layer protein 2 OS=Rattus norvegicus OX=10116 GN=Cilp2 PE=4 SV=1	34	192.16	16327.2	12404.4	0.0102505	0.403513	1.31625	0.396429	0.0102505	0.403513	0.759736	-0.396429	17050.9	15867.9	16062.8	11110.1	13793.5	12309.5	17050.9	15867.9	16062.8	11110.1	13793.5	12309.5
Cip2a	A0A8I5ZXN3	Cellular inhibitor of PP2A OS=Rattus norvegicus OX=10116 GN=Cip2a PE=4 SV=1	3	7.61	632.7	435.8	0.0269582	0.432988	1.45181	0.537855	0.0269582	0.432988	0.688794	-0.537855	582.3	623	692.8	390.9	531.4	385.1	582.3	623	692.8	390.9	531.4	385.1
Clu	A0A0G2K259	Clusterin OS=Rattus norvegicus OX=10116 GN=Clu PE=1 SV=1	11	49.51	3994.17	3040	0.0124439	0.403513	1.31387	0.393823	0.0124439	0.403513	0.76111	-0.393823	4340.1	4036.9	3605.5	2949.4	3022.9	3147.7	4340.1	4036.9	3605.5	2949.4	3022.9	3147.7
Cmklr1	O35786	Chemerin-like receptor 1 OS=Rattus norvegicus OX=10116 GN=Cmklr1 PE=1 SV=2	1	2.73	89.3333	70.2333	0.0447753	0.459702	1.27195	0.347043	0.0447753	0.459702	0.786194	-0.347043	96.1	78.4	93.5	75.2	72.4	63.1	96.1	78.4	93.5	75.2	72.4	63.1
Cnbp	P62634	CCHC-type zinc finger nucleic acid binding protein OS=Rattus norvegicus OX=10116 GN=Cnbp PE=2 SV=1	3	6.97	480.9	326.5	0.0390796	0.440398	1.47289	0.558654	0.0390796	0.440398	0.678935	-0.558654	453.2	442.5	547	258.4	392.9	328.2	453.2	442.5	547	258.4	392.9	328.2
Cnpy3	B2RYF8	Cnpy3 protein OS=Rattus norvegicus OX=10116 GN=Cnpy3 PE=2 SV=1	4	12	2251.4	1826.67	0.0109927	0.403513	1.23252	0.301609	0.0109927	0.403513	0.811347	-0.301609	2137.3	2223.5	2393.4	1871.2	1896.6	1712.2	2137.3	2223.5	2393.4	1871.2	1896.6	1712.2
Col14a1	A0A8I6AK67	Collagen type XIV alpha 1 chain OS=Rattus norvegicus OX=10116 GN=Col14a1 PE=1 SV=1	54	441.07	42137.9	31414.3	0.0288701	0.433539	1.34136	0.423697	0.0288701	0.433539	0.745512	-0.423697	45279.7	35921.9	45212	31256.6	32889.6	30096.6	45279.7	35921.9	45212	31256.6	32889.6	30096.6
Col15a1	F1LPD0	Collagen type XV alpha 1 chain OS=Rattus norvegicus OX=10116 GN=Col15a1 PE=1 SV=4	10	36.67	4930.2	2764.5	0.00882052	0.403513	1.7834	0.834628	0.00882052	0.403513	0.560728	-0.834628	5290.1	5413.7	4086.8	2462.2	2807.1	3024.2	5290.1	5413.7	4086.8	2462.2	2807.1	3024.2
Col16a1	F1LND0	Collagen type XVI alpha 1 chain OS=Rattus norvegicus OX=10116 GN=Col16a1 PE=1 SV=3	5	17.64	2166.4	1723.27	0.00391721	0.392936	1.25715	0.330154	0.00391721	0.392936	0.795452	-0.330154	2123	2070.7	2305.5	1685.2	1729.6	1755	2123	2070.7	2305.5	1685.2	1729.6	1755
Col3a1	P13941	Collagen alpha-1(III) chain OS=Rattus norvegicus OX=10116 GN=Col3a1 PE=2 SV=3	17	85.98	9216.67	6805.17	0.0132729	0.403513	1.35436	0.437615	0.0132729	0.403513	0.738354	-0.437615	9197.4	9017.3	9435.3	6208.1	6291.6	7915.8	9197.4	9017.3	9435.3	6208.1	6291.6	7915.8
Col5a3	Q9JI04	Alpha 4 type V collagen OS=Rattus norvegicus OX=10116 GN=Col5a3 PE=2 SV=1	3	9.11	1806.17	1346.7	0.0044054	0.403513	1.34118	0.423503	0.0044054	0.403513	0.745612	-0.423503	1910.7	1802.5	1705.3	1269.4	1323.6	1447.1	1910.7	1802.5	1705.3	1269.4	1323.6	1447.1
Col6a1	D3ZUL3	Collagen type VI alpha 1 chain OS=Rattus norvegicus OX=10116 GN=Col6a1 PE=1 SV=2	30	474.29	38504.2	28836.3	0.0149702	0.403513	1.33527	0.41713	0.0149702	0.403513	0.748913	-0.41713	40307.2	34806	40399.4	25907.7	30041.7	30559.5	40307.2	34806	40399.4	25907.7	30041.7	30559.5
Col6a2	A0A8I5Y5R7	Collagen type VI alpha 2 chain OS=Rattus norvegicus OX=10116 GN=Col6a2 PE=1 SV=1	1	171.56	237.5	188.433	0.0190358	0.413806	1.26039	0.333873	0.0190358	0.413806	0.793404	-0.333873	262.8	225.8	223.9	185.4	193.3	186.6	262.8	225.8	223.9	185.4	193.3	186.6
Col6a2	A0A8I6ALT7	Collagen type VI alpha 2 chain OS=Rattus norvegicus OX=10116 GN=Col6a2 PE=1 SV=1	9	261.31	30374.2	23866.6	0.0183274	0.413765	1.27267	0.347855	0.0183274	0.413765	0.785751	-0.347855	32661.1	27720.3	30741.2	22508.7	23549.7	25541.3	32661.1	27720.3	30741.2	22508.7	23549.7	25541.3
Col6a3	A0A8I6ADR1	Collagen type VI alpha 3 chain OS=Rattus norvegicus OX=10116 GN=Col6a3 PE=1 SV=1	2	1104.37	1384.57	1011.33	0.00149153	0.373601	1.36905	0.453176	0.00149153	0.373601	0.730433	-0.453176	1459.9	1372.2	1321.6	974	1061.8	998.2	1459.9	1372.2	1321.6	974	1061.8	998.2
Col6a3	A0A8I6AHL9	Collagen type VI alpha 3 chain OS=Rattus norvegicus OX=10116 GN=Col6a3 PE=1 SV=1	21	1263.5	101847	76308.1	0.00576454	0.403513	1.33468	0.416498	0.00576454	0.403513	0.749241	-0.416498	105676	96001.8	103863	69290.4	77769.5	81864.4	105676	96001.8	103863	69290.4	77769.5	81864.4
Col6a5	F1LZF4	Collagen type VI alpha 5 chain OS=Rattus norvegicus OX=10116 GN=Col6a5 PE=1 SV=4	17	71.31	6224.77	7961.3	0.0470492	0.462906	0.781878	-0.354984	0.0470492	0.462906	1.27897	0.354984	6618.5	6126.4	5929.4	9089.1	7185.9	7608.9	6618.5	6126.4	5929.4	9089.1	7185.9	7608.9
Comp	M0RBU0	Cartilage oligomeric matrix protein OS=Rattus norvegicus OX=10116 GN=Comp PE=3 SV=1	30	351.09	19114.1	14143.8	0.0350465	0.440398	1.35141	0.434468	0.0350465	0.440398	0.739966	-0.434468	22173.3	17127.3	18041.6	13571.1	14696.4	14163.8	22173.3	17127.3	18041.6	13571.1	14696.4	14163.8
Cox7a2l	A0A8I6AAY1	Cytochrome c oxidase subunit 7A2-like OS=Rattus norvegicus OX=10116 GN=Cox7a2l PE=1 SV=1	2	6.38	166.733	113.233	0.00646458	0.403513	1.47248	0.558244	0.00646458	0.403513	0.679128	-0.558244	177.3	149.2	173.7	103.8	121.9	114	177.3	149.2	173.7	103.8	121.9	114
Cpxm2	D4A536	Carboxypeptidase X (M14 family), member 2 OS=Rattus norvegicus OX=10116 GN=Cpxm2 PE=3 SV=4	5	14.19	682.033	546.267	0.00986494	0.403513	1.24854	0.320237	0.00986494	0.403513	0.800938	-0.320237	692.2	663.7	690.2	491.8	563	584	692.2	663.7	690.2	491.8	563	584
Crlf3	A0A8I5ZS84	Cytokine receptor-like factor 3 OS=Rattus norvegicus OX=10116 GN=Crlf3 PE=1 SV=1	5	14.77	1695.4	2215.33	0.0326152	0.438129	0.765302	-0.385898	0.0326152	0.438129	1.30667	0.385898	1861.3	1608.2	1616.7	2419.8	1949.6	2276.6	1861.3	1608.2	1616.7	2419.8	1949.6	2276.6
Ctnna2	D4A6H8	Catenin alpha-2 OS=Rattus norvegicus OX=10116 GN=Ctnna2 PE=1 SV=4	1	22.96	58.3	45.4	0.0161457	0.403513	1.28414	0.360804	0.0161457	0.403513	0.778731	-0.360804	62.4	53.8	58.7	41.3	47.5	47.4	62.4	53.8	58.7	41.3	47.5	47.4
Cttn	D3ZGE6	Src substrate cortactin OS=Rattus norvegicus OX=10116 GN=Cttn PE=1 SV=4	11	32.74	4563.1	3413.63	0.0161899	0.403513	1.33673	0.418706	0.0161899	0.403513	0.748095	-0.418706	5087.8	4325	4276.5	3206.6	3421.9	3612.4	5087.8	4325	4276.5	3206.6	3421.9	3612.4
Ctu2	Q3B7U4	Cytoplasmic tRNA 2-thiolation protein 2 OS=Rattus norvegicus OX=10116 GN=Ctu2 PE=2 SV=2	1	2.5	387.333	517.233	0.0240838	0.430083	0.748856	-0.41724	0.0240838	0.430083	1.33537	0.41724	410.4	388.9	362.7	583.6	470.9	497.2	410.4	388.9	362.7	583.6	470.9	497.2
Cytb	A0A3S6FK13	Cytochrome b (Fragment) OS=Rattus norvegicus OX=10116 GN=Cytb PE=3 SV=1	1	3.32	851.9	1080.27	0.0456563	0.460761	0.788602	-0.342631	0.0456563	0.460761	1.26807	0.342631	870	874.1	811.6	955.1	1064.9	1220.8	870	874.1	811.6	955.1	1064.9	1220.8
Dbi	Q6TXF3	LRRGT00046 OS=Rattus norvegicus OX=10116 GN=Dbi PE=2 SV=1	2	27.55	1191.2	855.133	0.0135836	0.403513	1.393	0.478194	0.0135836	0.403513	0.717876	-0.478194	1070.2	1299.7	1203.7	767	897.2	901.2	1070.2	1299.7	1203.7	767	897.2	901.2
Dcn	A0A8I6AAW0	Decorin OS=Rattus norvegicus OX=10116 GN=Dcn PE=1 SV=1	13	260.51	23886	18659.1	0.0188219	0.413806	1.28012	0.356284	0.0188219	0.413806	0.781174	-0.356284	24747.9	22193.6	24716.4	16545.2	19362.7	20069.4	24747.9	22193.6	24716.4	16545.2	19362.7	20069.4
Dhrs7c	D3ZGP9	Dehydrogenase/reductase SDR family member 7C OS=Rattus norvegicus OX=10116 GN=Dhrs7c PE=2 SV=1	2	6.67	202.233	294.633	0.0317417	0.433539	0.68639	-0.5429	0.0317417	0.433539	1.4569	0.5429	220.5	201.1	185.1	247.4	296.9	339.6	220.5	201.1	185.1	247.4	296.9	339.6
Dnajc11	A0A8I6AVF4	DnaJ heat shock protein family (Hsp40) member C11 OS=Rattus norvegicus OX=10116 GN=Dnajc11 PE=1 SV=1	6	17.48	737.367	886.9	0.0454166	0.459702	0.831398	-0.266389	0.0454166	0.459702	1.20279	0.266389	688.1	819.3	704.7	860.6	950.2	849.9	688.1	819.3	704.7	860.6	950.2	849.9
Dock9	A0A8I5Y2D8	Dedicator of cytokinesis protein 9 OS=Rattus norvegicus OX=10116 GN=Dock9 PE=1 SV=1	2	10.47	378.033	496.4	0.0143692	0.403513	0.76155	-0.39299	0.0143692	0.403513	1.31311	0.39299	389.8	388	356.3	540	448.7	500.5	389.8	388	356.3	540	448.7	500.5
Dpt	B2RZ77	Dermatopontin OS=Rattus norvegicus OX=10116 GN=Dpt PE=1 SV=1	7	22.66	2862.6	1843.03	0.0304813	0.433539	1.5532	0.635244	0.0304813	0.433539	0.643832	-0.635244	2697.7	3342.2	2547.9	1510.4	2178.6	1840.1	2697.7	3342.2	2547.9	1510.4	2178.6	1840.1
Dpysl3	A0A8I6AUS8	Dihydropyrimidinase-like 3, isoform CRA_b OS=Rattus norvegicus OX=10116 GN=Dpysl3 PE=1 SV=1	11	96.29	5307.87	4097.9	0.00972745	0.403513	1.29527	0.373247	0.00972745	0.403513	0.772043	-0.373247	5691.3	4863.1	5369.2	3909.9	4136.1	4247.7	5691.3	4863.1	5369.2	3909.9	4136.1	4247.7
E2f4	D4A9V4	E2F transcription factor 4 OS=Rattus norvegicus OX=10116 GN=E2f4 PE=3 SV=2	1	2.12	475.433	640.2	0.0360688	0.440398	0.742633	-0.42928	0.0360688	0.440398	1.34656	0.42928	488.9	447.4	490	568.1	739.2	613.3	488.9	447.4	490	568.1	739.2	613.3
Eif2b5	Q64350	Translation initiation factor eIF-2B subunit epsilon OS=Rattus norvegicus OX=10116 GN=Eif2b5 PE=1 SV=2	2	5	435.133	533.567	0.0096065	0.403513	0.815518	-0.294211	0.0096065	0.403513	1.22621	0.294211	459.4	419.7	426.3	552	549.5	499.2	459.4	419.7	426.3	552	549.5	499.2
Emilin3	D3ZQ65	Elastin microfibril interfacer 3 OS=Rattus norvegicus OX=10116 GN=Emilin3 PE=4 SV=1	3	9.15	178.333	126.667	0.017147	0.408443	1.40789	0.493539	0.017147	0.408443	0.71028	-0.493539	196.5	154.2	184.3	119.6	133	127.4	196.5	154.2	184.3	119.6	133	127.4
Eml5	A0A8I6GK80	Echinoderm microtubule-associated protein-like 5 OS=Rattus norvegicus OX=10116 GN=Eml5 PE=3 SV=1	1	0	320.6	488.8	0.0165417	0.403513	0.655892	-0.60847	0.0165417	0.403513	1.52464	0.60847	312.8	313.3	335.7	570.8	460.9	434.7	312.8	313.3	335.7	570.8	460.9	434.7
Enpp1	G3V7V4	Ectonucleotide pyrophosphatase/phosphodiesterase 1, isoform CRA_a OS=Rattus norvegicus OX=10116 GN=Enpp1 PE=1 SV=4	13	46.24	6610.43	5027.7	0.00495476	0.403513	1.3148	0.394846	0.00495476	0.403513	0.76057	-0.394846	7106.6	6240.3	6484.4	4811.3	5072.7	5199.1	7106.6	6240.3	6484.4	4811.3	5072.7	5199.1
ENSRNOG00000065195	A0A8I6AAE1	Neuroblast differentiation-associated protein AHNAK OS=Rattus norvegicus OX=10116 GN=ENSRNOG00000065195 PE=1 SV=1	25	88.42	11724.9	9267.03	0.0267546	0.432988	1.26523	0.3394	0.0267546	0.432988	0.79037	-0.3394	12899.2	10985.3	11290.3	8744.8	8992.8	10063.5	12899.2	10985.3	11290.3	8744.8	8992.8	10063.5
Fam114a1	A0A8I6GGB2	Family with sequence similarity 114, member A1 OS=Rattus norvegicus OX=10116 GN=Fam114a1 PE=1 SV=1	6	25.65	2203.2	1674.33	0.00165253	0.373601	1.31587	0.396014	0.00165253	0.373601	0.759955	-0.396014	2278.3	2144.4	2186.9	1569.7	1769.6	1683.7	2278.3	2144.4	2186.9	1569.7	1769.6	1683.7
Fbln2	A0A8I6A720	Fibulin 2 OS=Rattus norvegicus OX=10116 GN=Fbln2 PE=1 SV=1	11	28.37	2232.3	1778.83	0.0350626	0.440398	1.25492	0.3276	0.0350626	0.440398	0.796861	-0.3276	2409	2174.9	2113	1772.3	1586.1	1978.1	2409	2174.9	2113	1772.3	1586.1	1978.1
Fgf1	P61149	Fibroblast growth factor 1 OS=Rattus norvegicus OX=10116 GN=Fgf1 PE=1 SV=1	1	2.92	267.333	357.667	0.0250586	0.430083	0.747437	-0.419976	0.0250586	0.430083	1.33791	0.419976	267.3	256.5	278.2	315.6	355	402.4	267.3	256.5	278.2	315.6	355	402.4
Fgf2	P13109	Fibroblast growth factor 2 OS=Rattus norvegicus OX=10116 GN=Fgf2 PE=1 SV=1	2	3.21	331.533	243.767	0.0148862	0.403513	1.36004	0.443653	0.0148862	0.403513	0.73527	-0.443653	322.9	309.8	361.9	230.2	273	228.1	322.9	309.8	361.9	230.2	273	228.1
Fibin	Q5U2T4	Fin bud initiation factor homolog OS=Rattus norvegicus OX=10116 GN=Fibin PE=2 SV=1	2	4.17	1033.5	803.133	0.0460628	0.460761	1.28683	0.363827	0.0460628	0.460761	0.7771	-0.363827	1176.9	912.3	1011.3	792.7	769	847.7	1176.9	912.3	1011.3	792.7	769	847.7
Fndc3a	A0A8I6AMX6	Fibronectin type III domain-containing 3a OS=Rattus norvegicus OX=10116 GN=Fndc3a PE=1 SV=1	1	6.63	510.5	691	0.0236178	0.430083	0.738784	-0.436775	0.0236178	0.430083	1.35357	0.436775	588.3	473	470.2	626.1	719.2	727.7	588.3	473	470.2	626.1	719.2	727.7
Gas6	A0A8I6AC16	Growth arrest-specific protein 6 OS=Rattus norvegicus OX=10116 GN=Gas6 PE=4 SV=1	4	11.24	1364.6	1696.93	0.00262517	0.392936	0.804157	-0.314452	0.00262517	0.392936	1.24354	0.314452	1347.1	1351.7	1395	1697.1	1614.7	1779	1347.1	1351.7	1395	1697.1	1614.7	1779
Gatad2b	A0A8I6AFB3	GATA zinc finger domain-containing 2B OS=Rattus norvegicus OX=10116 GN=Gatad2b PE=1 SV=1	1	0	473.4	357.867	0.00812561	0.403513	1.32284	0.403638	0.00812561	0.403513	0.75595	-0.403638	459.4	442.1	518.7	358.5	365.5	349.6	459.4	442.1	518.7	358.5	365.5	349.6
Hapln4	D3Z9H2	Hyaluronan and proteoglycan link protein 4 OS=Rattus norvegicus OX=10116 GN=Hapln4 PE=4 SV=1	2	9.35	1227.4	887.467	0.0196226	0.413806	1.38304	0.467841	0.0196226	0.413806	0.723046	-0.467841	1080.7	1250.7	1350.8	800	935.8	926.6	1080.7	1250.7	1350.8	800	935.8	926.6
Hltf	A0A0G2JVH5	Helicase-like transcription factor OS=Rattus norvegicus OX=10116 GN=Hltf PE=1 SV=1	2	1.73	1604.73	2085.03	0.0412946	0.445249	0.769644	-0.377737	0.0412946	0.445249	1.2993	0.377737	1647.3	1440	1726.9	1925.7	1970.6	2358.8	1647.3	1440	1726.9	1925.7	1970.6	2358.8
Hmgn5	M0R5F8	High mobility group nucleosome-binding domain-containing protein 5 OS=Rattus norvegicus OX=10116 GN=Hmgn5 PE=3 SV=2	2	6.47	1002.97	813.9	0.0295975	0.433539	1.2323	0.30135	0.0295975	0.433539	0.811493	-0.30135	1096	949.1	963.8	770	793.6	878.1	1096	949.1	963.8	770	793.6	878.1
Hyi	F1LZJ4	Putative hydroxypyruvate isomerase OS=Rattus norvegicus OX=10116 GN=Hyi PE=1 SV=2	3	10.3	777.267	596.4	0.03182	0.433539	1.30326	0.382129	0.03182	0.433539	0.767304	-0.382129	852.7	673.1	806	566.4	607.1	615.7	852.7	673.1	806	566.4	607.1	615.7
Igfbp6	P35572	Insulin-like growth factor-binding protein 6 OS=Rattus norvegicus OX=10116 GN=Igfbp6 PE=1 SV=1	5	17.86	2021.33	1445.27	0.00569848	0.403513	1.39859	0.483972	0.00569848	0.403513	0.715007	-0.483972	2111.3	1952.3	2000.4	1336.7	1362.9	1636.2	2111.3	1952.3	2000.4	1336.7	1362.9	1636.2
Igfbp7	Q5RJM3	Insulin-like growth factor binding protein 7 OS=Rattus norvegicus OX=10116 GN=Igfbp7 PE=2 SV=1	3	8.46	1731.07	968.867	0.0497338	0.477844	1.78669	0.837291	0.0497338	0.477844	0.559693	-0.837291	1451.5	1512.2	2229.5	755.5	1013.5	1137.6	1451.5	1512.2	2229.5	755.5	1013.5	1137.6
Ino80	D4A6Q6	Chromatin-remodeling ATPase INO80 OS=Rattus norvegicus OX=10116 GN=Ino80 PE=1 SV=4	1	2.82	301.3	425.967	0.0344551	0.440398	0.707332	-0.49954	0.0344551	0.440398	1.41376	0.49954	308.7	313.1	282.1	502.3	381.3	394.3	308.7	313.1	282.1	502.3	381.3	394.3
Islr	B1H232	Immunoglobulin superfamily-containing leucine-rich repeat OS=Rattus norvegicus OX=10116 GN=Islr PE=1 SV=1	2	2.43	692.533	561.1	0.0205557	0.420064	1.23424	0.303626	0.0205557	0.420064	0.810214	-0.303626	656.5	705.9	715.2	509.5	559.3	614.5	656.5	705.9	715.2	509.5	559.3	614.5
Kazald1	Q3ZAU4	Kazal-type serine peptidase inhibitor domain 1 OS=Rattus norvegicus OX=10116 GN=Kazald1 PE=2 SV=1	1	2.13	479.867	627.267	0.0223341	0.425608	0.765012	-0.386445	0.0223341	0.425608	1.30717	0.386445	488	496.9	454.7	690.2	557	634.6	488	496.9	454.7	690.2	557	634.6
Kif23	A0A8I5ZRP3	Kinesin-like protein OS=Rattus norvegicus OX=10116 GN=Kif23 PE=3 SV=1	2	4.14	657.233	807.133	0.0463288	0.460761	0.814281	-0.296401	0.0463288	0.460761	1.22808	0.296401	714.6	594.8	662.3	841.8	851.3	728.3	714.6	594.8	662.3	841.8	851.3	728.3
Kifbp	G3V614	KIF-binding protein OS=Rattus norvegicus OX=10116 GN=Kifbp PE=1 SV=1	4	6.33	271.867	344.6	0.0229703	0.429177	0.788934	-0.342023	0.0229703	0.429177	1.26753	0.342023	287.8	256.1	271.7	315.6	377.8	340.4	287.8	256.1	271.7	315.6	377.8	340.4
Lbp	A0A8I6AMU5	Lipopolysaccharide-binding protein OS=Rattus norvegicus OX=10116 GN=Lbp PE=1 SV=1	10	29.69	5576.27	4331.87	0.0461395	0.460761	1.28727	0.364311	0.0461395	0.460761	0.77684	-0.364311	5653.2	5002.4	6073.2	4102.7	3957.3	4935.6	5653.2	5002.4	6073.2	4102.7	3957.3	4935.6
Lima1	A0A8I6AM55	LIM domain and actin-binding protein 1 OS=Rattus norvegicus OX=10116 GN=Lima1 PE=1 SV=1	7	25.69	1980.5	1526.1	0.0126859	0.403513	1.29775	0.376015	0.0126859	0.403513	0.770563	-0.376015	2123.7	2012.3	1805.5	1489.8	1463.6	1624.9	2123.7	2012.3	1805.5	1489.8	1463.6	1624.9
Lmna	G3V8L3	Lamin A, isoform CRA_b OS=Rattus norvegicus OX=10116 GN=Lmna PE=1 SV=1	39	300.67	38455.8	31328.9	0.00609596	0.403513	1.22749	0.295706	0.00609596	0.403513	0.814674	-0.295706	40924.9	37224.7	37217.8	30350.4	31446.1	32190.3	40924.9	37224.7	37217.8	30350.4	31446.1	32190.3
LOC102546716	A0A8I6AKM3	Nuclear ubiquitous casein and cyclin-dependent kinase substrate 1-like OS=Rattus norvegicus OX=10116 GN=LOC102546716 PE=4 SV=1	2	8.13	1266.73	1043.77	0.0359315	0.440398	1.21362	0.279314	0.0359315	0.440398	0.823983	-0.279314	1389.1	1230.3	1180.8	1003.8	1014.8	1112.7	1389.1	1230.3	1180.8	1003.8	1014.8	1112.7
Lrrc8d	A0A0H2UHA3	Volume-regulated anion channel subunit LRRC8D OS=Rattus norvegicus OX=10116 GN=Lrrc8d PE=1 SV=1	1	1.73	1071.97	601.367	0.0343529	0.440398	1.78255	0.833943	0.0343529	0.440398	0.560994	-0.833943	1069.7	854.9	1291.3	494.8	757.7	551.6	1069.7	854.9	1291.3	494.8	757.7	551.6
Lum	P51886	Lumican OS=Rattus norvegicus OX=10116 GN=Lum PE=1 SV=1	12	226.61	15818.2	11635.7	0.0218354	0.425038	1.35945	0.44302	0.0218354	0.425038	0.735593	-0.44302	17444	13825.9	16184.6	10918.7	11561.5	12427	17444	13825.9	16184.6	10918.7	11561.5	12427
Map4k1	A0A8I6A6A3	Mitogen-activated protein kinase kinase kinase kinase 1 OS=Rattus norvegicus OX=10116 GN=Map4k1 PE=3 SV=1	3	5.44	1267.07	485.333	0.00026046	0.249	2.61071	1.38444	0.00026046	0.249	0.383037	-1.38444	1160.9	1321.9	1318.4	488.1	421.6	546.3	1160.9	1321.9	1318.4	488.1	421.6	546.3
Map6	Q63560	Microtubule-associated protein 6 OS=Rattus norvegicus OX=10116 GN=Map6 PE=1 SV=1	2	4.62	323.667	245.433	0.00857228	0.403513	1.31876	0.399178	0.00857228	0.403513	0.75829	-0.399178	348.6	295.6	326.8	252.4	235.1	248.8	348.6	295.6	326.8	252.4	235.1	248.8
Mavs	Q66HG9	Mitochondrial antiviral-signaling protein OS=Rattus norvegicus OX=10116 GN=Mavs PE=1 SV=1	3	4.55	1770.03	1347.13	0.0384615	0.440398	1.31393	0.393884	0.0384615	0.440398	0.761078	-0.393884	1906.5	1521	1882.6	1230.8	1369.1	1441.5	1906.5	1521	1882.6	1230.8	1369.1	1441.5
Mecp2	A0A0G2JWK2	Methyl-CpG-binding protein 2 OS=Rattus norvegicus OX=10116 GN=Mecp2 PE=1 SV=1	5	19.98	888.767	679.033	0.0308129	0.433539	1.30887	0.388322	0.0308129	0.433539	0.764018	-0.388322	1010.8	806.5	849	660.1	709.9	667.1	1010.8	806.5	849	660.1	709.9	667.1
Mgst1	A0A8I6ACC0	Glutathione transferase OS=Rattus norvegicus OX=10116 GN=Mgst1 PE=1 SV=1	1	2.7	135.667	164.7	0.0212757	0.420064	0.82372	-0.279774	0.0212757	0.420064	1.214	0.279774	134.1	146.5	126.4	169.9	154.1	170.1	134.1	146.5	126.4	169.9	154.1	170.1
Mmp2	P33436	72 kDa type IV collagenase OS=Rattus norvegicus OX=10116 GN=Mmp2 PE=1 SV=2	9	38.67	5331.87	4208.23	0.00979014	0.403513	1.26701	0.341426	0.00979014	0.403513	0.789261	-0.341426	5782.6	5240	4973	4182.1	4145.1	4297.5	5782.6	5240	4973	4182.1	4145.1	4297.5
Mmp3	P03957	Stromelysin-1 OS=Rattus norvegicus OX=10116 GN=Mmp3 PE=1 SV=1	3	4.82	1614.57	1300.8	0.043509	0.455416	1.24121	0.311748	0.043509	0.455416	0.805665	-0.311748	1752.4	1555.1	1536.2	1286.3	1301	1315.1	1752.4	1555.1	1536.2	1286.3	1301	1315.1
Mrpl37	Q6AXT0	39S ribosomal protein L37, mitochondrial OS=Rattus norvegicus OX=10116 GN=Mrpl37 PE=2 SV=1	4	9.97	549.1	666.233	0.00268006	0.392936	0.824186	-0.278959	0.00268006	0.392936	1.21332	0.278959	575.5	526.4	545.4	676.3	645.5	676.9	575.5	526.4	545.4	676.3	645.5	676.9
Mrps25	Q4QR80	28S ribosomal protein S25, mitochondrial OS=Rattus norvegicus OX=10116 GN=Mrps25 PE=2 SV=1	1	2.81	112.3	154.867	0.000165688	0.198101	0.72514	-0.463669	0.000165688	0.198101	1.37904	0.463669	117.8	109	110.1	157.7	153.7	153.2	117.8	109	110.1	157.7	153.7	153.2
Mt-nd5	Q8SEZ0	NADH-ubiquinone oxidoreductase chain 5 OS=Rattus norvegicus OX=10116 GN=Mt-nd5 PE=3 SV=1	3	15.68	548.067	681.7	0.0286582	0.433539	0.80397	-0.314786	0.0286582	0.433539	1.24383	0.314786	561.9	534.3	548	759.6	636.3	649.2	561.9	534.3	548	759.6	636.3	649.2
Mup5	F1LQM1	Major urinary protein-like OS=Rattus norvegicus OX=10116 GN=Mup5 PE=1 SV=4	1	3.42	402.7	488.933	0.0468195	0.461437	0.82363	-0.279932	0.0468195	0.461437	1.21414	0.279932	416.5	439.8	351.8	469.1	479.1	518.6	416.5	439.8	351.8	469.1	479.1	518.6
Myadm	Q05BA4	Myadm protein OS=Rattus norvegicus OX=10116 GN=Myadm PE=1 SV=1	4	24.3	1395.63	1052.73	0.0350468	0.440398	1.32572	0.40678	0.0350468	0.440398	0.754305	-0.40678	1589.4	1246	1351.5	1018.6	1005.8	1133.8	1589.4	1246	1351.5	1018.6	1005.8	1133.8
Myh13	A0A8I6AFM0	Myosin-13 OS=Rattus norvegicus OX=10116 GN=Myh13 PE=1 SV=1	1	387.67	32.4	72.3667	0.00492884	0.403513	0.44772	-1.15933	0.00492884	0.403513	2.23354	1.15933	32.6	35.3	29.3	58.6	78.5	80	32.6	35.3	29.3	58.6	78.5	80
Myom1	A0A8I6GFM8	Myomesin 1 OS=Rattus norvegicus OX=10116 GN=Myom1 PE=1 SV=1	45	192.76	14476.3	18936.6	0.0316368	0.433539	0.764461	-0.387485	0.0316368	0.433539	1.30811	0.387485	15147.6	13365.9	14915.3	16501.3	19611.1	20697.3	15147.6	13365.9	14915.3	16501.3	19611.1	20697.3
Myot	M0RCF7	Myotilin OS=Rattus norvegicus OX=10116 GN=Myot PE=4 SV=1	7	17.71	806.533	1049.1	0.0234725	0.430083	0.768786	-0.379346	0.0234725	0.430083	1.30075	0.379346	837.7	707.4	874.5	986.5	1023.5	1137.3	837.7	707.4	874.5	986.5	1023.5	1137.3
	Q7TN00	Cardiac titin N2BA isoform (Fragment) OS=Rattus norvegicus OX=10116 PE=2 SV=2	2	278.76	321.5	510.8	0.00839981	0.403513	0.629405	-0.66794	0.00839981	0.403513	1.5888	0.66794	311.8	347.7	305	519.9	443	569.5	311.8	347.7	305	519.9	443	569.5
Nbl1	A0A8I5ZMZ3	Neuroblastoma suppressor of tumorigenicity 1 OS=Rattus norvegicus OX=10116 GN=Nbl1 PE=4 SV=1	1	3.28	1080.03	761.5	0.0220945	0.425038	1.4183	0.50416	0.0220945	0.425038	0.705071	-0.50416	1248.5	1012.2	979.4	765.7	720.8	798	1248.5	1012.2	979.4	765.7	720.8	798
ND2	Q06QH5	NADH-ubiquinone oxidoreductase chain 2 OS=Rattus norvegicus OX=10116 GN=ND2 PE=3 SV=1	2	6.34	592.8	756.733	0.0382042	0.440398	0.783367	-0.35224	0.0382042	0.440398	1.27654	0.35224	679.3	553.2	545.9	706.1	748.2	815.9	679.3	553.2	545.9	706.1	748.2	815.9
Ndufa5	Q63362	NADH dehydrogenase [ubiquinone] 1 alpha subcomplex subunit 5 OS=Rattus norvegicus OX=10116 GN=Ndufa5 PE=1 SV=3	3	13.17	376.2	451.967	0.0166474	0.403513	0.832362	-0.264717	0.0166474	0.403513	1.2014	0.264717	386.5	377.4	364.7	474.6	416.3	465	386.5	377.4	364.7	474.6	416.3	465
Ndufs7	A0A8I6AES7	NADH dehydrogenase [ubiquinone] iron-sulfur protein 7, mitochondrial OS=Rattus norvegicus OX=10116 GN=Ndufs7 PE=1 SV=1	3	8.94	1494.4	1829.93	0.030885	0.433539	0.816642	-0.292225	0.030885	0.433539	1.22453	0.292225	1577.4	1390.4	1515.4	1687.3	1815.7	1986.8	1577.4	1390.4	1515.4	1687.3	1815.7	1986.8
Ndufs8	B0BNE6	NADH dehydrogenase [ubiquinone] iron-sulfur protein 8, mitochondrial OS=Rattus norvegicus OX=10116 GN=Ndufs8 PE=2 SV=1	7	22.23	2221	2925.63	0.000130829	0.198101	0.759152	-0.39754	0.000130829	0.198101	1.31726	0.39754	2242.5	2175.9	2244.6	3010.1	2869.7	2897.1	2242.5	2175.9	2244.6	3010.1	2869.7	2897.1
Nenf	Q6IUR5	Neudesin OS=Rattus norvegicus OX=10116 GN=Nenf PE=1 SV=1	5	16.17	2245.97	1706	0.000172682	0.198101	1.31651	0.396719	0.000172682	0.198101	0.759584	-0.396719	2243.2	2263.1	2231.6	1631.6	1762.5	1723.9	2243.2	2263.1	2231.6	1631.6	1762.5	1723.9
Neu1	Q6MG70	Exo-alpha-sialidase OS=Rattus norvegicus OX=10116 GN=Neu1 PE=1 SV=1	4	11.3	1644.03	2052.97	0.044071	0.45962	0.800809	-0.320471	0.044071	0.45962	1.24874	0.320471	1595.8	1621.4	1714.9	1812.1	2063.1	2283.7	1595.8	1621.4	1714.9	1812.1	2063.1	2283.7
Nfic	A0A8I5ZZR6	Nuclear factor 1 OS=Rattus norvegicus OX=10116 GN=Nfic PE=1 SV=1	2	10.9	228.067	152.133	0.0364274	0.440398	1.49912	0.584119	0.0364274	0.440398	0.667056	-0.584119	271.8	205.6	206.8	132.2	153.5	170.7	271.8	205.6	206.8	132.2	153.5	170.7
Nmd3	F6PUQ7	60S ribosomal export protein NMD3 OS=Rattus norvegicus OX=10116 GN=Nmd3 PE=1 SV=3	2	6.17	328.9	417.967	0.0161153	0.403513	0.786905	-0.345739	0.0161153	0.403513	1.2708	0.345739	351	343.2	292.5	437.2	394.2	422.5	351	343.2	292.5	437.2	394.2	422.5
Nsmce1	Q499U6	Non-structural maintenance of chromosomes element 1 homolog OS=Rattus norvegicus OX=10116 GN=Nsmce1 PE=2 SV=2	2	6.19	758.133	540.4	0.0331683	0.439787	1.40291	0.488424	0.0331683	0.439787	0.712803	-0.488424	838	696.5	739.9	530.3	549	541.9	838	696.5	739.9	530.3	549	541.9
Nt5e	A0A8I6AV15	5'-nucleotidase OS=Rattus norvegicus OX=10116 GN=Nt5e PE=1 SV=1	11	44.63	3793.93	3013.4	0.0134497	0.403513	1.25902	0.332302	0.0134497	0.403513	0.794268	-0.332302	3904.6	3948.5	3528.7	3014.3	3234.9	2791	3904.6	3948.5	3528.7	3014.3	3234.9	2791
Obscn	A0A0G2JUP3	Non-specific serine/threonine protein kinase OS=Rattus norvegicus OX=10116 GN=Obscn PE=1 SV=2	11	30.43	3101.63	3808.97	0.0378814	0.440398	0.814298	-0.296372	0.0378814	0.440398	1.22805	0.296372	3116.4	2923	3265.5	3626.5	3573.9	4226.5	3116.4	2923	3265.5	3626.5	3573.9	4226.5
Ogn	D3ZVB7	Mimecan OS=Rattus norvegicus OX=10116 GN=Ogn PE=1 SV=1	12	165.63	16654.9	11852.5	0.00165355	0.373601	1.40518	0.490754	0.00165355	0.373601	0.711653	-0.490754	17170.7	16708	16086.1	10936.1	11772.7	12848.8	17170.7	16708	16086.1	10936.1	11772.7	12848.8
Olfml1	Q66H86	Olfactomedin-like protein 1 OS=Rattus norvegicus OX=10116 GN=Olfml1 PE=2 SV=1	9	46.75	5143.73	3524	0.0075057	0.403513	1.45963	0.545602	0.0075057	0.403513	0.685106	-0.545602	5399.8	5426.7	4604.7	3417.4	3874.9	3279.7	5399.8	5426.7	4604.7	3417.4	3874.9	3279.7
Olr1121	D3ZM97	Olfactory receptor OS=Rattus norvegicus OX=10116 GN=Olr1121 PE=3 SV=2	1	2.87	999.767	613.1	0.00262017	0.392936	1.63067	0.705469	0.00262017	0.392936	0.613243	-0.705469	1007.3	1016.7	975.3	500.1	674.4	664.8	1007.3	1016.7	975.3	500.1	674.4	664.8
P4ha1	A0A8I6AP51	Procollagen-proline 4-dioxygenase OS=Rattus norvegicus OX=10116 GN=P4ha1 PE=1 SV=1	1	61.98	8462.17	6972.97	0.0138061	0.403513	1.21357	0.279255	0.0138061	0.403513	0.824017	-0.279255	8192	8604.1	8590.4	6356.2	7478.5	7084.2	8192	8604.1	8590.4	6356.2	7478.5	7084.2
P4ha2	A0A8I6ACJ4	Procollagen-proline 4-dioxygenase OS=Rattus norvegicus OX=10116 GN=P4ha2 PE=1 SV=1	13	45.3	4990.4	4054.77	0.0368315	0.440398	1.23075	0.299537	0.0368315	0.440398	0.812513	-0.299537	5226.6	5326.2	4418.4	3925.3	3993.4	4245.6	5226.6	5326.2	4418.4	3925.3	3993.4	4245.6
Parp16	Q5U2Q4	Protein mono-ADP-ribosyltransferase PARP16 OS=Rattus norvegicus OX=10116 GN=Parp16 PE=2 SV=1	1	2.06	278.233	353.933	0.0168445	0.40538	0.786118	-0.347182	0.0168445	0.40538	1.27207	0.347182	286.2	267.4	281.1	353.3	322.5	386	286.2	267.4	281.1	353.3	322.5	386
Parp3	A0A8J8XBZ3	Poly [ADP-ribose] polymerase OS=Rattus norvegicus OX=10116 GN=Parp3 PE=1 SV=1	4	10.48	2107.53	1704.53	0.0106735	0.403513	1.23643	0.306179	0.0106735	0.403513	0.808781	-0.306179	2223	2130.4	1969.2	1700.8	1620.6	1792.2	2223	2130.4	1969.2	1700.8	1620.6	1792.2
Parva	G3V818	Alpha-parvin OS=Rattus norvegicus OX=10116 GN=Parva PE=1 SV=1	4	17.09	2171.4	1737.13	0.0150758	0.403513	1.24999	0.321917	0.0150758	0.403513	0.800006	-0.321917	2331.7	2191.5	1991	1684.1	1713.4	1813.9	2331.7	2191.5	1991	1684.1	1713.4	1813.9
Pbk	A1L1J7	PDZ-binding kinase OS=Rattus norvegicus OX=10116 GN=Pbk PE=1 SV=1	2	4.67	679.067	835.1	0.0205017	0.420064	0.813156	-0.298396	0.0205017	0.420064	1.22978	0.298396	606.7	740.2	690.3	842.2	805.2	857.9	606.7	740.2	690.3	842.2	805.2	857.9
Pdgfrl	A0A8I6A5A7	Platelet-derived growth factor receptor-like protein OS=Rattus norvegicus OX=10116 GN=Pdgfrl PE=4 SV=1	5	9.72	1683.03	1393.97	0.00871279	0.403513	1.20737	0.271868	0.00871279	0.403513	0.828247	-0.271868	1692.9	1588.3	1767.9	1341.9	1392.5	1447.5	1692.9	1588.3	1767.9	1341.9	1392.5	1447.5
Pkm	A0A8I6G5T6	Pyruvate kinase OS=Rattus norvegicus OX=10116 GN=Pkm PE=1 SV=1	2	363.03	450.833	364.1	0.00368061	0.392936	1.23821	0.308259	0.00368061	0.392936	0.807616	-0.308259	471.1	435.1	446.3	382.9	356.8	352.6	471.1	435.1	446.3	382.9	356.8	352.6
Pnpt1	G3V6G7	Polyribonucleotide nucleotidyltransferase OS=Rattus norvegicus OX=10116 GN=Pnpt1 PE=1 SV=1	6	8.85	732.8	899.933	0.0228801	0.429177	0.814283	-0.296399	0.0228801	0.429177	1.22807	0.296399	720	730.7	747.7	821.8	897.6	980.4	720	730.7	747.7	821.8	897.6	980.4
Ppp1r12c	A0A0G2K4R1	Protein phosphatase 1 regulatory subunit OS=Rattus norvegicus OX=10116 GN=Ppp1r12c PE=1 SV=1	1	2.32	142.933	118.7	0.0270621	0.432988	1.20416	0.268022	0.0270621	0.432988	0.830457	-0.268022	153.1	130.4	145.3	119.1	122.8	114.2	153.1	130.4	145.3	119.1	122.8	114.2
Prelp	Q9EQP5	Prolargin OS=Rattus norvegicus OX=10116 GN=Prelp PE=2 SV=1	17	345.02	29892.9	20163.7	0.0110962	0.403513	1.48251	0.568046	0.0110962	0.403513	0.67453	-0.568046	33889	26989.7	28800.1	18804.8	20624.6	21061.6	33889	26989.7	28800.1	18804.8	20624.6	21061.6
Pxn	A0A8I6AJT3	Paxillin OS=Rattus norvegicus OX=10116 GN=Pxn PE=1 SV=1	3	9.43	717.2	902.633	0.00589724	0.403513	0.794564	-0.331765	0.00589724	0.403513	1.25855	0.331765	758.9	690.8	701.9	957.6	877.8	872.5	758.9	690.8	701.9	957.6	877.8	872.5
Pym1	A0A8I6GMC3	PYM homolog 1, exon junction complex-associated factor OS=Rattus norvegicus OX=10116 GN=Pym1 PE=1 SV=1	2	5.96	570.5	451.333	0.0270225	0.432988	1.26403	0.338034	0.0270225	0.432988	0.791119	-0.338034	541.9	532.2	637.4	437.6	470.1	446.3	541.9	532.2	637.4	437.6	470.1	446.3
Rabggtb	Q6P9Y2	Geranylgeranyl transferase type-2 subunit beta (Fragment) OS=Rattus norvegicus OX=10116 GN=Rabggtb PE=2 SV=1	2	7.52	448.533	538.8	0.0384432	0.440398	0.832467	-0.264535	0.0384432	0.440398	1.20125	0.264535	468.1	445.8	431.7	500.1	523.7	592.6	468.1	445.8	431.7	500.1	523.7	592.6
Rbm42	Q6AXT7	RNA-binding protein 42 OS=Rattus norvegicus OX=10116 GN=Rbm42 PE=1 SV=2	1	3.56	834.967	655.167	0.0131899	0.403513	1.27443	0.349857	0.0131899	0.403513	0.784662	-0.349857	821.6	911.3	772	675.7	653.6	636.2	821.6	911.3	772	675.7	653.6	636.2
Rcn2	A0A8L2QBI0	Reticulocalbin-2 OS=Rattus norvegicus OX=10116 GN=Rcn2 PE=1 SV=1	7	35.13	2471.53	1912.3	0.000942756	0.373601	1.29244	0.370097	0.000942756	0.373601	0.77373	-0.370097	2547.7	2483.3	2383.6	1840.6	1987.9	1908.4	2547.7	2483.3	2383.6	1840.6	1987.9	1908.4
Rnase4	O55004	Ribonuclease 4 OS=Rattus norvegicus OX=10116 GN=Rnase4 PE=1 SV=1	3	17.29	552.167	369.233	0.000991711	0.373601	1.49544	0.580571	0.000991711	0.373601	0.668699	-0.580571	575.3	513	568.2	363.3	384.8	359.6	575.3	513	568.2	363.3	384.8	359.6
Rpsa-ps4	A0A8I5ZZE2	40S ribosomal protein SA-like OS=Rattus norvegicus OX=10116 GN=Rpsa-ps4 PE=3 SV=1	1	41.37	274	389	0.045057	0.459702	0.70437	-0.505594	0.045057	0.459702	1.41971	0.505594	284.7	261.3	276	334.4	367.2	465.4	284.7	261.3	276	334.4	367.2	465.4
Rt1da	Q6T4R6	MHC class II antigen OS=Rattus norvegicus OX=10116 GN=Rt1da PE=2 SV=1	3	9.1	2666.53	2207.3	0.0128325	0.403513	1.20805	0.272683	0.0128325	0.403513	0.827779	-0.272683	2648	2715.1	2636.5	2062.7	2410.1	2149.1	2648	2715.1	2636.5	2062.7	2410.1	2149.1
Rtn4ip1	B2GUZ6	Reticulon 4-interacting protein 1 OS=Rattus norvegicus OX=10116 GN=Rtn4ip1 PE=1 SV=1	3	4.25	287.4	357.267	0.010204	0.403513	0.804441	-0.313941	0.010204	0.403513	1.2431	0.313941	278	307.1	277.1	373	334.5	364.3	278	307.1	277.1	373	334.5	364.3
S100b	A0A8I6A0X7	Protein S100-B OS=Rattus norvegicus OX=10116 GN=S100b PE=3 SV=1	2	7.55	753.433	550.7	0.0108272	0.403513	1.36814	0.452213	0.0108272	0.403513	0.730921	-0.452213	824.9	674.5	760.9	557.3	566.4	528.4	824.9	674.5	760.9	557.3	566.4	528.4
Sat2	A0A0G2K1J8	Spermidine/spermine N1-acetyltransferase family member 2 OS=Rattus norvegicus OX=10116 GN=Sat2 PE=1 SV=1	1	1.94	532.667	400.667	0.0220533	0.425038	1.32945	0.410831	0.0220533	0.425038	0.75219	-0.410831	519.1	482.9	596	403	424.3	374.7	519.1	482.9	596	403	424.3	374.7
Sbno2	A0A0G2JZZ8	Strawberry notch homolog (Drosophila) (Predicted), isoform CRA_c OS=Rattus norvegicus OX=10116 GN=Sbno2 PE=3 SV=1	1	2.08	240.767	383.867	0.00885615	0.403513	0.627214	-0.67297	0.00885615	0.403513	1.59435	0.67297	276.7	221.2	224.4	428.6	346.3	376.7	276.7	221.2	224.4	428.6	346.3	376.7
Scrn1	Q6AY84	Secernin-1 OS=Rattus norvegicus OX=10116 GN=Scrn1 PE=1 SV=1	3	9.3	698.6	476.2	0.0445875	0.459702	1.46703	0.552899	0.0445875	0.459702	0.681649	-0.552899	616.6	665.7	813.5	392.8	472.6	563.2	616.6	665.7	813.5	392.8	472.6	563.2
Sema4b	F1LSV0	RCG24677, isoform CRA_a OS=Rattus norvegicus OX=10116 GN=Sema4b PE=1 SV=3	2	6.53	841.3	1042.8	0.0180599	0.413765	0.80677	-0.30977	0.0180599	0.413765	1.23951	0.30977	839.5	781.8	902.6	1112.9	979.2	1036.3	839.5	781.8	902.6	1112.9	979.2	1036.3
Sergef	A0A8I6A4R2	Secretion-regulating guanine nucleotide exchange factor OS=Rattus norvegicus OX=10116 GN=Sergef PE=1 SV=1	1	2.24	398.167	504.5	0.027175	0.432988	0.78923	-0.341482	0.027175	0.432988	1.26706	0.341482	411.5	368	415	497.9	460.8	554.8	411.5	368	415	497.9	460.8	554.8
Serpina4	A0A8I5ZZZ2	Serpin family A member 4 OS=Rattus norvegicus OX=10116 GN=Serpina4 PE=1 SV=1	9	35.21	2277.07	1896.9	0.04244	0.449612	1.20041	0.263533	0.04244	0.449612	0.833045	-0.263533	2292.2	2432.3	2106.7	1872.3	2061.1	1757.3	2292.2	2432.3	2106.7	1872.3	2061.1	1757.3
Setbp1	F1M4Q7	SET-binding protein 1 OS=Rattus norvegicus OX=10116 GN=Setbp1 PE=4 SV=4	1	2.25	535.567	651.867	0.038322	0.440398	0.821589	-0.283511	0.038322	0.440398	1.21715	0.283511	582.5	484.3	539.9	631.1	621.8	702.7	582.5	484.3	539.9	631.1	621.8	702.7
Sfr1	Q6TXG9	Swi5-dependent recombination DNA repair protein 1 homolog OS=Rattus norvegicus OX=10116 GN=Sfr1 PE=2 SV=1	2	5.39	62.0667	50.3667	0.0129434	0.403513	1.2323	0.301349	0.0129434	0.403513	0.811493	-0.301349	65.5	59	61.7	54.3	48.9	47.9	65.5	59	61.7	54.3	48.9	47.9
Ska3	B2GUZ2	Spindle and kinetochore-associated protein 3 OS=Rattus norvegicus OX=10116 GN=Ska3 PE=2 SV=1	1	2.15	580	895.067	0.00580257	0.403513	0.647996	-0.625942	0.00580257	0.403513	1.54322	0.625942	584.7	605.3	550	792.8	905	987.4	584.7	605.3	550	792.8	905	987.4
Slc12a7	Q5RK27	Solute carrier family 12 member 7 OS=Rattus norvegicus OX=10116 GN=Slc12a7 PE=2 SV=2	2	4.44	908.433	1270.53	0.0106119	0.403513	0.715002	-0.483982	0.0106119	0.403513	1.3986	0.483982	860.7	891.3	973.3	1285.9	1137.8	1387.9	860.7	891.3	973.3	1285.9	1137.8	1387.9
Slc16a7	Q63344	Monocarboxylate transporter 2 OS=Rattus norvegicus OX=10116 GN=Slc16a7 PE=1 SV=2	1	2.24	223.067	269.9	0.0481081	0.468704	0.826479	-0.27495	0.0481081	0.468704	1.20995	0.27495	208.2	219.1	241.9	296.6	255.9	257.2	208.2	219.1	241.9	296.6	255.9	257.2
Slc29a1	O54698	Equilibrative nucleoside transporter 1 OS=Rattus norvegicus OX=10116 GN=Slc29a1 PE=1 SV=3	2	6.31	437.2	306.167	0.02223	0.425038	1.42798	0.513976	0.02223	0.425038	0.70029	-0.513976	427.6	389.4	494.6	269.1	317.6	331.8	427.6	389.4	494.6	269.1	317.6	331.8
Slc37a4	A0A0G2JTY3	Solute carrier family 37 member 4 OS=Rattus norvegicus OX=10116 GN=Slc37a4 PE=1 SV=2	1	2.59	495.8	603.733	0.015321	0.403513	0.821223	-0.284153	0.015321	0.403513	1.2177	0.284153	499.1	509.9	478.4	561.8	601.4	648	499.1	509.9	478.4	561.8	601.4	648
Slc8a3	A0A8L2QN54	Sodium/calcium exchanger 3 OS=Rattus norvegicus OX=10116 GN=Slc8a3 PE=3 SV=1	4	9.91	844.6	1024.9	0.00143968	0.373601	0.82408	-0.279143	0.00143968	0.373601	1.21347	0.279143	804.1	851.2	878.5	1034.7	1030.2	1009.8	804.1	851.2	878.5	1034.7	1030.2	1009.8
Slc9b2	B2RYK8	RCG28722, isoform CRA_a OS=Rattus norvegicus OX=10116 GN=Slc9b2 PE=2 SV=1	3	5.2	1163.47	1414.27	0.0201247	0.416734	0.822664	-0.281624	0.0201247	0.416734	1.21556	0.281624	1210.6	1066.2	1213.6	1448.4	1322.9	1471.5	1210.6	1066.2	1213.6	1448.4	1322.9	1471.5
Smarcd1	D3ZBS9	SWI/SNF-related, matrix-associated, actin-dependent regulator of chromatin, subfamily d, member 1 OS=Rattus norvegicus OX=10116 GN=Smarcd1 PE=3 SV=2	2	5.4	255.867	308.367	0.00603911	0.403513	0.829748	-0.269255	0.00603911	0.403513	1.20518	0.269255	260.6	258	249	293.5	306.3	325.3	260.6	258	249	293.5	306.3	325.3
Smoc1	A0A8J8Y7C5	SPARC-related modular calcium-binding 1 OS=Rattus norvegicus OX=10116 GN=Smoc1 PE=1 SV=1	4	7.88	1852.13	1358.6	0.00867732	0.403513	1.36327	0.447067	0.00867732	0.403513	0.733533	-0.447067	2043.9	1737.6	1774.9	1304.9	1426.5	1344.4	2043.9	1737.6	1774.9	1304.9	1426.5	1344.4
Srpk2	B1WBT4	SFRS protein kinase 2 OS=Rattus norvegicus OX=10116 GN=Srpk2 PE=1 SV=1	1	3.77	587.167	424.667	0.0254702	0.430083	1.38265	0.467439	0.0254702	0.430083	0.723247	-0.467439	604.8	519.6	637.1	380.4	484.3	409.3	604.8	519.6	637.1	380.4	484.3	409.3
Styxl2	D3ZRM0	Dual specificity phosphatase 27, atypical OS=Rattus norvegicus OX=10116 GN=Styxl2 PE=1 SV=1	1	2.23	293.7	385.167	0.0315506	0.433539	0.762527	-0.39114	0.0315506	0.433539	1.31143	0.39114	328.6	280.3	272.2	394.9	343.1	417.5	328.6	280.3	272.2	394.9	343.1	417.5
Tagln	A0A0G2JWK7	Transgelin OS=Rattus norvegicus OX=10116 GN=Tagln PE=1 SV=2	12	87.69	9043.93	6710.9	0.0138446	0.403513	1.34765	0.430444	0.0138446	0.403513	0.742033	-0.430444	9608.7	8073.4	9449.7	6371.7	7244.6	6516.4	9608.7	8073.4	9449.7	6371.7	7244.6	6516.4
Tbc1d12	M0R7T9	TBC1 domain family member 12 OS=Rattus norvegicus OX=10116 GN=Tbc1d12 PE=3 SV=1	1	2.35	194.2	246.467	0.00308875	0.392936	0.787936	-0.343849	0.00308875	0.392936	1.26914	0.343849	186	190.6	206	239.7	242.3	257.4	186	190.6	206	239.7	242.3	257.4
Tcea1	Q4KLL0	Transcription elongation factor A protein 1 OS=Rattus norvegicus OX=10116 GN=Tcea1 PE=1 SV=1	6	13.22	3192.8	2464.57	0.0311547	0.433539	1.29548	0.373488	0.0311547	0.433539	0.771914	-0.373488	3121.4	2893.8	3563.2	2312	2669.8	2411.9	3121.4	2893.8	3563.2	2312	2669.8	2411.9
Tgfbi	A0A8I5ZSM4	Transforming growth factor-beta-induced protein ig-h3 OS=Rattus norvegicus OX=10116 GN=Tgfbi PE=1 SV=1	1	189.85	13544.7	9825.37	0.0104569	0.403513	1.37855	0.463149	0.0104569	0.403513	0.725401	-0.463149	14957.9	12881.4	12794.9	9049.4	9973	10453.7	14957.9	12881.4	12794.9	9049.4	9973	10453.7
Timm9	Q9WV97	Mitochondrial import inner membrane translocase subunit Tim9 OS=Rattus norvegicus OX=10116 GN=Timm9 PE=1 SV=3	2	3.88	12.9333	9.6	0.0183628	0.413765	1.34722	0.429988	0.0183628	0.413765	0.742268	-0.429988	11.8	14.4	12.6	10	10	8.8	11.8	14.4	12.6	10	10	8.8
Timp2	P30121	Metalloproteinase inhibitor 2 OS=Rattus norvegicus OX=10116 GN=Timp2 PE=1 SV=3	7	14.43	2227.13	1786.03	0.00397536	0.392936	1.24697	0.318429	0.00397536	0.392936	0.801943	-0.318429	2369.8	2138.2	2173.4	1811.8	1754.4	1791.9	2369.8	2138.2	2173.4	1811.8	1754.4	1791.9
Tmed7	D3ZTX0	Transmembrane emp24 domain-containing protein 7 OS=Rattus norvegicus OX=10116 GN=Tmed7 PE=1 SV=1	4	18.52	3126.13	2546.97	0.0453038	0.459702	1.22739	0.295599	0.0453038	0.459702	0.814734	-0.295599	3482.6	2971	2924.8	2425	2486	2729.9	3482.6	2971	2924.8	2425	2486	2729.9
Tmlhe	Q91ZW6	Trimethyllysine dioxygenase, mitochondrial OS=Rattus norvegicus OX=10116 GN=Tmlhe PE=1 SV=2	3	6.81	560.6	765.167	0.0387802	0.440398	0.732651	-0.448802	0.0387802	0.440398	1.36491	0.448802	655.8	509.4	516.6	856.3	694.4	744.8	655.8	509.4	516.6	856.3	694.4	744.8
Tnc	B2LYI9	Tenascin C OS=Rattus norvegicus OX=10116 GN=Tnc PE=2 SV=1	16	395.64	37466.7	27745.1	0.0192674	0.413806	1.35039	0.433379	0.0192674	0.413806	0.740525	-0.433379	41303.6	35498.6	35598	25509	26639.5	31086.7	41303.6	35498.6	35598	25509	26639.5	31086.7
Tom1	A0A8I6ACG3	Target of myb1 membrane-trafficking protein OS=Rattus norvegicus OX=10116 GN=Tom1 PE=1 SV=1	2	8.45	256.233	310.1	0.00168758	0.373601	0.826293	-0.275275	0.00168758	0.373601	1.21023	0.275275	261	248.1	259.6	305.6	302.9	321.8	261	248.1	259.6	305.6	302.9	321.8
Tpm1	A0A8I6GC15	Tropomyosin alpha-1 chain OS=Rattus norvegicus OX=10116 GN=Tpm1 PE=1 SV=1	1	352.76	344.467	422.933	0.0152299	0.403513	0.81447	-0.296066	0.0152299	0.403513	1.22779	0.296066	345.6	370.7	317.1	438.8	400.6	429.4	345.6	370.7	317.1	438.8	400.6	429.4
Tppp3	Q5PPN5	Tubulin polymerization-promoting protein family member 3 OS=Rattus norvegicus OX=10116 GN=Tppp3 PE=2 SV=1	10	46.86	5522.83	3639.87	0.0161649	0.403513	1.51732	0.601523	0.0161649	0.403513	0.659058	-0.601523	6182.4	4964.8	5421.3	3215.8	3461.5	4242.3	6182.4	4964.8	5421.3	3215.8	3461.5	4242.3
Trim47	D3ZA22	Similar to Tripartite motif protein 47 OS=Rattus norvegicus OX=10116 GN=Trim47 PE=1 SV=1	2	4.69	80.8667	55	0.031667	0.433539	1.4703	0.556114	0.031667	0.433539	0.680132	-0.556114	92	68.4	82.2	49.1	53	62.9	92	68.4	82.2	49.1	53	62.9
Trmt1l	A0A8L2Q0A9	TRMT1-like protein OS=Rattus norvegicus OX=10116 GN=Trmt1l PE=1 SV=1	1	2.23	389.8	558.3	0.00738348	0.403513	0.698191	-0.518306	0.00738348	0.403513	1.43227	0.518306	358.7	443.7	367	586.3	568.7	519.9	358.7	443.7	367	586.3	568.7	519.9
Ttf2	A0A0G2K8A6	Transcription termination factor 2 OS=Rattus norvegicus OX=10116 GN=Ttf2 PE=1 SV=2	1	3.1	413.933	526.067	0.0380152	0.440398	0.786846	-0.345847	0.0380152	0.440398	1.2709	0.345847	451.5	388.4	401.9	576.1	533.8	468.3	451.5	388.4	401.9	576.1	533.8	468.3
Tuba8	A0A8I5ZN97	Tubulin alpha chain OS=Rattus norvegicus OX=10116 GN=Tuba8 PE=1 SV=1	3	113.26	1613.4	1939.23	0.0428381	0.450035	0.831978	-0.265382	0.0428381	0.450035	1.20195	0.265382	1720.2	1418.9	1701.1	1881	1890.2	2046.5	1720.2	1418.9	1701.1	1881	1890.2	2046.5
Txlnb	A0A0G2K2T1	Taxilin beta OS=Rattus norvegicus OX=10116 GN=Txlnb PE=1 SV=2	1	0	54.1333	80.1667	0.00147978	0.373601	0.67526	-0.566485	0.00147978	0.373601	1.48091	0.566485	50.8	50.9	60.7	81.4	79.1	80	50.8	50.9	60.7	81.4	79.1	80
Vat1l	M0R3N4	Vesicle amine transport 1-like OS=Rattus norvegicus OX=10116 GN=Vat1l PE=1 SV=3	1	2.32	561.9	447.1	0.000444249	0.36403	1.25677	0.329716	0.000444249	0.36403	0.795693	-0.329716	543.9	568.9	572.9	453.7	435.4	452.2	543.9	568.9	572.9	453.7	435.4	452.2
Vcan	D4A8Y6	Versican core protein OS=Rattus norvegicus OX=10116 GN=Vcan PE=3 SV=3	2	153.69	14190.6	9935.83	0.00332332	0.392936	1.42823	0.514226	0.00332332	0.392936	0.700168	-0.514226	15171.5	14067.3	13333.1	9150.7	10068.4	10588.4	15171.5	14067.3	13333.1	9150.7	10068.4	10588.4
Vcan	Q9ERB4	Versican core protein (Fragment) OS=Rattus norvegicus OX=10116 GN=Vcan PE=2 SV=2	2	150.62	2744.9	1220.27	0.00704795	0.403513	2.24943	1.16956	0.00704795	0.403513	0.444558	-1.16956	3014.1	2355.2	2865.4	830.8	1605.6	1224.4	3014.1	2355.2	2865.4	830.8	1605.6	1224.4
Vim	P31000	Vimentin OS=Rattus norvegicus OX=10116 GN=Vim PE=1 SV=2	29	583.79	54714.6	43178.6	0.0316763	0.433539	1.26717	0.341609	0.0316763	0.433539	0.789161	-0.341609	60251.4	48375	55517.5	41791.8	42952.8	44791.3	60251.4	48375	55517.5	41791.8	42952.8	44791.3
Yap1	A0A8L2R8L7	Transcriptional coactivator YAP1 OS=Rattus norvegicus OX=10116 GN=Yap1 PE=1 SV=1	1	1.98	320.167	248.8	0.0118189	0.403513	1.28684	0.363837	0.0118189	0.403513	0.777095	-0.363837	321.1	331.6	307.8	254.8	270.8	220.8	321.1	331.6	307.8	254.8	270.8	220.8
Zfp687	D3ZT56	Zinc finger protein 687 OS=Rattus norvegicus OX=10116 GN=Zfp687 PE=1 SV=1	1	2.34	366.233	485.633	0.0370296	0.440398	0.754135	-0.407104	0.0370296	0.440398	1.32602	0.407104	333.4	423.7	341.6	445.6	477	534.3	333.4	423.7	341.6	445.6	477	534.3
