# Supplementary material for: Multi-Omics insights into the molecular mechanisms of trochlear dysplasia: A proteomic and metabolomic study in rats
Source: PLoS One. 2025 Aug 11;20(8):e0325562. doi: 10.1371/journal.pone.0325562 (PMC12338795; doi:10.1371/journal.pone.0325562)
Supplement: S1 File — (ZIP) [file pone.0325562.s001.zip › S1_File/Metabolomic analysis/Statistical Analysis/TOTAL/pie data matrix.xlsx]

## Sheet: pie-data
Super Class	freq	Percentage
Alkaloids and derivatives	4	0.632%
Benzenoids	45	7.109%
Homogeneous metal compounds	1	0.158%
Hydrocarbons	4	0.632%
Lignans, neolignans and related compounds	3	0.474%
Lipids and lipid-like molecules	286	45.182%
Nucleosides, nucleotides, and analogues	12	1.896%
Organic acids and derivatives	70	11.058%
Organic compounds	1	0.158%
Organic nitrogen compounds	22	3.476%
Organic oxygen compounds	55	8.689%
Organoheterocyclic compounds	76	12.006%
Organosulfur compounds	1	0.158%
Others	16	2.528%
Phenylpropanoids and polyketides	37	5.845%
	633
