# Supplementary material for: Multi-Omics insights into the molecular mechanisms of trochlear dysplasia: A proteomic and metabolomic study in rats
Source: PLoS One. 2025 Aug 11;20(8):e0325562. doi: 10.1371/journal.pone.0325562 (PMC12338795; doi:10.1371/journal.pone.0325562)
Supplement: S1 File — (ZIP) [file pone.0325562.s001.zip › S1_File/Proteomics analysis/GO Annotation Enrichment Analysis/M_vs_C/GO Annotation Enrichment Analysis.xlsx]

## Sheet: file explanation
表头名称	描述
ID	GO数据库的识别号
Description	GO条目名称
GeneRatio	映射到该GO条目的差异表达蛋白数量比上拥有GO注释的差异表达蛋白数量
BgRatio	映射到该GO条目的蛋白数量比上所有拥有GO注释的蛋白数量
FoldEnrichment	蛋白富集性程度值
pvalue	Fisher精确检验的打分值
p.adjust	fdr方法矫正后的pvalue
qvalue	矫正后的p值
Count	映射到该GO条目的差异表达蛋白数量
genes	映射到该GO条目的差异表达蛋白对应的基因名称

## Sheet: CC
ID	Description	GeneRatio	BgRatio	FoldEnrichment	pvalue	p.adjust	qvalue	Count	genes
GO:0031012	extracellular matrix	34/184	414/19178	8.55981	4.2e-22	8.568e-19	8.4836e-19	34	Col6a5/Col15a1/Tnc/Vcan/Mmp3/Clu/Aspn/Ogn/Mmp2/Col16a1/Col6a2/Fbln2/Tgfbi/Col6a3/Smoc1/Abi3bp/Comp/Lum/Col14a1/Hapln4/Col6a1/Acan/Col5a3/Angptl2/Col3a1/Timp2/Bgn/Fgf1/Dcn/Anxa2/Kazald1/Adamtsl4/Prelp/Ccn3
GO:0044421	extracellular region part	64/184	1879/19178	3.55008	2e-20	2.04e-17	2.01991e-17	64	Nbl1/Col6a5/Ahnak/Obscn/Col15a1/Tnc/Kif23/Adipoq/Vcan/Mmp3/Clu/Aspn/Ogn/Cdh13/Mmp2/Col16a1/Col6a2/Fbln2/Tgfbi/Gas6/Col6a3/Smoc1/Serpina4/C1s/Abi3bp/Comp/Lum/Col14a1/Lbp/Dpysl3/Sema4b/Fgf2/Parp3/C2/Chid1/Rnase4/Hapln4/Cilp2/Col6a1/Cpxm2/Acan/Mup5/Igfbp7/Col5a3/Cfd/Enpp1/Angptl2/Bmp3/S100b/Dbi/Col3a1/Anxa5/Timp2/Igfbp6/Bgn/Fgf1/Dcn/Anxa2/Kazald1/Adamtsl4/Olfml1/Nenf/Prelp/Ccn3
GO:0062023	collagen-containing extracellular matrix	25/184	251/19178	10.3813	1.9e-18	1.292e-15	1.27927e-15	25	Col15a1/Tnc/Vcan/Clu/Col16a1/Col6a2/Fbln2/Tgfbi/Smoc1/Abi3bp/Comp/Lum/Col14a1/Hapln4/Col6a1/Acan/Col5a3/Angptl2/Col3a1/Timp2/Anxa2/Kazald1/Adamtsl4/Prelp/Ccn3
GO:0005576	extracellular region	68/184	2349/19178	3.01725	5.3e-18	2.703e-15	2.67638e-15	68	Nbl1/Col6a5/Ahnak/Obscn/Col15a1/Tnc/Kif23/Adipoq/Vcan/Mmp3/Clu/Aebp1/Aspn/Ogn/Cdh13/Mmp2/Col16a1/Col6a2/Fbln2/Tgfbi/Gas6/Col6a3/Smoc1/Serpina4/C1s/Abi3bp/Comp/Lum/Col14a1/Lbp/Dpysl3/Sema4b/Fgf2/Parp3/C2/Chid1/Rnase4/Dpt/Hapln4/Cilp2/Col6a1/Cpxm2/Acan/Mup5/Igfbp7/Col5a3/Cfd/Enpp1/Angptl2/Bmp3/S100b/Dbi/Col3a1/Anxa5/Timp2/Igfbp6/Bgn/Fgf1/Dcn/Anxa2/Kazald1/Adamtsl4/Pdgfrl/Fibin/Olfml1/Nenf/Prelp/Ccn3
GO:0005615	extracellular space	53/184	1654/19178	3.33984	1.5e-15	6.12e-13	6.05972e-13	53	Nbl1/Ahnak/Obscn/Col15a1/Tnc/Adipoq/Mmp3/Clu/Aspn/Cdh13/Mmp2/Col16a1/Col6a2/Tgfbi/Gas6/Col6a3/Smoc1/Serpina4/C1s/Comp/Lum/Col14a1/Lbp/Dpysl3/Sema4b/Fgf2/C2/Chid1/Rnase4/Cilp2/Col6a1/Cpxm2/Acan/Mup5/Igfbp7/Col5a3/Cfd/Enpp1/Angptl2/Bmp3/S100b/Dbi/Col3a1/Anxa5/Timp2/Igfbp6/Bgn/Fgf1/Dcn/Anxa2/Olfml1/Nenf/Prelp
GO:0005581	collagen trimer	13/184	63/19178	21.5074	2.6e-14	8.84e-12	8.75293e-12	13	Col15a1/P4ha2/Adipoq/Col16a1/P4ha1/Cert1/Col6a3/Lum/Col14a1/Col6a1/Col5a3/Col3a1/Dcn
GO:0044420	extracellular matrix component	8/184	62/19178	13.4488	1.3e-07	3.78857e-05	3.17869e-05	8	Tnc/Vcan/Col16a1/Lum/Hapln4/Acan/Col5a3/Col3a1
GO:0099512	supramolecular fiber	27/184	914/19178	3.07895	1.9e-07	4.692e-05	4.12476e-05	27	Lmna/Ahnak/Obscn/Arhgap4/Tpm1/Myom1/Kif23/Mmp2/Col16a1/Ska3/Tuba8/Slc8a3/Map6/Lum/Dpysl3/Cttn/Actbl2/Eml5/Col5a3/Parva/Vim/Myot/Dbi/Col3a1/Anxa5/Dcn/Tppp3
GO:0099081	supramolecular polymer	27/184	922/19178	3.05224	2.3e-07	4.692e-05	4.64578e-05	27	Lmna/Ahnak/Obscn/Arhgap4/Tpm1/Myom1/Kif23/Mmp2/Col16a1/Ska3/Tuba8/Slc8a3/Map6/Lum/Dpysl3/Cttn/Actbl2/Eml5/Col5a3/Parva/Vim/Myot/Dbi/Col3a1/Anxa5/Dcn/Tppp3
GO:0099080	supramolecular complex	27/184	923/19178	3.04893	2.3e-07	4.692e-05	4.64578e-05	27	Lmna/Ahnak/Obscn/Arhgap4/Tpm1/Myom1/Kif23/Mmp2/Col16a1/Ska3/Tuba8/Slc8a3/Map6/Lum/Dpysl3/Cttn/Actbl2/Eml5/Col5a3/Parva/Vim/Myot/Dbi/Col3a1/Anxa5/Dcn/Tppp3
GO:0005614	interstitial matrix	5/184	16/19178	32.5713	3.1e-07	5.74909e-05	5.69246e-05	5	Tnc/Abi3bp/Col14a1/Kazald1/Adamtsl4
GO:0098966	perisynaptic extracellular matrix	4/184	8/19178	52.1141	5.6e-07	9.52e-05	9.42623e-05	4	Tnc/Vcan/Hapln4/Acan
GO:0099535	synapse-associated extracellular matrix	4/184	9/19178	46.3237	1e-06	0.000156923	0.000155377	4	Tnc/Vcan/Hapln4/Acan
GO:0005583	fibrillar collagen trimer	4/184	11/19178	37.9012	2.6e-06	0.0003536	0.000350117	4	Col16a1/Lum/Col5a3/Col3a1
GO:0098643	banded collagen fibril	4/184	11/19178	37.9012	2.6e-06	0.0003536	0.000350117	4	Col16a1/Lum/Col5a3/Col3a1
GO:0099544	perisynaptic space	4/184	12/19178	34.7428	3.8e-06	0.0004845	0.000479728	4	Tnc/Vcan/Hapln4/Acan
GO:0005604	basement membrane	8/184	116/19178	7.18816	1.6e-05	0.00192	0.00185771	8	Col15a1/Tnc/Tgfbi/Smoc1/Col6a1/Acan/Timp2/Anxa2
GO:0098644	complex of collagen trimers	4/184	19/19178	21.9428	2.8e-05	0.00317333	0.00301302	4	Col16a1/Lum/Col5a3/Col3a1
GO:0072534	perineuronal net	3/184	7/19178	44.6693	3e-05	0.00322105	0.00318933	3	Vcan/Hapln4/Acan
GO:0042383	sarcolemma	9/184	177/19178	5.29974	5.4e-05	0.005508	0.00545375	9	Ahnak/Obscn/Col6a2/Col6a3/Slc8a3/Col6a1/Anxa5/Bgn/Anxa2
GO:0098798	mitochondrial protein complex	11/184	333/19178	3.44298	0.00039	0.0378857	0.0377248	11	Mrpl37/Pnpt1/Cox7a2l/Ndufs7/Ndufs8/Dnajc11/Atp5me/Mrps25/Ndufa5/Atp5mk/Timm9
GO:0098800	inner mitochondrial membrane protein complex	8/184	192/19178	4.34284	0.00054	0.0459	0.0514873	8	Cox7a2l/Ndufs7/Ndufs8/Dnajc11/Atp5me/Ndufa5/Atp5mk/Timm9
GO:0005588	collagen type V trimer	2/184	4/19178	52.1141	0.00054	0.0459	0.0514873	2	Col16a1/Col5a3
GO:0016222	procollagen-proline 4-dioxygenase complex	2/184	4/19178	52.1141	0.00054	0.0459	0.0514873	2	P4ha2/P4ha1
GO:0043292	contractile fiber	9/184	247/19178	3.79779	0.00065	0.05304	0.0613322	9	Ahnak/Obscn/Tpm1/Myom1/Mmp2/Parva/Myot/Dbi/Anxa5
GO:0031252	cell leading edge	12/184	432/19178	2.89523	0.00098	0.0768923	0.0896777	12	Tpm1/Pxn/Ctnna2/Abi3bp/Dpysl3/Cttn/Lima1/Parva/Vim/S100b/Myadm/Anxa2
GO:0030016	myofibril	8/184	237/19178	3.51825	0.0021	0.158667	0.174302	8	Ahnak/Obscn/Tpm1/Myom1/Mmp2/Parva/Myot/Anxa5
GO:0044455	mitochondrial membrane part	9/184	312/19178	3.00658	0.00325	0.236786	0.246249	9	Ccdc51/Cox7a2l/Ndufs7/Ndufs8/Dnajc11/Atp5me/Ndufa5/Atp5mk/Timm9
GO:0044429	mitochondrial part	19/184	997/19178	1.9863	0.00342	0.240579	0.255834	19	Ccdc51/Mrpl37/Clu/Pnpt1/Slc8a3/Cox7a2l/Mgst1/Ndufs7/Ndufs8/Dnajc11/Rtn4ip1/Atp5me/Mrps25/Ndufa5/Mavs/Tmlhe/Atp5mk/Ak4/Timm9
GO:0005740	mitochondrial envelope	15/184	747/19178	2.09294	0.00569	0.3828	0.363857	15	Ccdc51/Clu/Pnpt1/Slc8a3/Cox7a2l/Mgst1/Ndufs7/Ndufs8/Dnajc11/Rtn4ip1/Atp5me/Ndufa5/Mavs/Atp5mk/Timm9
GO:0044449	contractile fiber part	7/184	224/19178	3.25713	0.00598	0.3828	0.375439	7	Ahnak/Obscn/Myom1/Mmp2/Parva/Myot/Anxa5
GO:0099513	polymeric cytoskeletal fiber	14/184	680/19178	2.14588	0.00605	0.3828	0.378172	14	Lmna/Arhgap4/Tpm1/Kif23/Ska3/Tuba8/Slc8a3/Map6/Dpysl3/Cttn/Actbl2/Eml5/Vim/Tppp3
GO:0031966	mitochondrial membrane	14/184	682/19178	2.13958	0.0062	0.3828	0.383948	14	Ccdc51/Clu/Slc8a3/Cox7a2l/Mgst1/Ndufs7/Ndufs8/Dnajc11/Rtn4ip1/Atp5me/Ndufa5/Mavs/Atp5mk/Timm9
GO:0001726	ruffle	6/184	172/19178	3.63587	0.00638	0.3828	0.390739	6	Tpm1/Cttn/Lima1/S100b/Myadm/Anxa2
GO:0005788	endoplasmic reticulum lumen	4/184	85/19178	4.90486	0.00908	0.48909	0.477191	4	P4ha2/Clu/P4ha1/Rcn2
GO:0005743	mitochondrial inner membrane	10/184	443/19178	2.35278	0.01065	0.529902	0.51704	10	Ccdc51/Clu/Cox7a2l/Ndufs7/Ndufs8/Dnajc11/Atp5me/Ndufa5/Atp5mk/Timm9
GO:0030027	lamellipodium	6/184	197/19178	3.17446	0.01199	0.580688	0.54654	6	Pxn/Ctnna2/Abi3bp/Dpysl3/Cttn/Parva
GO:0032991	protein-containing complex	74/184	6161/19178	1.25189	0.01224	0.580688	0.551649	74	Nsmce1/Ahnak/Ctu2/Col15a1/Hltf/Mecp2/Tpm1/Ccdc51/Ctnna2/P4ha2/Gatad2b/Slc12a7/Tnc/Kif23/Adipoq/Mmp3/Mrpl37/Clu/Lrrc8d/Sfr1/Aspn/Cdh13/Col16a1/Col6a2/Ska3/Anapc4/P4ha1/Atf7ip/Cert1/Pnpt1/Col6a3/AABR07004876.1/Comp/Cox7a2l/Ino80/Cenpc/Armc8/Ndufs7/Lum/Smarcd1/Col14a1/Ndufs8/Pym1/Ciao2a/Dpysl3/Dnajc11/C2/Rnase4/Cttn/Actbl2/Col6a1/E2f4/Rabggtb/Col5a3/Parva/Vim/Cavin1/Dbi/Pkm/Col3a1/Atp5me/Igfbp6/Dcn/…
GO:1990204	oxidoreductase complex	5/184	144/19178	3.61904	0.0127	0.588818	0.560755	5	P4ha2/P4ha1/Ndufs7/Ndufs8/Ndufa5
GO:0030017	sarcomere	6/184	211/19178	2.96384	0.01633	0.73517	0.621432	6	Obscn/Myom1/Mmp2/Parva/Myot/Anxa5
GO:0005739	mitochondrion	25/184	1679/19178	1.55194	0.01828	0.73517	0.647583	25	Ccdc51/Mmp3/Mrpl37/Clu/Cert1/Pnpt1/Slc8a3/Cox7a2l/Mgst1/Ndufs7/Ndufs8/Dnajc11/Rtn4ip1/Kifbp/Cavin1/Atp5me/Mrps25/Alkbh3/Ndufa5/Mavs/Nenf/Tmlhe/Atp5mk/Ak4/Timm9
GO:0015629	actin cytoskeleton	10/184	497/19178	2.09715	0.02197	0.816	0.688326	10	Ahnak/Tpm1/Pxn/Ctnna2/Dpysl3/Cttn/Actbl2/Lima1/Parva/Myadm
GO:0031430	M band	2/184	24/19178	8.68569	0.022	0.816	0.688618	2	Obscn/Myom1
GO:0019866	organelle inner membrane	10/184	501/19178	2.0804	0.02307	0.840407	0.698709	10	Ccdc51/Clu/Cox7a2l/Ndufs7/Ndufs8/Dnajc11/Atp5me/Ndufa5/Atp5mk/Timm9
GO:0005747	mitochondrial respiratory chain complex I	3/184	66/19178	4.73765	0.02558	0.86282	0.719995	3	Ndufs7/Ndufs8/Ndufa5
GO:0030964	NADH dehydrogenase complex	3/184	66/19178	4.73765	0.02558	0.86282	0.719995	3	Ndufs7/Ndufs8/Ndufa5
GO:0045271	respiratory chain complex I	3/184	66/19178	4.73765	0.02558	0.86282	0.719995	3	Ndufs7/Ndufs8/Ndufa5
GO:0031967	organelle envelope	18/184	1138/19178	1.6486	0.0256	0.86282	0.720153	18	Lmna/Ccdc51/Clu/Pnpt1/Slc8a3/Cox7a2l/Mgst1/Ndufs7/Ndufs8/Dnajc11/Rtn4ip1/Atp5me/Parp16/Ndufa5/Mavs/Scrn1/Atp5mk/Timm9
GO:0031975	envelope	18/184	1139/19178	1.64715	0.0258	0.86282	0.721718	18	Lmna/Ccdc51/Clu/Pnpt1/Slc8a3/Cox7a2l/Mgst1/Ndufs7/Ndufs8/Dnajc11/Rtn4ip1/Atp5me/Parp16/Ndufa5/Mavs/Scrn1/Atp5mk/Timm9
GO:0005753	mitochondrial proton-transporting ATP synthase complex	2/184	27/19178	7.72061	0.02746	0.8799	0.734067	2	Atp5me/Atp5mk
GO:0005746	mitochondrial respiratory chain	4/184	121/19178	3.44556	0.02929	0.8799	0.74647	4	Cox7a2l/Ndufs7/Ndufs8/Ndufa5
GO:0098803	respiratory chain complex	4/184	121/19178	3.44556	0.02929	0.8799	0.74647	4	Cox7a2l/Ndufs7/Ndufs8/Ndufa5
GO:0005741	mitochondrial outer membrane	5/184	179/19178	2.9114	0.02933	0.8799	0.746728	5	Slc8a3/Mgst1/Dnajc11/Rtn4ip1/Mavs
GO:0016469	proton-transporting two-sector ATPase complex	3/184	71/19178	4.40401	0.03086	0.912383	0.756224	3	Rnase4/Atp5me/Atp5mk
GO:0000790	nuclear chromatin	4/184	126/19178	3.30883	0.03327	0.946333	0.769818	4	Gatad2b/Sfr1/Ino80/Smarcd1
GO:0016342	catenin complex	2/184	30/19178	6.94855	0.0334	0.946333	0.770508	2	Ctnna2/Cdh13
GO:0097440	apical dendrite	2/184	30/19178	6.94855	0.0334	0.946333	0.770508	2	Clu/Enpp1
GO:0005884	actin filament	4/184	130/19178	3.20702	0.03668	0.9894	0.786651	4	Tpm1/Dpysl3/Cttn/Actbl2
GO:0070469	respiratory chain	4/184	130/19178	3.20702	0.03668	0.9894	0.786651	4	Cox7a2l/Ndufs7/Ndufs8/Ndufa5
GO:0005829	cytosol	43/184	3444/19178	1.30134	0.03718	0.9894	0.788915	43	Ahnak/Ctu2/Arhgap4/Mecp2/Srpk2/Pxn/P4ha2/Cdc37l1/Ttf2/Mmp3/Clu/Ska3/Atf7ip/Cert1/Pnpt1/Fndc3a/Sergef/Ino80/Tom1/Armc8/Ciao2a/Dpysl3/Trim47/Cip2a/Cttn/Zfp687/Cand2/Parva/Vim/Cavin1/Ampd1/Pkm/Anxa5/Nt5e/Fgf1/Cnbp/Anxa2/Yap1/Alkbh3/Camk1/Eif2b5/Cct6b/Atox1
GO:0070013	intracellular organelle lumen	44/184	3554/19178	1.29039	0.03964	0.99731	0.799387	44	Nsmce1/Lmna/Arhgap4/Mecp2/Srpk2/P4ha2/Gatad2b/Mrpl37/Clu/Sfr1/Anapc4/P4ha1/Atf7ip/Cert1/Pnpt1/Sergef/Setbp1/Ino80/Cenpc/Armc8/Smarcd1/Ciao2a/Dnajc11/Parp3/Nmd3/Hmgn5/Actbl2/Zfp687/E2f4/Vim/Nt5e/Fgf1/Yap1/Tcea1/Mrps25/Chaf1b/Alkbh3/Rcn2/Slc16a7/Cdyl/Neu1/Tmlhe/Ak4/Timm9
GO:0031974	membrane-enclosed lumen	44/184	3555/19178	1.29003	0.03981	0.99731	0.800072	44	Nsmce1/Lmna/Arhgap4/Mecp2/Srpk2/P4ha2/Gatad2b/Mrpl37/Clu/Sfr1/Anapc4/P4ha1/Atf7ip/Cert1/Pnpt1/Sergef/Setbp1/Ino80/Cenpc/Armc8/Smarcd1/Ciao2a/Dnajc11/Parp3/Nmd3/Hmgn5/Actbl2/Zfp687/E2f4/Vim/Nt5e/Fgf1/Yap1/Tcea1/Mrps25/Chaf1b/Alkbh3/Rcn2/Slc16a7/Cdyl/Neu1/Tmlhe/Ak4/Timm9
GO:0043233	organelle lumen	44/184	3555/19178	1.29003	0.03981	0.99731	0.800072	44	Nsmce1/Lmna/Arhgap4/Mecp2/Srpk2/P4ha2/Gatad2b/Mrpl37/Clu/Sfr1/Anapc4/P4ha1/Atf7ip/Cert1/Pnpt1/Sergef/Setbp1/Ino80/Cenpc/Armc8/Smarcd1/Ciao2a/Dnajc11/Parp3/Nmd3/Hmgn5/Actbl2/Zfp687/E2f4/Vim/Nt5e/Fgf1/Yap1/Tcea1/Mrps25/Chaf1b/Alkbh3/Rcn2/Slc16a7/Cdyl/Neu1/Tmlhe/Ak4/Timm9
GO:0032994	protein-lipid complex	2/184	34/19178	6.13107	0.04202	0.99731	0.808574	2	Clu/Dbi
GO:0098688	parallel fiber to Purkinje cell synapse	2/184	34/19178	6.13107	0.04202	0.99731	0.808574	2	Ctnna2/Slc16a7
GO:0030018	Z disc	4/184	136/19178	3.06554	0.04216	0.99731	0.809088	4	Obscn/Parva/Myot/Anxa5
GO:0005874	microtubule	8/184	406/19178	2.05376	0.04252	0.99731	0.810398	8	Arhgap4/Kif23/Ska3/Tuba8/Slc8a3/Map6/Eml5/Tppp3
GO:0045259	proton-transporting ATP synthase complex	2/184	35/19178	5.9559	0.04429	0.99731	0.816586	2	Atp5me/Atp5mk
GO:0045202	synapse	22/184	1562/19178	1.468	0.0445	0.99731	0.817293	22	Mecp2/Ctnna2/Slc12a7/Vcan/Clu/Cdh13/Slc29a1/Abi3bp/Slc8a3/Ndufs7/Dpysl3/Sema4b/Hapln4/Cttn/Actbl2/Acan/Enpp1/Dbi/Anxa5/Nt5e/Slc16a7/Camk1
GO:0001725	stress fiber	3/184	84/19178	3.72244	0.04706	0.99731	0.825498	3	Tpm1/Pxn/Lima1
GO:0097517	contractile actin filament bundle	3/184	84/19178	3.72244	0.04706	0.99731	0.825498	3	Tpm1/Pxn/Lima1
GO:0019867	outer membrane	5/184	205/19178	2.54215	0.04791	0.99731	0.828061	5	Slc8a3/Mgst1/Dnajc11/Rtn4ip1/Mavs
GO:0031968	organelle outer membrane	5/184	205/19178	2.54215	0.04791	0.99731	0.828061	5	Slc8a3/Mgst1/Dnajc11/Rtn4ip1/Mavs
GO:0044291	cell-cell contact zone	3/184	85/19178	3.67864	0.04845	0.998364	0.829651	3	Ahnak/Obscn/Anxa5

## Sheet: MF
ID	Description	GeneRatio	BgRatio	FoldEnrichment	pvalue	p.adjust	qvalue	Count	genes
GO:0005488	binding	146/173	13186/17905	1.14596	0.0005	0.180923	1	146	Chid1/Nsmce1/Ahnak/Obscn/Ctu2/Pkm/Hltf/Mecp2/Tagln/Srpk2/Tpm1/Rbm42/Pxn/Ctnna2/P4ha2/Gatad2b/Sbno2/Slc12a7/Sat2/Tnc/Dock9/Txlnb/Ppp1r12c/Myom1/Kif23/Adipoq/Ttf2/Vcan/Mmp3/Clu/Aebp1/Aspn/Cdh13/Mmp2/Col16a1/Col6a2/Anapc4/Fbln2/P4ha1/Cdyl/Tuba8/Anxa2/Cnbp/Cert1/Pnpt1/Crlf3/Tgfbi/Gas6/Dbi/Nfic/Anxa5/Trmt1l/Cip2a/Smoc1/Abcg3/Cnpy3/S100b/Ampd1/Bmp3/C1s/Timp2/Abi3bp/Map4k1/Setbp1/Comp/Slc8a3/Parva/Dcn/M…
GO:0005539	glycosaminoglycan binding	14/173	212/17905	6.83471	1.9e-08	4.704e-05	1	14	Vcan/Smoc1/Abi3bp/Comp/Dcn/Dpysl3/Fgf2/Hapln4/Acan/Col5a3/Bgn/Fgf1/Prelp/Ccn3
GO:0043167	ion binding	70/173	5624/17905	1.28819	0.00711	0.98784	1	70	Nsmce1/Obscn/Pkm/Hltf/Srpk2/Pxn/P4ha2/Gatad2b/Sat2/Kif23/Adipoq/Ttf2/Vcan/Mmp3/Aebp1/Aspn/Cdh13/Mmp2/Fbln2/P4ha1/Tuba8/Anxa2/Cnbp/Cert1/Gas6/Dbi/Anxa5/Trmt1l/Smoc1/Abcg3/S100b/Ampd1/C1s/Timp2/Abi3bp/Map4k1/Comp/Slc8a3/Ino80/Tom1/Ndufs7/Camk1/Alkbh3/Lima1/Atox1/Dpysl3/Nt5e/Fgf2/Rabggtb/Pbk/Rtn4ip1/Hapln4/Trim47/Cpxm2/Acan/Col5a3/Enpp1/Vat1l/Mgst1/Col3a1/Fgf1/Tcea1/Rcn2/Cct6b/Nenf/Tmlhe/Prelp/Ccn3/…
GO:0043169	cation binding	47/173	3503/17905	1.38863	0.0092	0.98784	1	47	Nsmce1/Pkm/Hltf/Srpk2/Pxn/P4ha2/Gatad2b/Sat2/Ttf2/Vcan/Mmp3/Aebp1/Aspn/Cdh13/Mmp2/Fbln2/P4ha1/Anxa2/Cnbp/Gas6/Anxa5/Trmt1l/Smoc1/S100b/Ampd1/C1s/Timp2/Comp/Slc8a3/Ndufs7/Alkbh3/Lima1/Atox1/Nt5e/Rabggtb/Rtn4ip1/Trim47/Cpxm2/Acan/Enpp1/Vat1l/Col3a1/Tcea1/Rcn2/Nenf/Tmlhe/Timm9
GO:0046872	metal ion binding	46/173	3406/17905	1.39779	0.00894	0.98784	1	46	Nsmce1/Pkm/Hltf/Srpk2/Pxn/P4ha2/Gatad2b/Ttf2/Vcan/Mmp3/Aebp1/Aspn/Cdh13/Mmp2/Fbln2/P4ha1/Anxa2/Cnbp/Gas6/Anxa5/Trmt1l/Smoc1/S100b/Ampd1/C1s/Timp2/Comp/Slc8a3/Ndufs7/Alkbh3/Lima1/Atox1/Nt5e/Rabggtb/Rtn4ip1/Trim47/Cpxm2/Acan/Enpp1/Vat1l/Col3a1/Tcea1/Rcn2/Nenf/Tmlhe/Timm9
GO:0043168	anion binding	37/173	2921/17905	1.31099	0.04709	1	1	37	Obscn/Pkm/Hltf/Srpk2/P4ha2/Kif23/Adipoq/Ttf2/Vcan/P4ha1/Tuba8/Anxa2/Cert1/Gas6/Dbi/Anxa5/Smoc1/Abcg3/Abi3bp/Map4k1/Comp/Ino80/Tom1/Camk1/Dpysl3/Fgf2/Pbk/Hapln4/Acan/Col5a3/Enpp1/Mgst1/Fgf1/Cct6b/Prelp/Ccn3/Ak4
GO:0005201	extracellular matrix structural constituent	9/173	70/17905	13.3068	2.3e-08	4.704e-05	1	9	Col15a1/Col16a1/Comp/Dcn/Hapln4/Col6a1/Col5a3/Col3a1/Prelp
GO:0097367	carbohydrate derivative binding	34/173	2260/17905	1.55704	0.00549	0.914144	1	34	Chid1/Obscn/Pkm/Hltf/Srpk2/Tnc/Kif23/Adipoq/Ttf2/Vcan/Tuba8/Dbi/Smoc1/Abcg3/Abi3bp/Map4k1/Comp/Dcn/Ino80/Camk1/Lbp/Dpysl3/Fgf2/Pbk/Hapln4/Acan/Col5a3/Enpp1/Bgn/Fgf1/Cct6b/Prelp/Ccn3/Ak4
GO:0042802	identical protein binding	31/173	2122/17905	1.51197	0.01212	1	1	31	Ahnak/Pkm/Tpm1/Ctnna2/Sat2/Myom1/Adipoq/Cdh13/P4ha1/Anxa2/Crlf3/Tgfbi/Dbi/Anxa5/Cip2a/S100b/Ampd1/C1s/Cenpc/Dpysl3/Fgf2/Emilin3/Enpp1/Vim/Mgst1/Igfbp6/Cavin1/Nbl1/Fibin/Slc16a7/Timm9
GO:0005102	signaling receptor binding	25/173	1676/17905	1.54381	0.01905	1	1	25	Pxn/Adipoq/Clu/Col16a1/Tgfbi/Gas6/Dbi/Anxa5/Cnpy3/S100b/Bmp3/Timp2/Comp/Smarcd1/Lbp/Sema4b/Fgf2/Ogn/Enpp1/Angptl2/Col3a1/Fgf1/Nbl1/Nenf/Ccn3
GO:0008092	cytoskeletal protein binding	22/173	1033/17905	2.2042	0.00041	0.16072	1	22	Obscn/Tagln/Tpm1/Pxn/Ctnna2/Myom1/Kif23/Clu/Anxa2/S100b/Ampd1/Abi3bp/Parva/Map6/Ino80/Lima1/Tppp3/Dpysl3/Cttn/Kifbp/Myot/Eml5
GO:0046914	transition metal ion binding	22/173	1107/17905	2.05685	0.00103	0.284853	1	22	Hltf/P4ha2/Gatad2b/Ttf2/Mmp3/Aebp1/Mmp2/P4ha1/Cnbp/S100b/Timp2/Alkbh3/Atox1/Nt5e/Rabggtb/Rtn4ip1/Trim47/Cpxm2/Enpp1/Vat1l/Tcea1/Tmlhe
GO:0005198	structural molecule activity	19/173	1067/17905	1.84297	0.0074	0.98784	1	19	Ahnak/Col15a1/Pxn/Ctnna2/Mrpl37/Col16a1/Tuba8/AABR07004876.1/Comp/Dcn/Hapln4/Actbl2/Col6a1/Col5a3/Vim/Col3a1/Lmna/Mrps25/Prelp
GO:0008270	zinc ion binding	16/173	756/17905	2.19042	0.00275	0.562435	1	16	Hltf/Gatad2b/Ttf2/Mmp3/Aebp1/Mmp2/Cnbp/S100b/Timp2/Rabggtb/Rtn4ip1/Trim47/Cpxm2/Enpp1/Vat1l/Tcea1
GO:0005518	collagen binding	9/173	72/17905	12.9371	3e-08	4.704e-05	1	9	Aebp1/Aspn/Col6a2/Tgfbi/Abi3bp/Comp/Dcn/Col6a1/Lum
GO:0005509	calcium ion binding	14/173	705/17905	2.05526	0.0086	0.98784	1	14	Vcan/Aspn/Cdh13/Fbln2/Anxa2/Gas6/Anxa5/Smoc1/S100b/C1s/Comp/Acan/Enpp1/Rcn2
GO:0044877	protein-containing complex binding	34/173	1522/17905	2.31202	3.1e-06	0.00310464	1	34	Tagln/Tpm1/Pxn/Ctnna2/Myom1/Vcan/Mmp3/Clu/Aebp1/Aspn/Cdh13/Col16a1/Col6a2/Anxa2/Tgfbi/Timp2/Abi3bp/Comp/Parva/Dcn/Lima1/Pym1/Fgf2/Nmd3/Hmgn5/Cttn/Col6a1/Enpp1/Vim/Col3a1/Atp5me/Lum/Fgf1/Ccn3
GO:0005515	protein binding	104/173	7673/17905	1.4028	3.3e-06	0.00310464	1	104	Nsmce1/Ahnak/Obscn/Pkm/Hltf/Mecp2/Tagln/Srpk2/Tpm1/Pxn/Ctnna2/Sbno2/Slc12a7/Sat2/Tnc/Dock9/Txlnb/Ppp1r12c/Myom1/Kif23/Adipoq/Vcan/Clu/Aebp1/Cdh13/Mmp2/Col16a1/Anapc4/P4ha1/Cdyl/Anxa2/Crlf3/Tgfbi/Gas6/Dbi/Nfic/Anxa5/Cip2a/Cnpy3/S100b/Ampd1/Bmp3/C1s/Timp2/Abi3bp/Comp/Slc8a3/Parva/Dcn/Map6/Ino80/Tom1/Cenpc/Ndufs7/Camk1/Smarcd1/Lima1/Lbp/Tppp3/Atox1/Dpysl3/Sema4b/Fgf2/Rabggtb/C2/Nmd3/Brd3/Cttn/Emilin…
GO:0016887	ATPase activity	10/173	442/17905	2.34156	0.01092	1	1	10	Hltf/Kif23/Ttf2/Clu/Atf7ip/Anxa5/Ino80/Rnase4/Atp5me/Cct6b
GO:0048018	receptor ligand activity	10/173	465/17905	2.22574	0.01512	1	1	10	Adipoq/Gas6/Bmp3/Sema4b/Fgf2/Ogn/Fgf1/Nbl1/Nenf/Ccn3
GO:0030545	receptor regulator activity	10/173	512/17905	2.02143	0.02728	1	1	10	Adipoq/Gas6/Bmp3/Sema4b/Fgf2/Ogn/Fgf1/Nbl1/Nenf/Ccn3
GO:0050839	cell adhesion molecule binding	12/173	265/17905	4.68666	1.1e-05	0.008064	1	12	Obscn/Pxn/Ctnna2/Cdh13/Col16a1/Tgfbi/Timp2/Comp/Fgf2/Col3a1/Fgf1/Ccn3
GO:0005178	integrin binding	9/173	145/17905	6.42396	1.2e-05	0.008064	1	9	Pxn/Col16a1/Tgfbi/Timp2/Comp/Fgf2/Col3a1/Fgf1/Ccn3
GO:0044548	S100 protein binding	4/173	16/17905	25.8743	1.4e-05	0.008232	1	4	Ahnak/Anxa2/S100b/Fgf1
GO:0003779	actin binding	9/173	440/17905	2.11699	0.02742	1	1	9	Tagln/Tpm1/Ctnna2/Myom1/Anxa2/Abi3bp/Parva/Lima1/Cttn
GO:0008201	heparin binding	8/173	155/17905	5.34179	0.00013	0.0555927	1	8	Smoc1/Abi3bp/Comp/Fgf2/Col5a3/Fgf1/Prelp/Ccn3
GO:0051015	actin filament binding	8/173	232/17905	3.56887	0.00191	0.449232	1	8	Tagln/Tpm1/Ctnna2/Myom1/Anxa2/Abi3bp/Lima1/Cttn
GO:0008083	growth factor activity	7/173	146/17905	4.96219	0.00055	0.1848	1	7	Gas6/Bmp3/Fgf2/Ogn/Fgf1/Nenf/Ccn3
GO:0060090	molecular adaptor activity	7/173	302/17905	2.39894	0.02766	1	1	7	Tagln/Pxn/Cdyl/Gas6/Smarcd1/Nmd3/Mavs
GO:0050840	extracellular matrix binding	6/173	60/17905	10.3497	2.4e-05	0.012544	1	6	Fbln2/Anxa2/Tgfbi/Smoc1/Dcn/Bgn
GO:0002020	protease binding	6/173	151/17905	4.11247	0.00351	0.68796	1	6	Anxa2/Timp2/Comp/Ndufs7/Col3a1/Adamtsl4
GO:0004866	endopeptidase inhibitor activity	6/173	224/17905	2.77224	0.02183	1	1	6	Anxa2/Gas6/Col6a3/Serpina4/Timp2/Mup5
GO:0030414	peptidase inhibitor activity	6/173	234/17905	2.65377	0.02633	1	1	6	Anxa2/Gas6/Col6a3/Serpina4/Timp2/Mup5
GO:0061135	endopeptidase regulator activity	6/173	238/17905	2.60917	0.0283	1	1	6	Anxa2/Gas6/Col6a3/Serpina4/Timp2/Mup5
GO:0031406	carboxylic acid binding	6/173	240/17905	2.58743	0.02931	1	1	6	P4ha2/Adipoq/Vcan/P4ha1/Hapln4/Acan
GO:0043177	organic acid binding	6/173	253/17905	2.45448	0.0365	1	1	6	P4ha2/Adipoq/Vcan/P4ha1/Hapln4/Acan
GO:0042623	ATPase activity, coupled	6/173	258/17905	2.40691	0.03954	1	1	6	Hltf/Ttf2/Anxa5/Ino80/Rnase4/Atp5me
GO:0030246	carbohydrate binding	6/173	268/17905	2.3171	0.0461	1	1	6	Chid1/P4ha2/Vcan/P4ha1/Acan/Enpp1
GO:0061134	peptidase regulator activity	6/173	271/17905	2.29145	0.04819	1	1	6	Anxa2/Gas6/Col6a3/Serpina4/Timp2/Mup5
GO:0019838	growth factor binding	5/173	145/17905	3.56887	0.01339	1	1	5	Col6a1/Igfbp7/Col3a1/Igfbp6/Kazald1
GO:0019903	protein phosphatase binding	5/173	183/17905	2.82779	0.03261	1	1	5	Pxn/Vcan/Anapc4/Vim/Lmna
GO:1901681	sulfur compound binding	11/173	262/17905	4.3453	5e-05	0.02352	1	11	Dbi/Smoc1/Abi3bp/Comp/Dpysl3/Fgf2/Col5a3/Mgst1/Fgf1/Prelp/Ccn3
GO:0016706	oxidoreductase activity, acting on paired donors, with incorporation or red...	4/173	47/17905	8.80826	0.00109	0.284853	1	4	P4ha2/P4ha1/Alkbh3/Tmlhe
GO:0005200	structural constituent of cytoskeleton	4/173	74/17905	5.59444	0.00573	0.914144	1	4	Tuba8/Actbl2/Vim/Lmna
GO:0051213	dioxygenase activity	4/173	84/17905	4.92843	0.00892	0.98784	1	4	P4ha2/P4ha1/Alkbh3/Tmlhe
GO:0042562	hormone binding	4/173	108/17905	3.83323	0.02075	1	1	4	Pkm/Cdh13/Anxa5/Cmklr1
GO:0047485	protein N-terminus binding	4/173	131/17905	3.16022	0.03835	1	1	4	Mecp2/Tpm1/Clu/Dcn
GO:0005520	insulin-like growth factor binding	3/173	18/17905	17.2495	0.00065	0.20384	1	3	Igfbp7/Igfbp6/Kazald1
GO:0005540	hyaluronic acid binding	3/173	25/17905	12.4197	0.00174	0.430787	1	3	Vcan/Hapln4/Acan
GO:0001968	fibronectin binding	3/173	34/17905	9.1321	0.00426	0.801562	1	3	Mmp2/Comp/Igfbp6
GO:0043394	proteoglycan binding	3/173	38/17905	8.17082	0.00583	0.914144	1	3	Tnc/Comp/Col5a3
GO:0008094	DNA-dependent ATPase activity	3/173	68/17905	4.56605	0.02811	1	1	3	Hltf/Ttf2/Ino80
GO:0045296	cadherin binding	3/173	70/17905	4.43559	0.03028	1	1	3	Obscn/Ctnna2/Cdh13
GO:0019829	cation-transporting ATPase activity	3/173	79/17905	3.93027	0.04111	1	1	3	Anxa5/Rnase4/Atp5me
GO:0022853	active ion transmembrane transporter activity	3/173	79/17905	3.93027	0.04111	1	1	3	Anxa5/Rnase4/Atp5me
GO:0042625	ATPase coupled ion transmembrane transporter activity	3/173	79/17905	3.93027	0.04111	1	1	3	Anxa5/Rnase4/Atp5me
GO:0004656	procollagen-proline 4-dioxygenase activity	2/173	5/17905	41.3988	0.00091	0.26754	1	2	P4ha2/P4ha1
GO:0019798	procollagen-proline dioxygenase activity	2/173	8/17905	25.8743	0.0025	0.534545	1	2	P4ha2/P4ha1
GO:0031545	peptidyl-proline 4-dioxygenase activity	2/173	8/17905	25.8743	0.0025	0.534545	1	2	P4ha2/P4ha1
GO:0048407	platelet-derived growth factor binding	2/173	11/17905	18.8177	0.00482	0.872049	1	2	Col6a1/Col3a1
GO:0031543	peptidyl-proline dioxygenase activity	2/173	12/17905	17.2495	0.00575	0.914144	1	2	P4ha2/P4ha1
GO:0004551	nucleotide diphosphatase activity	2/173	17/17905	12.1761	0.01148	1	1	2	Cilp2/Enpp1
GO:0008137	NADH dehydrogenase (ubiquinone) activity	2/173	17/17905	12.1761	0.01148	1	1	2	Ndufs7/Ndufs8
GO:0031418	L-ascorbic acid binding	2/173	18/17905	11.4997	0.01283	1	1	2	P4ha2/P4ha1
GO:0050136	NADH dehydrogenase (quinone) activity	2/173	18/17905	11.4997	0.01283	1	1	2	Ndufs7/Ndufs8
GO:1990404	protein ADP-ribosylase activity	2/173	18/17905	11.4997	0.01283	1	1	2	Parp3/Parp16
GO:0030169	low-density lipoprotein particle binding	2/173	19/17905	10.8944	0.01425	1	1	2	Vcan/Cdh13
GO:0070064	proline-rich region binding	2/173	20/17905	10.3497	0.01573	1	1	2	Cttn/Yap1
GO:0003954	NADH dehydrogenase activity	2/173	21/17905	9.85687	0.01728	1	1	2	Ndufs7/Ndufs8
GO:0036122	BMP binding	2/173	21/17905	9.85687	0.01728	1	1	2	Comp/Nbl1
GO:0048156	tau protein binding	2/173	23/17905	8.99975	0.02056	1	1	2	Clu/S100b
GO:0003950	NAD+ ADP-ribosyltransferase activity	2/173	26/17905	7.96132	0.02591	1	1	2	Parp3/Parp16
GO:0004181	metallocarboxypeptidase activity	2/173	27/17905	7.66645	0.02781	1	1	2	Aebp1/Cpxm2
GO:0005104	fibroblast growth factor receptor binding	2/173	27/17905	7.66645	0.02781	1	1	2	Fgf2/Fgf1
GO:0071813	lipoprotein particle binding	2/173	29/17905	7.13773	0.03177	1	1	2	Vcan/Cdh13
GO:0071814	protein-lipid complex binding	2/173	29/17905	7.13773	0.03177	1	1	2	Vcan/Cdh13
GO:0016655	oxidoreductase activity, acting on NAD(P)H, quinone or similar compound as ...	2/173	32/17905	6.46857	0.03809	1	1	2	Ndufs7/Ndufs8
GO:0070273	phosphatidylinositol-4-phosphate binding	2/173	33/17905	6.27255	0.0403	1	1	2	Obscn/Cert1
GO:0015605	organophosphate ester transmembrane transporter activity	2/173	37/17905	5.59444	0.04958	1	1	2	Slc37a4/Slc29a1

## Sheet: BP
ID	Description	GeneRatio	BgRatio	FoldEnrichment	pvalue	p.adjust	qvalue	Count	genes
GO:0030198	extracellular matrix organization	23/175	318/19146	7.91299	1.8e-14	2.93274e-10	2.9192e-10	23	Col6a5/Col15a1/Dpt/Mmp3/Aebp1/Mmp2/Col16a1/Fbln2/P4ha1/Anxa2/Tgfbi/Smoc1/Abi3bp/Comp/Lum/Col14a1/Col6a1/Acan/Col5a3/Col3a1/Kazald1/Adamtsl4/Gas6
GO:0043062	extracellular structure organization	23/175	372/19146	6.76433	4.9e-13	3.99179e-09	3.97335e-09	23	Col6a5/Col15a1/Dpt/Mmp3/Aebp1/Mmp2/Col16a1/Fbln2/P4ha1/Anxa2/Tgfbi/Smoc1/Abi3bp/Comp/Lum/Col14a1/Col6a1/Acan/Col5a3/Col3a1/Kazald1/Adamtsl4/Gas6
GO:0016043	cellular component organization	99/175	6529/19146	1.65893	8.3e-10	4.50773e-06	4.48691e-06	99	Col6a5/Col15a1/Arhgap4/Pkm/Hltf/Dpt/Mecp2/Srpk2/Pxn/Ctnna2/Gatad2b/Slc12a7/Tnc/Cttn/Kif23/Adipoq/Ttf2/Vcan/Mmp3/Clu/Lrrc8d/Aebp1/Cdh13/Mmp2/Col16a1/Ska3/Anapc4/Fbln2/P4ha1/Tuba8/Atf7ip/Anxa2/Cert1/Pnpt1/Crlf3/Tgfbi/Smoc1/Abi3bp/Setbp1/Comp/Slc8a3/Ndufa5/Parva/Dcn/Cox7a2l/Map6/Ino80/Cenpc/Ndufs7/Camk1/Lum/Smarcd1/Col14a1/Ndufs8/Lima1/Lbp/Tppp3/Pym1/Ciao2a/Dpysl3/Dnajc11/Sema4b/Parp3/C2/Rtn4ip1/Hmg…
GO:0071840	cellular component organization or biogenesis	100/175	6755/19146	1.61963	2.6e-09	1.05904e-05	9.85656e-06	100	Col6a5/Col15a1/Arhgap4/Pkm/Hltf/Dpt/Mecp2/Srpk2/Pxn/Ctnna2/Gatad2b/Slc12a7/Tnc/Cttn/Kif23/Adipoq/Ttf2/Vcan/Mmp3/Clu/Lrrc8d/Aebp1/Cdh13/Mmp2/Col16a1/Ska3/Anapc4/Fbln2/P4ha1/Tuba8/Atf7ip/Anxa2/Cert1/Pnpt1/Crlf3/Tgfbi/Smoc1/Abi3bp/Setbp1/Comp/Slc8a3/Ndufa5/Parva/Dcn/Cox7a2l/Map6/Ino80/Cenpc/Ndufs7/Camk1/Lum/Smarcd1/Col14a1/Ndufs8/Lima1/Lbp/Tppp3/Pym1/Ciao2a/Dpysl3/Dnajc11/Sema4b/Parp3/C2/Nmd3/Rtn4ip…
GO:0030199	collagen fibril organization	9/175	60/19146	16.4109	3.6e-09	1.1731e-05	1.16768e-05	9	Dpt/Aebp1/P4ha1/Anxa2/Comp/Lum/Col14a1/Acan/Col3a1
GO:0009611	response to wounding	21/175	677/19146	3.39368	1e-06	0.0027155	0.00243303	21	Pkm/Tnc/Vcan/Mmp3/Clu/Mmp2/Anxa2/Anxa5/Abi3bp/Comp/Dcn/Dpysl3/Fgf2/Enpp1/Vim/Tpm1/Col3a1/Fgf1/Yap1/Gas6/Ccn3
GO:0048731	system development	77/175	5208/19146	1.61756	1.2e-06	0.00279309	0.00278019	77	Slc37a4/Col15a1/Arhgap4/Pkm/Hltf/Mecp2/Srpk2/Pxn/Ctnna2/Sbno2/Tnc/Cttn/Myom1/Adipoq/Vcan/Clu/Aspn/Ogn/Cdh13/Mmp2/Anxa2/Cert1/Pnpt1/Tgfbi/Nfic/Fndc3a/Cip2a/Smoc1/Slc29a1/Bmp3/C1s/Timp2/Abi3bp/Comp/Slc8a3/Parva/Dcn/Map6/Camk1/Lum/Col14a1/Lbp/Tppp3/Dpysl3/Nt5e/Sema4b/Fgf2/Parp3/Rtn4ip1/Hapln4/Actbl2/Col6a1/Cep120/Acan/E2f4/Igfbp7/Kifbp/Cfd/Enpp1/Vim/Lmna/Myot/S100b/Tpm1/Mgst1/Dbi/Col3a1/Bgn/Fgf1/Nbl…
GO:0007275	multicellular organism development	79/175	5555/19146	1.5559	4e-06	0.0081465	0.00762887	79	Slc37a4/Col15a1/Arhgap4/Pkm/Hltf/Mecp2/Srpk2/Pxn/Ctnna2/Sbno2/Tnc/Cttn/Myom1/Adipoq/Vcan/Clu/Aspn/Ogn/Cdh13/Mmp2/Anxa2/Cert1/Pnpt1/Tgfbi/Nfic/Fndc3a/Cip2a/Smoc1/Slc29a1/Bmp3/C1s/Timp2/Abi3bp/Comp/Slc8a3/Parva/Dcn/Map6/Ino80/Camk1/Lum/Col14a1/Lbp/Tppp3/Dpysl3/Nt5e/Sema4b/Fgf2/Parp3/Rtn4ip1/Hapln4/Actbl2/Col6a1/Cep120/Acan/E2f4/Igfbp7/Kifbp/Cfd/Enpp1/Vim/Lmna/Myot/S100b/Tpm1/Mgst1/Dbi/Col3a1/Bgn/Fg…
GO:0051216	cartilage development	11/175	222/19146	5.421	6.5e-06	0.0117672	0.0107068	11	Ogn/Tgfbi/Bmp3/Comp/Lum/Fgf2/Acan/Enpp1/Col3a1/Bgn/Ccn3
GO:0040012	regulation of locomotion	26/175	1109/19146	2.56497	9.2e-06	0.0140712	0.0132093	26	Arhgap4/Mecp2/Ctnna2/Cttn/Adipoq/Mmp3/Cdh13/Mmp2/Anxa5/Dcn/Lbp/Dpysl3/Sema4b/Fgf2/Acan/Vim/Lmna/Cavin1/Cmklr1/Tpm1/Col3a1/Fgf1/Myadm/Nbl1/Gas6/Ccn3
GO:2000145	regulation of cell motility	25/175	1043/19146	2.62238	9.5e-06	0.0140712	0.0134483	25	Arhgap4/Mecp2/Ctnna2/Adipoq/Mmp3/Cdh13/Mmp2/Anxa5/Dcn/Lbp/Dpysl3/Sema4b/Fgf2/Acan/Vim/Lmna/Cavin1/Cmklr1/Tpm1/Col3a1/Fgf1/Myadm/Nbl1/Gas6/Ccn3
GO:0042060	wound healing	16/175	499/19146	3.508	1.4e-05	0.0190085	0.0163668	16	Pkm/Tnc/Mmp3/Anxa2/Anxa5/Abi3bp/Comp/Dcn/Fgf2/Vim/Tpm1/Col3a1/Fgf1/Yap1/Gas6/Ccn3
GO:0048870	cell motility	34/175	1747/19146	2.12925	1.8e-05	0.0206378	0.018222	34	Slc37a4/Arhgap4/Mecp2/Pxn/Ctnna2/Cttn/Adipoq/Vcan/Mmp3/Cdh13/Mmp2/Anxa5/Parva/Dcn/Lima1/Lbp/Dpysl3/Sema4b/Fgf2/Actbl2/Acan/Enpp1/Vim/Lmna/Cavin1/Cmklr1/Tpm1/Col3a1/Igfbp6/Fgf1/Myadm/Nbl1/Gas6/Ccn3
GO:0051674	localization of cell	34/175	1747/19146	2.12925	1.8e-05	0.0206378	0.018222	34	Slc37a4/Arhgap4/Mecp2/Pxn/Ctnna2/Cttn/Adipoq/Vcan/Mmp3/Cdh13/Mmp2/Anxa5/Parva/Dcn/Lima1/Lbp/Dpysl3/Sema4b/Fgf2/Actbl2/Acan/Enpp1/Vim/Lmna/Cavin1/Cmklr1/Tpm1/Col3a1/Igfbp6/Fgf1/Myadm/Nbl1/Gas6/Ccn3
GO:0048514	blood vessel morphogenesis	18/175	628/19146	3.13583	1.9e-05	0.0206378	0.0186106	18	Col15a1/Pkm/Mecp2/Srpk2/Pxn/Cdh13/Mmp2/Anxa2/Tgfbi/Comp/Parva/Dcn/Fgf2/Enpp1/Col3a1/Fgf1/Yap1/Ccn3
GO:0009888	tissue development	39/175	2159/19146	1.9763	2.2e-05	0.0210851	0.0196386	39	Col15a1/Pkm/Pxn/Sbno2/Tnc/Myom1/Adipoq/Vcan/Aspn/Ogn/Mmp2/Tgfbi/Fndc3a/Bmp3/Comp/Dcn/Lum/Col14a1/Tppp3/Sema4b/Fgf2/Col6a1/Acan/E2f4/Enpp1/Vim/Lmna/S100b/Tpm1/Dbi/Col3a1/Tagln/Bgn/Fgf1/Myadm/Yap1/Adamtsl4/Gas6/Ccn3
GO:0097435	supramolecular fiber organization	21/175	826/19146	2.7815	2.2e-05	0.0210851	0.0196386	21	Dpt/Mecp2/Pxn/Ctnna2/Cttn/Clu/Aebp1/P4ha1/Anxa2/Comp/Lum/Col14a1/Lima1/Tppp3/Dpysl3/Cep120/Acan/Vim/Tpm1/Col3a1/Myadm
GO:0048856	anatomical structure development	82/175	6132/19146	1.46302	2.8e-05	0.0219601	0.0212301	82	Slc37a4/Col15a1/Arhgap4/Pkm/Hltf/Mecp2/Srpk2/Pxn/Ctnna2/Sbno2/Tnc/Cttn/Myom1/Adipoq/Vcan/Clu/Aspn/Ogn/Cdh13/Mmp2/Anxa2/Cert1/Pnpt1/Tgfbi/Nfic/Fndc3a/Cip2a/Smoc1/Slc29a1/Bmp3/C1s/Timp2/Abi3bp/Comp/Slc8a3/Parva/Dcn/Map6/Ino80/Camk1/Lum/Col14a1/Lbp/Tppp3/Dpysl3/Nt5e/Sema4b/Fgf2/Parp3/Rtn4ip1/Hapln4/Actbl2/Col6a1/Cep120/Acan/E2f4/Igfbp7/Kifbp/Cfd/Enpp1/Vim/Lmna/Myot/S100b/Tpm1/Mgst1/Dbi/Col3a1/Tagln/…
GO:0051128	regulation of cellular component organization	47/175	2858/19146	1.79918	2.9e-05	0.0219601	0.0214499	47	Arhgap4/Mecp2/Pxn/Ctnna2/Tnc/Cttn/Adipoq/Mmp3/Clu/Aebp1/Cdh13/Col16a1/Ska3/Anapc4/Atf7ip/Anxa2/Crlf3/Abi3bp/Parva/Dcn/Map6/Ino80/Camk1/Col14a1/Lima1/Lbp/Tppp3/Dpysl3/Sema4b/Parp3/C2/Rtn4ip1/Cep120/Igfbp7/Enpp1/Vim/Lmna/Tbc1d12/S100b/Tpm1/Myadm/Yap1/Kazald1/Gas6/Mavs/Neu1/Ccn3
GO:0016477	cell migration	31/175	1559/19146	2.17548	3.1e-05	0.0219601	0.0218587	31	Slc37a4/Arhgap4/Mecp2/Pxn/Ctnna2/Cttn/Adipoq/Vcan/Mmp3/Cdh13/Mmp2/Parva/Dcn/Lima1/Lbp/Dpysl3/Sema4b/Fgf2/Acan/Enpp1/Vim/Lmna/Cmklr1/Tpm1/Col3a1/Igfbp6/Fgf1/Myadm/Nbl1/Gas6/Ccn3
GO:0032101	regulation of response to external stimulus	22/175	909/19146	2.64788	3e-05	0.0219601	0.0216592	22	Chid1/Ctnna2/Sbno2/Tnc/Cttn/Adipoq/Cdh13/Anxa2/Anxa5/Abi3bp/Lbp/Nt5e/Sema4b/Fgf2/Pbk/Cmklr1/Fgf1/Nbl1/Gas6/Mavs/Nenf/Ccn3
GO:0061448	connective tissue development	12/175	311/19146	4.22144	3e-05	0.0219601	0.0216592	12	Ogn/Tgfbi/Bmp3/Comp/Lum/Fgf2/Acan/Enpp1/Lmna/Col3a1/Bgn/Ccn3
GO:0061975	articular cartilage development	3/175	7/19146	46.8882	2.6e-05	0.0219601	0.0207557	3	Ogn/Enpp1/Bgn
GO:0051270	regulation of cellular component movement	25/175	1127/19146	2.42692	3.5e-05	0.0228102	0.0227049	25	Arhgap4/Mecp2/Ctnna2/Adipoq/Mmp3/Cdh13/Mmp2/Anxa5/Dcn/Lbp/Dpysl3/Sema4b/Fgf2/Acan/Vim/Lmna/Cavin1/Cmklr1/Tpm1/Col3a1/Fgf1/Myadm/Nbl1/Gas6/Ccn3
GO:0030334	regulation of cell migration	23/175	985/19146	2.55465	3.4e-05	0.0228102	0.0225063	23	Arhgap4/Mecp2/Ctnna2/Adipoq/Mmp3/Cdh13/Mmp2/Dcn/Lbp/Dpysl3/Sema4b/Fgf2/Acan/Vim/Lmna/Cmklr1/Tpm1/Col3a1/Fgf1/Myadm/Nbl1/Gas6/Ccn3
GO:0032102	negative regulation of response to external stimulus	13/175	370/19146	3.84398	3.7e-05	0.0231862	0.0230791	13	Chid1/Ctnna2/Adipoq/Anxa2/Anxa5/Abi3bp/Nt5e/Sema4b/Fgf2/Pbk/Nbl1/Nenf/Ccn3
GO:0048869	cellular developmental process	65/175	4541/19146	1.56604	4.5e-05	0.0252822	0.0251655	65	Slc37a4/Col15a1/Arhgap4/Hltf/Mecp2/Pxn/Ctnna2/Sbno2/Tnc/Cttn/Adipoq/Vcan/Clu/Mmp2/Anxa2/Cert1/Pnpt1/Tgfbi/Fndc3a/Cip2a/Smoc1/Bmp3/C1s/Timp2/Abi3bp/Comp/Slc8a3/Parva/Map6/Camk1/Col14a1/Dpysl3/Sema4b/Fgf2/Rtn4ip1/Actbl2/Col6a1/Cep120/Acan/E2f4/Kifbp/Cfd/Enpp1/Vim/Lmna/Myot/Cmklr1/S100b/Tpm1/Mgst1/Dbi/Col3a1/Tagln/Fgf1/Myadm/Nbl1/Yap1/Adamtsl4/Tcea1/Gas6/Eif2b5/Cdyl/Neu1/Prelp/Ccn3
GO:0048468	cell development	43/175	2557/19146	1.83983	4.3e-05	0.0252822	0.0246854	43	Col15a1/Arhgap4/Hltf/Mecp2/Pxn/Ctnna2/Tnc/Cttn/Adipoq/Vcan/Clu/Mmp2/Anxa2/Fndc3a/Cip2a/Timp2/Abi3bp/Comp/Parva/Map6/Camk1/Col14a1/Dpysl3/Sema4b/Fgf2/Rtn4ip1/Actbl2/Acan/E2f4/Kifbp/Enpp1/Vim/Lmna/Myot/Tpm1/Col3a1/Myadm/Nbl1/Yap1/Adamtsl4/Eif2b5/Cdyl/Neu1
GO:0072359	circulatory system development	26/175	1215/19146	2.34119	4.4e-05	0.0252822	0.0249286	26	Col15a1/Pkm/Mecp2/Srpk2/Pxn/Vcan/Cdh13/Mmp2/Anxa2/Cert1/Tgfbi/Abi3bp/Comp/Parva/Dcn/Col14a1/Fgf2/Acan/Cfd/Enpp1/Lmna/Tpm1/Col3a1/Fgf1/Yap1/Ccn3
GO:0022008	neurogenesis	35/175	1945/19146	1.96874	6.9e-05	0.0367906	0.0331072	35	Arhgap4/Hltf/Mecp2/Ctnna2/Tnc/Cttn/Vcan/Clu/Mmp2/Anxa2/Cip2a/C1s/Timp2/Abi3bp/Slc8a3/Map6/Camk1/Dpysl3/Sema4b/Fgf2/Rtn4ip1/Actbl2/Cep120/Kifbp/Enpp1/Vim/Myot/S100b/Dbi/Col3a1/Nbl1/Yap1/Gas6/Eif2b5/Neu1
GO:0050920	regulation of chemotaxis	10/175	238/19146	4.59688	7e-05	0.0367906	0.0333895	10	Cttn/Cdh13/Lbp/Sema4b/Fgf2/Cmklr1/Fgf1/Nbl1/Gas6/Ccn3
GO:0001944	vasculature development	19/175	764/19146	2.72082	7.5e-05	0.0370295	0.0347523	19	Col15a1/Pkm/Mecp2/Srpk2/Pxn/Cdh13/Mmp2/Anxa2/Tgfbi/Comp/Parva/Dcn/Fgf2/Cfd/Enpp1/Col3a1/Fgf1/Yap1/Ccn3
GO:0072358	cardiovascular system development	19/175	764/19146	2.72082	7.5e-05	0.0370295	0.0347523	19	Col15a1/Pkm/Mecp2/Srpk2/Pxn/Cdh13/Mmp2/Anxa2/Tgfbi/Comp/Parva/Dcn/Fgf2/Cfd/Enpp1/Col3a1/Fgf1/Yap1/Ccn3
GO:0006950	response to stress	59/175	4063/19146	1.58871	8.3e-05	0.0374299	0.036778	59	Chid1/Nsmce1/Pkm/Hltf/Mecp2/Pxn/Sbno2/Tnc/Adipoq/Ttf2/Vcan/Mmp3/Clu/Lrrc8d/Sfr1/Mmp2/Anxa2/Cert1/Pnpt1/Anxa5/Slc29a1/C1s/Abi3bp/Map4k1/Comp/Slc8a3/Dcn/Ino80/Alkbh3/Ndufs8/Lbp/Dpysl3/Nt5e/Fgf2/Parp3/Pbk/Rnase4/Igfbp7/Cfd/Enpp1/Vim/Lmna/Cmklr1/S100b/Tpm1/Mgst1/Dbi/Col3a1/Igfbp6/Fgf1/Yap1/Parp16/Gas6/Eif2b5/Mavs/Prelp/Ccn3/Atox1/Ak4
GO:0040011	locomotion	35/175	1965/19146	1.9487	8.5e-05	0.0374299	0.037257	35	Slc37a4/Arhgap4/Mecp2/Pxn/Ctnna2/Cttn/Adipoq/Vcan/Mmp3/Cdh13/Mmp2/Anxa5/Parva/Dcn/Lima1/Lbp/Dpysl3/Sema4b/Fgf2/Actbl2/Acan/Enpp1/Vim/Lmna/Cavin1/Myot/Cmklr1/Tpm1/Col3a1/Igfbp6/Fgf1/Myadm/Nbl1/Gas6/Ccn3
GO:0051271	negative regulation of cellular component movement	12/175	346/19146	3.79442	8.4e-05	0.0374299	0.0370188	12	Arhgap4/Mecp2/Adipoq/Dcn/Dpysl3/Sema4b/Fgf2/Acan/Tpm1/Col3a1/Nbl1/Ccn3
GO:2000532	regulation of renal albumin absorption	2/175	2/19146	109.406	8.3e-05	0.0374299	0.036778	2	Adipoq/Gas6
GO:0030154	cell differentiation	62/175	4367/19146	1.55328	9.7e-05	0.0407325	0.039927	62	Slc37a4/Col15a1/Arhgap4/Hltf/Mecp2/Pxn/Ctnna2/Sbno2/Tnc/Cttn/Adipoq/Vcan/Clu/Mmp2/Anxa2/Tgfbi/Fndc3a/Cip2a/Smoc1/Bmp3/C1s/Timp2/Abi3bp/Comp/Slc8a3/Parva/Map6/Camk1/Col14a1/Dpysl3/Sema4b/Fgf2/Rtn4ip1/Actbl2/Col6a1/Cep120/Acan/E2f4/Kifbp/Cfd/Enpp1/Vim/Lmna/Myot/Cmklr1/S100b/Tpm1/Mgst1/Dbi/Col3a1/Tagln/Fgf1/Myadm/Nbl1/Yap1/Adamtsl4/Tcea1/Gas6/Eif2b5/Cdyl/Neu1/Ccn3
GO:0048513	animal organ development	58/175	3998/19146	1.58718	0.0001	0.0407325	0.0405444	58	Slc37a4/Pkm/Mecp2/Ctnna2/Sbno2/Tnc/Cttn/Myom1/Adipoq/Vcan/Clu/Aspn/Ogn/Mmp2/Anxa2/Cert1/Pnpt1/Tgfbi/Nfic/Fndc3a/Smoc1/Slc29a1/Bmp3/Abi3bp/Comp/Slc8a3/Parva/Dcn/Lum/Col14a1/Lbp/Tppp3/Nt5e/Sema4b/Fgf2/Col6a1/Cep120/Acan/E2f4/Igfbp7/Cfd/Enpp1/Vim/Lmna/S100b/Tpm1/Mgst1/Dbi/Col3a1/Bgn/Fgf1/Nbl1/Yap1/Tcea1/Gas6/Eif2b5/Ccn3/Ak4
GO:0030336	negative regulation of cell migration	11/175	299/19146	4.02496	0.0001	0.0407325	0.0405444	11	Arhgap4/Mecp2/Adipoq/Dcn/Dpysl3/Fgf2/Acan/Tpm1/Col3a1/Nbl1/Ccn3
GO:0032502	developmental process	84/175	6560/19146	1.40093	0.00011	0.0437129	0.0426783	84	Slc37a4/Col15a1/Arhgap4/Pkm/Hltf/Mecp2/Srpk2/Pxn/Ctnna2/Sbno2/Tnc/Cttn/Myom1/Adipoq/Vcan/Clu/Aspn/Ogn/Cdh13/Mmp2/Anxa2/Cert1/Pnpt1/Tgfbi/Nfic/Fndc3a/Cip2a/Smoc1/Slc29a1/Bmp3/C1s/Timp2/Abi3bp/Comp/Slc8a3/Parva/Dcn/Map6/Ino80/Camk1/Lum/Col14a1/Lbp/Tppp3/Dpysl3/Nt5e/Sema4b/Fgf2/Parp3/Rtn4ip1/Hapln4/Actbl2/Col6a1/Cep120/Acan/E2f4/Igfbp7/Kifbp/Cfd/Enpp1/Vim/Lmna/Myot/Cmklr1/S100b/Tpm1/Mgst1/Dbi/Col3a1…
GO:0001568	blood vessel development	18/175	727/19146	2.70881	0.00012	0.0465514	0.044636	18	Col15a1/Pkm/Mecp2/Srpk2/Pxn/Cdh13/Mmp2/Anxa2/Tgfbi/Comp/Parva/Dcn/Fgf2/Enpp1/Col3a1/Fgf1/Yap1/Ccn3
GO:0006928	movement of cell or subcellular component	37/175	2169/19146	1.8663	0.00013	0.0481384	0.0464385	37	Slc37a4/Arhgap4/Mecp2/Pxn/Ctnna2/Cttn/Kif23/Adipoq/Vcan/Mmp3/Cdh13/Mmp2/Anxa5/Parva/Dcn/Map6/Lima1/Lbp/Dpysl3/Sema4b/Fgf2/Actbl2/Acan/Enpp1/Vim/Lmna/Cavin1/Myot/Cmklr1/Tpm1/Col3a1/Igfbp6/Fgf1/Myadm/Nbl1/Gas6/Ccn3
GO:0033554	cellular response to stress	35/175	2011/19146	1.90413	0.00013	0.0481384	0.0464385	35	Nsmce1/Hltf/Pxn/Tnc/Ttf2/Vcan/Mmp3/Clu/Lrrc8d/Sfr1/Mmp2/Cert1/Pnpt1/Slc29a1/Abi3bp/Map4k1/Slc8a3/Ino80/Alkbh3/Parp3/Pbk/Rnase4/Enpp1/Lmna/S100b/Tpm1/Mgst1/Igfbp6/Fgf1/Yap1/Parp16/Gas6/Eif2b5/Prelp/Ak4
GO:0043933	protein-containing complex subunit organization	34/175	1942/19146	1.91545	0.00015	0.0498765	0.0496462	34	Pkm/Dpt/Mecp2/Srpk2/Ctnna2/Cttn/Mmp3/Clu/Lrrc8d/Aebp1/Col16a1/P4ha1/Atf7ip/Anxa2/Pnpt1/Comp/Ndufa5/Cox7a2l/Cenpc/Ndufs7/Lum/Smarcd1/Col14a1/Ndufs8/Lima1/Tppp3/Pym1/Acan/Cand2/Tpm1/Col3a1/Myadm/Yap1/Chaf1b
GO:0007155	cell adhesion	27/175	1383/19146	2.1359	0.00015	0.0498765	0.0496462	27	Pxn/Ctnna2/Tnc/Cttn/Adipoq/Vcan/Cdh13/Mmp2/Col16a1/Fbln2/Tgfbi/Fndc3a/Smoc1/Abi3bp/Comp/Parva/Nt5e/Hapln4/Acan/Igfbp7/Col5a3/Myot/Tpm1/Col3a1/Myadm/Gas6/Ccn3
GO:0007568	aging	14/175	483/19146	3.17118	0.00015	0.0498765	0.0496462	14	Clu/Mmp2/Pnpt1/Timp2/Abi3bp/Comp/Dcn/Fgf2/Acan/Enpp1/Vim/Lmna/Eif2b5/Prelp
GO:0040013	negative regulation of locomotion	12/175	367/19146	3.5773	0.00015	0.0498765	0.0496462	12	Arhgap4/Mecp2/Adipoq/Dcn/Dpysl3/Sema4b/Fgf2/Acan/Tpm1/Col3a1/Nbl1/Ccn3
GO:0031589	cell-substrate adhesion	12/175	369/19146	3.55791	0.00015	0.0498765	0.0496462	12	Pxn/Cttn/Cdh13/Col16a1/Fbln2/Smoc1/Abi3bp/Parva/Col5a3/Col3a1/Myadm/Gas6
GO:2000146	negative regulation of cell motility	11/175	315/19146	3.82052	0.00016	0.0521376	0.0518968	11	Arhgap4/Mecp2/Adipoq/Dcn/Dpysl3/Fgf2/Acan/Tpm1/Col3a1/Nbl1/Ccn3
GO:0022610	biological adhesion	27/175	1395/19146	2.11753	0.00017	0.05431	0.0540592	27	Pxn/Ctnna2/Tnc/Cttn/Adipoq/Vcan/Cdh13/Mmp2/Col16a1/Fbln2/Tgfbi/Fndc3a/Smoc1/Abi3bp/Comp/Parva/Nt5e/Hapln4/Acan/Igfbp7/Col5a3/Myot/Tpm1/Col3a1/Myadm/Gas6/Ccn3
GO:0001501	skeletal system development	15/175	567/19146	2.89433	0.00023	0.0720652	0.0698517	15	Vcan/Ogn/Mmp2/Anxa2/Tgfbi/Bmp3/Comp/Lum/Fgf2/Hapln4/Acan/Enpp1/Col3a1/Bgn/Ccn3
GO:0001558	regulation of cell growth	13/175	445/19146	3.19612	0.00024	0.0737796	0.0723468	13	Arhgap4/Mecp2/Tnc/Cttn/Crlf3/Ino80/Col14a1/Sema4b/Igfbp7/Enpp1/Yap1/Kazald1/Ccn3
GO:0042063	gliogenesis	12/175	395/19146	3.32372	0.00029	0.0859085	0.0842858	12	Mecp2/Vcan/Clu/C1s/Slc8a3/Fgf2/Enpp1/Vim/S100b/Dbi/Col3a1/Eif2b5
GO:0009653	anatomical structure morphogenesis	44/175	2871/19146	1.67672	0.00029	0.0859085	0.0842858	44	Col15a1/Arhgap4/Pkm/Mecp2/Srpk2/Pxn/Ctnna2/Sbno2/Tnc/Cttn/Adipoq/Clu/Aspn/Cdh13/Mmp2/Anxa2/Cert1/Pnpt1/Tgfbi/Nfic/Abi3bp/Comp/Parva/Dcn/Map6/Camk1/Sema4b/Fgf2/Actbl2/Col6a1/Acan/E2f4/Kifbp/Enpp1/Vim/Myot/S100b/Tpm1/Col3a1/Fgf1/Myadm/Nbl1/Yap1/Ccn3
GO:0001525	angiogenesis	14/175	520/19146	2.94554	0.00031	0.0901934	0.0888251	14	Col15a1/Pkm/Mecp2/Srpk2/Pxn/Cdh13/Mmp2/Anxa2/Tgfbi/Parva/Dcn/Fgf2/Fgf1/Ccn3
GO:0048522	positive regulation of cellular process	74/175	5738/19146	1.41095	0.00034	0.0971863	0.0953985	74	Nsmce1/Pkm/Hltf/Mecp2/Srpk2/Pxn/Ctnna2/Sbno2/Tnc/Cttn/Myom1/Kif23/Adipoq/Mmp3/Clu/Sfr1/Cdh13/Mmp2/Col16a1/Atf7ip/Anxa2/Pnpt1/Crlf3/Nfic/Anxa5/Cip2a/Bmp3/Timp2/Abi3bp/Map4k1/Comp/Slc8a3/Dcn/Map6/Ino80/Camk1/Lum/Lbp/Tppp3/Pym1/Dpysl3/Sema4b/Fgf2/Parp3/C2/Pbk/Nmd3/Hmgn5/Cep120/E2f4/Enpp1/Vim/Lmna/Cavin1/Cmklr1/S100b/Tpm1/Dbi/Col3a1/Igfbp6/Fgf1/Cnbp/Myadm/Nbl1/Yap1/Adamtsl4/Tcea1/Parp16/Gas6/Eif2b5/M…
GO:1901700	response to oxygen-containing compound	36/175	2197/19146	1.79272	0.00035	0.0983198	0.0975294	36	Slc37a4/Pkm/Mecp2/Pxn/Sbno2/Slc12a7/Tnc/Adipoq/Mmp3/Clu/Mmp2/Col16a1/Col6a2/Pnpt1/Col6a3/Anxa5/Slc29a1/C1s/Map4k1/Slc8a3/Dcn/Smarcd1/Lbp/Nt5e/Col6a1/Acan/Igfbp7/Enpp1/Vim/Tpm1/Mgst1/Col3a1/Yap1/Fibin/Gas6/Eif2b5
GO:0060284	regulation of cell development	23/175	1157/19146	2.17488	0.00037	0.102176	0.101705	23	Arhgap4/Hltf/Mecp2/Ctnna2/Cttn/Adipoq/Anxa2/Cip2a/Timp2/Abi3bp/Map6/Camk1/Col14a1/Dpysl3/Sema4b/Fgf2/Rtn4ip1/Vim/Col3a1/Myadm/Nbl1/Yap1/Neu1
GO:0008283	cell proliferation	35/175	2140/19146	1.78935	0.00044	0.119482	0.116261	35	Dpt/Mecp2/Srpk2/Tnc/Adipoq/Clu/Ogn/Cdh13/Mmp2/Anxa2/Cert1/Tgfbi/Cip2a/Timp2/Abi3bp/Map4k1/Comp/Alkbh3/Fgf2/Hmgn5/Cep120/E2f4/Enpp1/Vim/Lmna/S100b/Tpm1/Dbi/Col3a1/Fgf1/Cnbp/Yap1/Gas6/Neu1/Ccn3
GO:0048659	smooth muscle cell proliferation	8/175	198/19146	4.42043	0.00048	0.128207	0.124084	8	Adipoq/Ogn/Cdh13/Mmp2/Fgf2/Enpp1/Tpm1/Ccn3
GO:1900114	positive regulation of histone H3-K9 trimethylation	2/175	4/19146	54.7029	0.00049	0.128767	0.125987	2	Mecp2/Lmna
GO:0061430	bone trabecula morphogenesis	3/175	18/19146	18.2343	0.00055	0.14224	0.136989	3	Sbno2/Mmp2/Enpp1
GO:0060326	cell chemotaxis	10/175	309/19146	3.54064	0.00057	0.14511	0.140504	10	Slc37a4/Mmp2/Parva/Lbp/Fgf2/Cmklr1/Fgf1/Nbl1/Gas6/Ccn3
GO:0048518	positive regulation of biological process	80/175	6453/19146	1.35634	0.00062	0.15541	0.148984	80	Nsmce1/Pkm/Hltf/Mecp2/Srpk2/Pxn/Ctnna2/Sbno2/Tnc/Cttn/Myom1/Kif23/Adipoq/Mmp3/Clu/Sfr1/Cdh13/Mmp2/Col16a1/Fbln2/Atf7ip/Anxa2/Pnpt1/Crlf3/Nfic/Anxa5/Cip2a/Smoc1/Bmp3/C1s/Timp2/Abi3bp/Map4k1/Comp/Slc8a3/Dcn/Map6/Ino80/Camk1/Lum/Smarcd1/Lbp/Tppp3/Pym1/Dpysl3/Nt5e/Sema4b/Fgf2/Parp3/C2/Pbk/Nmd3/Hmgn5/Cep120/E2f4/Cfd/Enpp1/Vim/Lmna/Cavin1/Cmklr1/S100b/Tpm1/Dbi/Col3a1/Igfbp6/Fgf1/Cnbp/Myadm/Nbl1/Yap1/Ad…
GO:0000902	cell morphogenesis	22/175	1137/19146	2.11691	0.00071	0.175273	0.163218	22	Col15a1/Arhgap4/Mecp2/Pxn/Ctnna2/Cttn/Clu/Cert1/Abi3bp/Parva/Map6/Sema4b/Actbl2/Kifbp/Enpp1/Vim/Myot/S100b/Tpm1/Myadm/Nbl1/Yap1
GO:0006338	chromatin remodeling	8/175	211/19146	4.14808	0.00073	0.177306	0.166216	8	Hltf/Mecp2/Gatad2b/Ttf2/Ino80/Smarcd1/Brd3/Lmna
GO:1990874	vascular smooth muscle cell proliferation	5/175	78/19146	7.01319	0.00074	0.177306	0.167693	5	Adipoq/Mmp2/Fgf2/Enpp1/Tpm1
GO:0120036	plasma membrane bounded cell projection organization	29/175	1699/19146	1.86743	0.00076	0.179459	0.170606	29	Arhgap4/Mecp2/Pxn/Ctnna2/Tnc/Cttn/Vcan/Clu/Cdh13/Mmp2/Abi3bp/Parva/Map6/Camk1/Lima1/Dpysl3/Sema4b/Rtn4ip1/Actbl2/Cep120/E2f4/Kifbp/Enpp1/Vim/Myot/Tpm1/Nbl1/Yap1/Neu1
GO:0040007	growth	21/175	1069/19146	2.14922	0.00078	0.181551	0.173465	21	Arhgap4/Pkm/Mecp2/Tnc/Cttn/Pnpt1/Crlf3/Comp/Ino80/Col14a1/Sema4b/Fgf2/Igfbp7/Enpp1/Vim/Col3a1/Fgf1/Yap1/Kazald1/Gas6/Ccn3
GO:0097018	renal albumin absorption	2/175	5/19146	43.7623	0.00082	0.185249	0.179026	2	Adipoq/Gas6
GO:0097241	hematopoietic stem cell migration to bone marrow	2/175	5/19146	43.7623	0.00082	0.185249	0.179026	2	Enpp1/Gas6
GO:0035239	tube morphogenesis	19/175	925/19146	2.24725	0.00083	0.185249	0.180384	19	Col15a1/Pkm/Mecp2/Srpk2/Pxn/Tnc/Cdh13/Mmp2/Anxa2/Tgfbi/Comp/Parva/Dcn/Fgf2/Enpp1/Col3a1/Fgf1/Yap1/Ccn3
GO:0031099	regeneration	10/175	326/19146	3.356	0.00086	0.186826	0.184386	10	Pkm/Tnc/Vcan/Mmp2/Pnpt1/Enpp1/Vim/Yap1/Gas6/Ccn3
GO:0050767	regulation of neurogenesis	20/175	1002/19146	2.18375	0.00086	0.186826	0.184386	20	Arhgap4/Hltf/Mecp2/Ctnna2/Cttn/Anxa2/Cip2a/Timp2/Abi3bp/Map6/Camk1/Dpysl3/Sema4b/Fgf2/Rtn4ip1/Vim/Col3a1/Nbl1/Yap1/Neu1
GO:0033002	muscle cell proliferation	9/175	271/19146	3.6334	0.00089	0.190438	0.188282	9	Adipoq/Ogn/Cdh13/Mmp2/Fgf2/Enpp1/Tpm1/Yap1/Ccn3
GO:0034284	response to monosaccharide	10/175	328/19146	3.33554	0.0009	0.190438	0.189558	10	Slc37a4/Slc12a7/Adipoq/Col6a2/Col6a3/Slc29a1/Acan/Enpp1/Gas6/Eif2b5
GO:0060602	branch elongation of an epithelium	3/175	22/19146	14.919	0.00102	0.212428	0.204833	3	Tnc/Fgf1/Yap1
GO:0030030	cell projection organization	29/175	1733/19146	1.83079	0.00103	0.212428	0.206042	29	Arhgap4/Mecp2/Pxn/Ctnna2/Tnc/Cttn/Vcan/Clu/Cdh13/Mmp2/Abi3bp/Parva/Map6/Camk1/Lima1/Dpysl3/Sema4b/Rtn4ip1/Actbl2/Cep120/E2f4/Kifbp/Enpp1/Vim/Myot/Tpm1/Nbl1/Yap1/Neu1
GO:0050793	regulation of developmental process	42/175	2875/19146	1.59827	0.00113	0.230139	0.217637	42	Arhgap4/Pkm/Hltf/Mecp2/Pxn/Ctnna2/Cttn/Adipoq/Clu/Aspn/Anxa2/Pnpt1/Cip2a/Smoc1/Timp2/Abi3bp/Comp/Parva/Dcn/Map6/Ino80/Camk1/Col14a1/Dpysl3/Sema4b/Fgf2/Parp3/Rtn4ip1/Enpp1/Vim/Lmna/Cmklr1/S100b/Tpm1/Col3a1/Fgf1/Myadm/Nbl1/Yap1/Gas6/Neu1/Ccn3
GO:0032989	cellular component morphogenesis	23/175	1263/19146	1.99234	0.00121	0.236636	0.226309	23	Col15a1/Arhgap4/Mecp2/Pxn/Ctnna2/Cttn/Clu/Cert1/Pnpt1/Abi3bp/Parva/Map6/Sema4b/Actbl2/Kifbp/Enpp1/Vim/Myot/S100b/Tpm1/Myadm/Nbl1/Yap1
GO:0060591	chondroblast differentiation	2/175	6/19146	36.4686	0.00122	0.236636	0.227358	2	Fgf2/Acan
GO:0090027	negative regulation of monocyte chemotaxis	2/175	6/19146	36.4686	0.00122	0.236636	0.227358	2	Nbl1/Ccn3
GO:0097252	oligodendrocyte apoptotic process	2/175	6/19146	36.4686	0.00122	0.236636	0.227358	2	Enpp1/Gas6
GO:0048678	response to axon injury	6/175	130/19146	5.04949	0.00125	0.239603	0.23046	6	Tnc/Vcan/Mmp2/Dpysl3/Fgf2/Enpp1
GO:0016049	cell growth	13/175	534/19146	2.66343	0.00129	0.244395	0.234495	13	Arhgap4/Mecp2/Tnc/Cttn/Crlf3/Ino80/Col14a1/Sema4b/Igfbp7/Enpp1/Yap1/Kazald1/Ccn3
GO:0010001	glial cell differentiation	9/175	287/19146	3.43084	0.00133	0.249077	0.238418	9	Mecp2/Clu/C1s/Slc8a3/Fgf2/Enpp1/Vim/S100b/Eif2b5
GO:0051239	regulation of multicellular organismal process	48/175	3457/19146	1.51908	0.00139	0.256033	0.244102	48	Chid1/Slc37a4/Arhgap4/Pkm/Hltf/Mecp2/Pxn/Ctnna2/Cttn/Adipoq/Clu/Aspn/Mmp2/Anxa2/Anxa5/Cip2a/Smoc1/Timp2/Abi3bp/Comp/Slc8a3/Dcn/Map6/Ino80/Camk1/Lum/Col14a1/Lbp/Dpysl3/Sema4b/Fgf2/Parp3/Rtn4ip1/Enpp1/Vim/Lmna/Cmklr1/S100b/Tpm1/Col3a1/Fgf1/Myadm/Nbl1/Yap1/Gas6/Mavs/Neu1/Ccn3
GO:0070887	cellular response to chemical stimulus	46/175	3275/19146	1.53669	0.00142	0.256033	0.246858	46	Slc37a4/Pkm/Mecp2/Pxn/Sbno2/Slc12a7/Tnc/Adipoq/Mmp3/Clu/Sfr1/Aspn/Mmp2/Col16a1/Pnpt1/Anxa5/Slc29a1/Timp2/Map4k1/Comp/Slc8a3/Parva/Dcn/Smarcd1/Lbp/Fgf2/Col6a1/Acan/Igfbp7/Enpp1/Vim/Lmna/Cmklr1/S100b/Tpm1/Mgst1/Dbi/Col3a1/Fgf1/Nbl1/Yap1/Parp16/Gas6/Mavs/Ccn3/Ak4
GO:0040008	regulation of growth	15/175	677/19146	2.42406	0.00142	0.256033	0.246858	15	Arhgap4/Mecp2/Tnc/Cttn/Pnpt1/Crlf3/Ino80/Col14a1/Sema4b/Fgf2/Igfbp7/Enpp1/Yap1/Kazald1/Ccn3
GO:0006935	chemotaxis	14/175	608/19146	2.51921	0.00143	0.256033	0.247765	14	Slc37a4/Cttn/Cdh13/Mmp2/Parva/Lbp/Sema4b/Fgf2/Myot/Cmklr1/Fgf1/Nbl1/Gas6/Ccn3
GO:0051960	regulation of nervous system development	21/175	1128/19146	2.03681	0.00152	0.266928	0.255658	21	Arhgap4/Hltf/Mecp2/Ctnna2/Cttn/Anxa2/Cip2a/Timp2/Abi3bp/Map6/Camk1/Dpysl3/Sema4b/Fgf2/Rtn4ip1/Vim/S100b/Col3a1/Nbl1/Yap1/Neu1
GO:2000026	regulation of multicellular organismal development	35/175	2294/19146	1.66922	0.00154	0.266928	0.25735	35	Arhgap4/Pkm/Hltf/Mecp2/Pxn/Ctnna2/Cttn/Adipoq/Aspn/Anxa2/Cip2a/Timp2/Abi3bp/Comp/Dcn/Map6/Ino80/Camk1/Col14a1/Dpysl3/Sema4b/Fgf2/Parp3/Rtn4ip1/Enpp1/Vim/Lmna/S100b/Col3a1/Fgf1/Myadm/Nbl1/Yap1/Gas6/Neu1
GO:0042330	taxis	14/175	613/19146	2.49866	0.00154	0.266928	0.25735	14	Slc37a4/Cttn/Cdh13/Mmp2/Parva/Lbp/Sema4b/Fgf2/Myot/Cmklr1/Fgf1/Nbl1/Gas6/Ccn3
GO:0048585	negative regulation of response to stimulus	28/175	1700/19146	1.80198	0.00161	0.273659	0.263103	28	Chid1/Obscn/Ctnna2/Cttn/Adipoq/Mmp3/Clu/Aspn/Anxa2/Anxa5/Timp2/Abi3bp/Dcn/Nt5e/Sema4b/Fgf2/Parp3/Pbk/Styxl2/Enpp1/Lmna/Col3a1/Myadm/Nbl1/Yap1/Gas6/Nenf/Ccn3
GO:0035766	cell chemotaxis to fibroblast growth factor	2/175	7/19146	31.2588	0.00169	0.273659	0.269374	2	Fgf2/Fgf1
GO:0035768	endothelial cell chemotaxis to fibroblast growth factor	2/175	7/19146	31.2588	0.00169	0.273659	0.269374	2	Fgf2/Fgf1
GO:0071676	negative regulation of mononuclear cell migration	2/175	7/19146	31.2588	0.00169	0.273659	0.269374	2	Nbl1/Ccn3
GO:1904847	regulation of cell chemotaxis to fibroblast growth factor	2/175	7/19146	31.2588	0.00169	0.273659	0.269374	2	Fgf2/Fgf1
GO:2000544	regulation of endothelial cell chemotaxis to fibroblast growth factor	2/175	7/19146	31.2588	0.00169	0.273659	0.269374	2	Fgf2/Fgf1
GO:0051241	negative regulation of multicellular organismal process	24/175	1377/19146	1.90685	0.00171	0.273659	0.270894	24	Chid1/Slc37a4/Arhgap4/Mecp2/Adipoq/Aspn/Mmp2/Anxa2/Anxa5/Abi3bp/Dcn/Lbp/Dpysl3/Sema4b/Fgf2/Parp3/Enpp1/Vim/Lmna/Cmklr1/S100b/Col3a1/Gas6/Ccn3
GO:0009749	response to glucose	9/175	298/19146	3.3042	0.00172	0.273659	0.271647	9	Slc37a4/Slc12a7/Adipoq/Col6a2/Col6a3/Slc29a1/Acan/Gas6/Eif2b5
GO:0009605	response to external stimulus	41/175	2847/19146	1.57557	0.00173	0.273659	0.272395	41	Chid1/Slc37a4/Pkm/Mecp2/Ctnna2/Sbno2/Tnc/Cttn/Adipoq/Mmp3/Clu/Cdh13/Mmp2/Anxa2/Anxa5/Abi3bp/Parva/Dcn/Lbp/Nt5e/Sema4b/Fgf2/C2/Pbk/Rnase4/Acan/Cfd/Enpp1/Vim/Lmna/Myot/Cmklr1/Mgst1/Dbi/Col3a1/Fgf1/Nbl1/Gas6/Mavs/Nenf/Ccn3
GO:0061564	axon development	13/175	553/19146	2.57192	0.00176	0.275728	0.275004	13	Arhgap4/Ctnna2/Tnc/Cttn/Vcan/Mmp2/Map6/Sema4b/Actbl2/Kifbp/Enpp1/Vim/Myot
GO:0042246	tissue regeneration	5/175	95/19146	5.7582	0.0018	0.276674	0.279507	5	Pkm/Vim/Yap1/Gas6/Ccn3
GO:0007399	nervous system development	39/175	2672/19146	1.59686	0.0018	0.276674	0.279507	39	Arhgap4/Hltf/Mecp2/Ctnna2/Tnc/Cttn/Vcan/Clu/Mmp2/Anxa2/Cip2a/C1s/Timp2/Abi3bp/Slc8a3/Map6/Camk1/Dpysl3/Nt5e/Sema4b/Fgf2/Rtn4ip1/Hapln4/Actbl2/Cep120/Acan/Kifbp/Enpp1/Vim/Myot/S100b/Dbi/Col3a1/Nbl1/Yap1/Gas6/Eif2b5/Neu1/Ak4
GO:0048699	generation of neurons	29/175	1800/19146	1.76265	0.00185	0.279093	0.285058	29	Arhgap4/Hltf/Mecp2/Ctnna2/Tnc/Cttn/Vcan/Clu/Mmp2/Anxa2/Cip2a/Timp2/Abi3bp/Map6/Camk1/Dpysl3/Sema4b/Fgf2/Rtn4ip1/Actbl2/Kifbp/Enpp1/Vim/Myot/Col3a1/Nbl1/Yap1/Gas6/Neu1
GO:0009628	response to abiotic stimulus	25/175	1467/19146	1.86445	0.00185	0.279093	0.285058	25	Pkm/Mecp2/Tnc/Adipoq/Mmp3/Clu/Lrrc8d/Mmp2/Slc29a1/Slc8a3/Dcn/Ino80/Fgf2/Pbk/Acan/Igfbp7/Enpp1/Vim/Lmna/S100b/Col3a1/Fgf1/Yap1/Eif2b5/Ak4
GO:0070168	negative regulation of biomineral tissue development	3/175	27/19146	12.1562	0.00187	0.279522	0.287254	3	Aspn/Enpp1/Gas6
GO:0010811	positive regulation of cell-substrate adhesion	6/175	141/19146	4.65556	0.0019	0.280357	0.290524	6	Cdh13/Col16a1/Fbln2/Smoc1/Abi3bp/Myadm
GO:0001503	ossification	11/175	426/19146	2.82503	0.00191	0.280357	0.291607	11	Sbno2/Aspn/Mmp2/Smoc1/Bmp3/Comp/Fgf2/Acan/Enpp1/Lmna/Yap1
GO:0014003	oligodendrocyte development	4/175	58/19146	7.54522	0.00195	0.283673	0.295907	4	Mecp2/Clu/Enpp1/Eif2b5
GO:0071230	cellular response to amino acid stimulus	5/175	98/19146	5.58192	0.00206	0.297023	0.307467	5	Mmp3/Mmp2/Col16a1/Col6a1/Col3a1
GO:0009743	response to carbohydrate	10/175	368/19146	2.97298	0.00211	0.301563	0.312597	10	Slc37a4/Slc12a7/Adipoq/Col6a2/Col6a3/Slc29a1/Acan/Enpp1/Gas6/Eif2b5
GO:0031175	neuron projection development	21/175	1163/19146	1.97551	0.0022	0.311692	0.321641	21	Arhgap4/Mecp2/Ctnna2/Tnc/Cttn/Vcan/Clu/Mmp2/Abi3bp/Map6/Camk1/Dpysl3/Sema4b/Rtn4ip1/Actbl2/Kifbp/Enpp1/Vim/Myot/Nbl1/Neu1
GO:0019800	peptide cross-linking via chondroitin 4-sulfate glycosaminoglycan	2/175	8/19146	27.3514	0.00224	0.314623	0.325585	2	Dcn/Bgn
GO:0009746	response to hexose	9/175	311/19146	3.16608	0.0023	0.317575	0.331416	9	Slc37a4/Slc12a7/Adipoq/Col6a2/Col6a3/Slc29a1/Acan/Gas6/Eif2b5
GO:0046033	AMP metabolic process	3/175	29/19146	11.3178	0.0023	0.317575	0.331416	3	Ampd1/Nt5e/Ak4
GO:0009987	cellular process	169/175	17372/19146	1.06433	0.0024	0.328598	0.340913	169	Nsmce1/Col6a5/Slc37a4/Ahnak/Obscn/Ctu2/Col15a1/Arhgap4/Pkm/Hltf/Dpt/Mecp2/Srpk2/Pxn/Ctnna2/P4ha2/Gatad2b/Sbno2/Slc12a7/Sat2/Tnc/Dock9/Ppp1r12c/Cttn/Myom1/Kif23/Adipoq/Ttf2/Vcan/Mmp3/Mrpl37/Clu/Lrrc8d/Sfr1/Aebp1/Aspn/Ogn/Cdh13/Mmp2/Col16a1/Ska3/Anapc4/Fbln2/P4ha1/Tuba8/Atf7ip/Anxa2/Cert1/Pnpt1/Crlf3/Tgfbi/Nfic/Col6a3/Anxa5/Fndc3a/Trmt1l/Olr1121/Cip2a/Smoc1/Serpina4/Ampd1/Slc29a1/Bmp3/C1s/Timp2/Abi…
GO:1901701	cellular response to oxygen-containing compound	24/175	1415/19146	1.85564	0.00244	0.331291	0.344637	24	Pkm/Pxn/Sbno2/Slc12a7/Tnc/Adipoq/Mmp3/Clu/Mmp2/Col16a1/Anxa5/Slc29a1/Map4k1/Slc8a3/Smarcd1/Lbp/Col6a1/Enpp1/Vim/Tpm1/Mgst1/Col3a1/Yap1/Gas6
GO:0007584	response to nutrient	10/175	377/19146	2.90201	0.00252	0.339215	0.351959	10	Slc37a4/Pkm/Tnc/Adipoq/Nt5e/C2/Enpp1/Vim/Dbi/Gas6
GO:0035767	endothelial cell chemotaxis	3/175	30/19146	10.9406	0.00254	0.339215	0.353765	3	Fgf2/Fgf1/Ccn3
GO:0097017	renal protein absorption	2/175	9/19146	24.3124	0.00287	0.38017	0.382161	2	Adipoq/Gas6
GO:0045595	regulation of cell differentiation	31/175	2032/19146	1.66908	0.00297	0.390244	0.39028	31	Arhgap4/Hltf/Mecp2/Ctnna2/Cttn/Adipoq/Clu/Anxa2/Cip2a/Smoc1/Timp2/Abi3bp/Map6/Camk1/Col14a1/Dpysl3/Sema4b/Fgf2/Rtn4ip1/Enpp1/Vim/Lmna/Cmklr1/S100b/Col3a1/Myadm/Nbl1/Yap1/Gas6/Neu1/Ccn3
GO:0010033	response to organic substance	48/175	3599/19146	1.45915	0.00323	0.421011	0.410424	48	Slc37a4/Pkm/Mecp2/Pxn/Sbno2/Slc12a7/Tnc/Adipoq/Mmp3/Clu/Aspn/Cdh13/Mmp2/Col16a1/Col6a2/Anxa2/Pnpt1/Col6a3/Anxa5/Ampd1/Slc29a1/C1s/Timp2/Map4k1/Comp/Slc8a3/Dcn/Lum/Smarcd1/Lbp/Nt5e/Fgf2/Col6a1/Acan/Igfbp7/Enpp1/Vim/S100b/Mgst1/Col3a1/Fgf1/Nbl1/Yap1/Parp16/Fibin/Gas6/Eif2b5/Mavs
GO:0009612	response to mechanical stimulus	9/175	328/19146	3.00199	0.00328	0.424135	0.414146	9	Tnc/Mmp3/Mmp2/Dcn/Fgf2/Acan/Enpp1/Lmna/Col3a1
GO:0010628	positive regulation of gene expression	33/175	2224/19146	1.62338	0.00333	0.426418	0.417821	33	Pkm/Hltf/Mecp2/Srpk2/Sbno2/Tnc/Myom1/Clu/Sfr1/Cdh13/Atf7ip/Anxa2/Crlf3/Nfic/Bmp3/Dcn/Ino80/Camk1/Lum/Smarcd1/Pym1/Fgf2/Hmgn5/E2f4/Vim/Lmna/Fgf1/Cnbp/Yap1/Tcea1/Gas6/Eif2b5/Mavs
GO:0003401	axis elongation	3/175	33/19146	9.94597	0.00335	0.426418	0.419279	3	Tnc/Fgf1/Yap1
GO:0071229	cellular response to acid chemical	8/175	269/19146	3.2537	0.00338	0.426902	0.421451	8	Tnc/Mmp3/Mmp2/Col16a1/Smarcd1/Col6a1/Col3a1/Yap1
GO:0050921	positive regulation of chemotaxis	6/175	160/19146	4.10271	0.00356	0.437338	0.434151	6	Cttn/Cdh13/Lbp/Fgf2/Cmklr1/Gas6
GO:0051823	regulation of synapse structural plasticity	2/175	10/19146	21.8811	0.00356	0.437338	0.434151	2	Ctnna2/Camk1
GO:0070212	protein poly-ADP-ribosylation	2/175	10/19146	21.8811	0.00356	0.437338	0.434151	2	Parp3/Enpp1
GO:0048583	regulation of response to stimulus	53/175	4097/19146	1.4153	0.00357	0.437338	0.43484	53	Chid1/Nsmce1/Obscn/Arhgap4/Pxn/Ctnna2/Sbno2/Tnc/Cttn/Adipoq/Mmp3/Clu/Aspn/Cdh13/Anxa2/Pnpt1/Crlf3/Anxa5/Bmp3/C1s/Timp2/Abi3bp/Map4k1/Slc8a3/Dcn/Ino80/Col14a1/Lbp/Nt5e/Sema4b/Fgf2/Parp3/C2/Pbk/Styxl2/Igfbp7/Cfd/Enpp1/Lmna/Cmklr1/S100b/Col3a1/Igfbp6/Fgf1/Myadm/Nbl1/Yap1/Kazald1/Gas6/Eif2b5/Mavs/Nenf/Ccn3
GO:0060291	long-term synaptic potentiation	5/175	112/19146	4.88418	0.00368	0.444135	0.442312	5	Mecp2/Slc8a3/Enpp1/S100b/Dbi
GO:0048589	developmental growth	16/175	823/19146	2.12696	0.00368	0.444135	0.442312	16	Arhgap4/Pkm/Mecp2/Tnc/Cttn/Comp/Col14a1/Sema4b/Fgf2/Enpp1/Vim/Col3a1/Fgf1/Yap1/Gas6/Ccn3
GO:0048519	negative regulation of biological process	67/175	5502/19146	1.33228	0.00393	0.47082	0.458581	67	Chid1/Slc37a4/Obscn/Arhgap4/Dpt/Mecp2/Srpk2/Ctnna2/Gatad2b/Sbno2/Tnc/Cttn/Adipoq/Mmp3/Clu/Aebp1/Aspn/Ogn/Cdh13/Mmp2/Atf7ip/Anxa2/Pnpt1/Crlf3/Nfic/Col6a3/Anxa5/Serpina4/Timp2/Abi3bp/Sergef/Comp/Slc8a3/Dcn/Lima1/Lbp/Pym1/Dpysl3/Nt5e/Sema4b/Fgf2/Parp3/Pbk/Hmgn5/Dhrs7c/Styxl2/Acan/Enpp1/Vim/Lmna/Cmklr1/S100b/Tpm1/Dbi/Col3a1/Cnbp/Myadm/Nbl1/Yap1/Parp16/Gas6/Mavs/Rbm42/Cdyl/Nenf/Ccn3/Atox1
GO:0001101	response to acid chemical	12/175	538/19146	2.44028	0.004	0.474855	0.462967	12	Tnc/Adipoq/Mmp3/Aspn/Mmp2/Col16a1/Smarcd1/Col6a1/Igfbp7/Enpp1/Col3a1/Yap1
GO:0008347	glial cell migration	4/175	71/19146	6.1637	0.00407	0.474855	0.467284	4	Vcan/Enpp1/Vim/Col3a1
GO:0050728	negative regulation of inflammatory response	6/175	165/19146	3.97839	0.00414	0.474855	0.471531	6	Chid1/Adipoq/Abi3bp/Nt5e/Pbk/Ccn3
GO:0007507	heart development	14/175	685/19146	2.23603	0.00421	0.474855	0.475711	14	Mecp2/Vcan/Mmp2/Cert1/Abi3bp/Parva/Col14a1/Fgf2/Acan/Enpp1/Lmna/Tpm1/Col3a1/Yap1
GO:0014909	smooth muscle cell migration	5/175	116/19146	4.71576	0.00427	0.474855	0.479241	5	Adipoq/Parva/Enpp1/Tpm1/Ccn3
GO:0031103	axon regeneration	4/175	72/19146	6.0781	0.00428	0.474855	0.479825	4	Tnc/Vcan/Mmp2/Enpp1
GO:0018149	peptide cross-linking	3/175	36/19146	9.11714	0.00429	0.474855	0.480408	3	Dcn/Col3a1/Bgn
GO:0010764	negative regulation of fibroblast migration	2/175	11/19146	19.8919	0.00433	0.474855	0.482725	2	Arhgap4/Fgf2
GO:0018401	peptidyl-proline hydroxylation to 4-hydroxy-L-proline	2/175	11/19146	19.8919	0.00433	0.474855	0.482725	2	P4ha2/P4ha1
GO:0034115	negative regulation of heterotypic cell-cell adhesion	2/175	11/19146	19.8919	0.00433	0.474855	0.482725	2	Adipoq/Myadm
GO:0035701	hematopoietic stem cell migration	2/175	11/19146	19.8919	0.00433	0.474855	0.482725	2	Enpp1/Gas6
GO:0070587	regulation of cell-cell adhesion involved in gastrulation	2/175	11/19146	19.8919	0.00433	0.474855	0.482725	2	Adipoq/Myadm
GO:0048646	anatomical structure formation involved in morphogenesis	21/175	1234/19146	1.86185	0.0044	0.474855	0.48673	21	Col15a1/Pkm/Mecp2/Srpk2/Pxn/Sbno2/Cdh13/Mmp2/Anxa2/Tgfbi/Parva/Dcn/Camk1/Fgf2/Col6a1/Enpp1/Tpm1/Col3a1/Fgf1/Yap1/Ccn3
GO:0006996	organelle organization	52/175	4040/19146	1.40819	0.00441	0.474855	0.487297	52	Hltf/Mecp2/Srpk2/Pxn/Ctnna2/Gatad2b/Cttn/Kif23/Ttf2/Ska3/Anapc4/Tuba8/Atf7ip/Anxa2/Cert1/Pnpt1/Abi3bp/Setbp1/Ndufa5/Parva/Dcn/Cox7a2l/Map6/Ino80/Cenpc/Ndufs7/Camk1/Smarcd1/Ndufs8/Lima1/Tppp3/Dpysl3/Dnajc11/Parp3/Hmgn5/Brd3/Actbl2/Tmed7/Cep120/E2f4/Kifbp/Enpp1/Vim/Lmna/Tbc1d12/Tpm1/Tagln/Myadm/Yap1/Chaf1b/Mavs/Timm9
GO:0032990	cell part morphogenesis	15/175	763/19146	2.15083	0.00441	0.474855	0.487297	15	Arhgap4/Mecp2/Ctnna2/Cttn/Clu/Cert1/Pnpt1/Abi3bp/Map6/Sema4b/Actbl2/Kifbp/Vim/Myot/Nbl1
GO:0007005	mitochondrion organization	12/175	545/19146	2.40893	0.00443	0.474855	0.488428	12	Cttn/Cert1/Pnpt1/Ndufa5/Dcn/Cox7a2l/Ndufs7/Ndufs8/Dnajc11/Enpp1/Lmna/Timm9
GO:0022604	regulation of cell morphogenesis	12/175	548/19146	2.39575	0.00463	0.490906	0.499465	12	Arhgap4/Mecp2/Pxn/Cttn/Abi3bp/Parva/Map6/Sema4b/Vim/S100b/Tpm1/Myadm
GO:1904738	vascular associated smooth muscle cell migration	3/175	37/19146	8.87073	0.00464	0.490906	0.500005	3	Adipoq/Enpp1/Tpm1
GO:1904705	regulation of vascular smooth muscle cell proliferation	4/175	74/19146	5.91382	0.00472	0.496148	0.504278	4	Adipoq/Mmp2/Fgf2/Tpm1
GO:0006884	cell volume homeostasis	3/175	38/19146	8.63729	0.00501	0.518777	0.519176	3	Slc12a7/E2f4/Ccdc51
GO:0043542	endothelial cell migration	7/175	228/19146	3.35895	0.00507	0.518777	0.522147	7	Mecp2/Pxn/Cdh13/Dcn/Fgf2/Fgf1/Ccn3
GO:0019471	4-hydroxyproline metabolic process	2/175	12/19146	18.2343	0.00516	0.518777	0.526535	2	P4ha2/P4ha1
GO:0051574	positive regulation of histone H3-K9 methylation	2/175	12/19146	18.2343	0.00516	0.518777	0.526535	2	Mecp2/Lmna
GO:0070213	protein auto-ADP-ribosylation	2/175	12/19146	18.2343	0.00516	0.518777	0.526535	2	Parp3/Parp16
GO:0070586	cell-cell adhesion involved in gastrulation	2/175	12/19146	18.2343	0.00516	0.518777	0.526535	2	Adipoq/Myadm
GO:0071492	cellular response to UV-A	2/175	12/19146	18.2343	0.00516	0.518777	0.526535	2	Mmp3/Mmp2
GO:0061045	negative regulation of wound healing	4/175	76/19146	5.7582	0.00519	0.518777	0.52798	4	Anxa2/Anxa5/Abi3bp/Fgf2
GO:0030595	leukocyte chemotaxis	7/175	231/19146	3.31532	0.00543	0.539457	0.53923	7	Slc37a4/Mmp2/Lbp/Cmklr1/Nbl1/Gas6/Ccn3
GO:0002064	epithelial cell development	8/175	293/19146	2.98719	0.00563	0.555937	0.548203	8	Col15a1/Adipoq/Fndc3a/E2f4/Vim/Myadm/Yap1/Adamtsl4
GO:0014009	glial cell proliferation	4/175	78/19146	5.61055	0.00569	0.558477	0.550827	4	Mecp2/Clu/Vim/Dbi
GO:0006471	protein ADP-ribosylation	3/175	40/19146	8.20543	0.00579	0.564889	0.555134	3	Parp3/Enpp1/Parp16
GO:0002040	sprouting angiogenesis	5/175	126/19146	4.3415	0.00605	0.570726	0.565954	5	Pkm/Cdh13/Parva/Fgf2/Fgf1
GO:0002062	chondrocyte differentiation	5/175	126/19146	4.3415	0.00605	0.570726	0.565954	5	Tgfbi/Comp/Acan/Col3a1/Ccn3
GO:0014012	peripheral nervous system axon regeneration	2/175	13/19146	16.8316	0.00606	0.570726	0.56636	2	Tnc/Mmp2
GO:0031953	negative regulation of protein autophosphorylation	2/175	13/19146	16.8316	0.00606	0.570726	0.56636	2	Adipoq/Enpp1
GO:0032905	transforming growth factor beta1 production	2/175	13/19146	16.8316	0.00606	0.570726	0.56636	2	Lum/Col3a1
GO:1900112	regulation of histone H3-K9 trimethylation	2/175	13/19146	16.8316	0.00606	0.570726	0.56636	2	Mecp2/Lmna
GO:0055114	oxidation-reduction process	11/175	497/19146	2.42145	0.00611	0.572128	0.568377	11	Slc37a4/Pkm/Adipoq/Pnpt1/Ndufa5/Cox7a2l/Ndufs7/Alkbh3/Ndufs8/Enpp1/Dbi
GO:0042127	regulation of cell proliferation	27/175	1787/19146	1.65302	0.00639	0.594927	0.579334	27	Dpt/Mecp2/Srpk2/Tnc/Adipoq/Clu/Ogn/Cdh13/Mmp2/Anxa2/Cip2a/Timp2/Abi3bp/Comp/Fgf2/Hmgn5/E2f4/Vim/Lmna/S100b/Tpm1/Fgf1/Cnbp/Yap1/Gas6/Neu1/Ccn3
GO:0034250	positive regulation of cellular amide metabolic process	6/175	182/19146	3.60678	0.00663	0.613765	0.588292	6	Pkm/Clu/Pym1/Vim/Cnbp/Eif2b5
GO:0070848	response to growth factor	15/175	801/19146	2.0488	0.00683	0.614172	0.595471	15	Pxn/Tnc/Clu/Aspn/Comp/Dcn/Lum/Fgf2/Acan/Enpp1/Vim/Col3a1/Fgf1/Nbl1/Gas6
GO:0002688	regulation of leukocyte chemotaxis	5/175	130/19146	4.20791	0.00689	0.614172	0.597576	5	Lbp/Cmklr1/Nbl1/Gas6/Ccn3
GO:0071774	response to fibroblast growth factor	5/175	130/19146	4.20791	0.00689	0.614172	0.597576	5	Tnc/Fgf2/Enpp1/Vim/Fgf1
GO:0097529	myeloid leukocyte migration	7/175	242/19146	3.16463	0.00696	0.614172	0.600004	7	Slc37a4/Mmp2/Lbp/Enpp1/Cmklr1/Nbl1/Ccn3
GO:0035295	tube development	20/175	1203/19146	1.81888	0.00698	0.614172	0.600693	20	Col15a1/Pkm/Mecp2/Srpk2/Pxn/Tnc/Vcan/Cdh13/Mmp2/Anxa2/Tgfbi/Comp/Parva/Dcn/Fgf2/Enpp1/Col3a1/Fgf1/Yap1/Ccn3
GO:0060346	bone trabecula formation	2/175	14/19146	15.6294	0.00703	0.614172	0.602404	2	Mmp2/Enpp1
GO:1904753	negative regulation of vascular associated smooth muscle cell migration	2/175	14/19146	15.6294	0.00703	0.614172	0.602404	2	Adipoq/Tpm1
GO:0014812	muscle cell migration	5/175	131/19146	4.17579	0.00711	0.614172	0.605111	5	Adipoq/Parva/Enpp1/Tpm1/Ccn3
GO:0001666	response to hypoxia	10/175	439/19146	2.49216	0.00726	0.614172	0.610088	10	Pkm/Mecp2/Adipoq/Mmp3/Mmp2/Slc29a1/Slc8a3/Lmna/S100b/Ak4
GO:0045664	regulation of neuron differentiation	15/175	807/19146	2.03356	0.00729	0.614172	0.611069	15	Arhgap4/Mecp2/Ctnna2/Cttn/Timp2/Abi3bp/Map6/Camk1/Dpysl3/Sema4b/Fgf2/Rtn4ip1/Vim/Nbl1/Neu1
GO:0022607	cellular component assembly	40/175	2990/19146	1.46362	0.00735	0.614172	0.613015	40	Pkm/Mecp2/Srpk2/Pxn/Ctnna2/Cttn/Kif23/Mmp3/Clu/Lrrc8d/Cdh13/Col16a1/Atf7ip/Anxa2/Pnpt1/Abi3bp/Comp/Ndufa5/Parva/Cox7a2l/Ino80/Cenpc/Ndufs7/Ndufs8/Lima1/Tppp3/Ciao2a/Dpysl3/Hapln4/Cep120/E2f4/Cand2/Lmna/Tbc1d12/Tpm1/Col3a1/Myadm/Yap1/Chaf1b/Gas6
GO:0031102	neuron projection regeneration	4/175	84/19146	5.2098	0.00738	0.614172	0.613981	4	Tnc/Vcan/Mmp2/Enpp1
GO:0061061	muscle structure development	14/175	732/19146	2.09246	0.00743	0.614172	0.61558	14	Mecp2/Myom1/Comp/Dcn/Camk1/Col14a1/Fgf2/Cfd/Lmna/S100b/Tpm1/Col3a1/Yap1/Ccn3
GO:0032535	regulation of cellular component size	10/175	443/19146	2.46965	0.00771	0.614172	0.624296	10	Arhgap4/Ctnna2/Slc12a7/Cttn/Lima1/Sema4b/E2f4/Tpm1/Myadm/Ccdc51
GO:0022603	regulation of anatomical structure morphogenesis	19/175	1132/19146	1.83631	0.00772	0.614172	0.6246	19	Arhgap4/Pkm/Mecp2/Pxn/Cttn/Adipoq/Aspn/Abi3bp/Parva/Dcn/Map6/Camk1/Sema4b/Fgf2/Vim/S100b/Tpm1/Fgf1/Myadm
GO:0048660	regulation of smooth muscle cell proliferation	6/175	189/19146	3.4732	0.00792	0.614172	0.630577	6	Adipoq/Ogn/Cdh13/Mmp2/Fgf2/Tpm1
GO:1903672	positive regulation of sprouting angiogenesis	3/175	45/19146	7.29371	0.00804	0.614172	0.634074	3	Pkm/Fgf2/Fgf1
GO:0009167	purine ribonucleoside monophosphate metabolic process	9/175	380/19146	2.59119	0.00839	0.614172	0.643903	9	Pkm/Ampd1/Cox7a2l/Ndufs7/Ndufs8/Nt5e/Enpp1/Atp5me/Ak4
GO:0009126	purine nucleoside monophosphate metabolic process	9/175	381/19146	2.58439	0.00853	0.614172	0.647688	9	Pkm/Ampd1/Cox7a2l/Ndufs7/Ndufs8/Nt5e/Enpp1/Atp5me/Ak4
GO:0042789	mRNA transcription by RNA polymerase II	3/175	46/19146	7.13516	0.00854	0.614172	0.647956	3	Hltf/Anxa2/Enpp1
GO:0021782	glial cell development	5/175	137/19146	3.99291	0.00854	0.614172	0.647956	5	Mecp2/Clu/Enpp1/Vim/Eif2b5
GO:0051130	positive regulation of cellular component organization	23/175	1483/19146	1.69678	0.00875	0.614172	0.653477	23	Mecp2/Pxn/Ctnna2/Cttn/Mmp3/Clu/Col16a1/Atf7ip/Anxa2/Dcn/Map6/Ino80/Camk1/Lbp/Tppp3/Dpysl3/C2/Cep120/Lmna/Tpm1/Myadm/Gas6/Neu1
GO:0048709	oligodendrocyte differentiation	5/175	138/19146	3.96398	0.0088	0.614172	0.654766	5	Mecp2/Clu/Slc8a3/Enpp1/Eif2b5
GO:0051493	regulation of cytoskeleton organization	12/175	598/19146	2.19543	0.00902	0.614172	0.660326	12	Mecp2/Pxn/Ctnna2/Cttn/Ska3/Abi3bp/Map6/Lima1/Parp3/Cep120/Tpm1/Myadm
GO:0019511	peptidyl-proline hydroxylation	2/175	16/19146	13.6757	0.00916	0.614172	0.663772	2	P4ha2/P4ha1
GO:0070141	response to UV-A	2/175	16/19146	13.6757	0.00916	0.614172	0.663772	2	Mmp3/Mmp2
GO:0007417	central nervous system development	20/175	1235/19146	1.77175	0.0092	0.614326	0.664744	20	Mecp2/Ctnna2/Cttn/Vcan/Clu/Timp2/Slc8a3/Nt5e/Fgf2/Hapln4/Cep120/Acan/Kifbp/Enpp1/Vim/S100b/Dbi/Col3a1/Eif2b5/Ak4
GO:0000904	cell morphogenesis involved in differentiation	15/175	831/19146	1.97483	0.0094	0.625119	0.66952	15	Col15a1/Arhgap4/Pxn/Ctnna2/Cttn/Abi3bp/Parva/Map6/Sema4b/Actbl2/Kifbp/Enpp1/Vim/Myot/Myadm
GO:0048666	neuron development	21/175	1324/19146	1.73529	0.00957	0.633837	0.673473	21	Arhgap4/Mecp2/Ctnna2/Tnc/Cttn/Vcan/Clu/Mmp2/Abi3bp/Map6/Camk1/Dpysl3/Sema4b/Rtn4ip1/Actbl2/Kifbp/Enpp1/Vim/Myot/Nbl1/Neu1
GO:1900047	negative regulation of hemostasis	3/175	48/19146	6.83786	0.00961	0.63391	0.67439	3	Anxa2/Anxa5/Comp
GO:0036293	response to decreased oxygen levels	10/175	459/19146	2.38357	0.00976	0.641208	0.677782	10	Pkm/Mecp2/Adipoq/Mmp3/Mmp2/Slc29a1/Slc8a3/Lmna/S100b/Ak4
GO:0046683	response to organophosphorus	6/175	198/19146	3.31532	0.00983	0.643214	0.679341	6	Adipoq/Pnpt1/C1s/Slc8a3/Nt5e/Enpp1
GO:0007010	cytoskeleton organization	23/175	1507/19146	1.66976	0.0105	0.684306	0.693531	23	Mecp2/Pxn/Ctnna2/Cttn/Kif23/Ska3/Tuba8/Abi3bp/Parva/Map6/Ino80/Lima1/Tppp3/Dpysl3/Parp3/Actbl2/Cep120/Kifbp/Vim/Lmna/Tpm1/Tagln/Myadm
GO:0033043	regulation of organelle organization	22/175	1422/19146	1.69263	0.01059	0.687422	0.695342	22	Mecp2/Pxn/Ctnna2/Cttn/Ska3/Anapc4/Atf7ip/Anxa2/Abi3bp/Dcn/Map6/Ino80/Camk1/Lima1/Parp3/Cep120/Lmna/Tbc1d12/Tpm1/Myadm/Yap1/Mavs
GO:0048708	astrocyte differentiation	4/175	94/19146	4.65556	0.01087	0.702797	0.700842	4	Mecp2/Vim/S100b/Eif2b5
GO:0009161	ribonucleoside monophosphate metabolic process	9/175	397/19146	2.48023	0.01097	0.706459	0.702758	9	Pkm/Ampd1/Cox7a2l/Ndufs7/Ndufs8/Nt5e/Enpp1/Atp5me/Ak4
GO:0030308	negative regulation of cell growth	6/175	203/19146	3.23367	0.01102	0.706885	0.703708	6	Arhgap4/Mecp2/Crlf3/Sema4b/Enpp1/Ccn3
GO:0045926	negative regulation of growth	7/175	265/19146	2.88996	0.01113	0.711142	0.705774	7	Arhgap4/Mecp2/Pnpt1/Crlf3/Sema4b/Enpp1/Ccn3
GO:0034644	cellular response to UV	4/175	95/19146	4.60656	0.01127	0.711714	0.708363	4	Mmp3/Mmp2/Ino80/Pbk
GO:0090398	cellular senescence	4/175	95/19146	4.60656	0.01127	0.711714	0.708363	4	Pnpt1/Abi3bp/Lmna/Prelp
GO:1903035	negative regulation of response to wounding	4/175	95/19146	4.60656	0.01127	0.711714	0.708363	4	Anxa2/Anxa5/Abi3bp/Fgf2
GO:0009299	mRNA transcription	3/175	51/19146	6.43563	0.01134	0.713369	0.709641	3	Hltf/Anxa2/Enpp1
GO:0036124	histone H3-K9 trimethylation	2/175	18/19146	12.1562	0.01154	0.717638	0.71323	2	Mecp2/Lmna
GO:0098885	modification of postsynaptic actin cytoskeleton	2/175	18/19146	12.1562	0.01154	0.717638	0.71323	2	Ctnna2/Cttn
GO:2000767	positive regulation of cytoplasmic translation	2/175	18/19146	12.1562	0.01154	0.717638	0.71323	2	Pkm/Cnbp
GO:0090066	regulation of anatomical structure size	12/175	620/19146	2.11753	0.01177	0.729158	0.717249	12	Arhgap4/Ctnna2/Slc12a7/Cttn/Mmp2/Comp/Lima1/Sema4b/E2f4/Tpm1/Myadm/Ccdc51
GO:0032879	regulation of localization	39/175	2985/19146	1.42942	0.01193	0.736271	0.71998	39	Ahnak/Arhgap4/Mecp2/Ctnna2/Myom1/Adipoq/Mmp3/Clu/Cdh13/Mmp2/Anxa2/Anxa5/Sergef/Dcn/Camk1/Lbp/Dpysl3/Sema4b/Fgf2/C2/Nmd3/Dhrs7c/Cep120/Acan/Enpp1/Vim/Lmna/Cavin1/Cmklr1/Tpm1/Dbi/Col3a1/Fgf1/Myadm/Nbl1/Yap1/Gas6/Mavs/Ccn3
GO:0006119	oxidative phosphorylation	5/175	150/19146	3.64686	0.01232	0.757471	0.726419	5	Cox7a2l/Ndufs7/Ndufs8/Atp5me/Ak4
GO:1902903	regulation of supramolecular fiber organization	9/175	405/19146	2.43124	0.01237	0.757686	0.727223	9	Mecp2/Pxn/Ctnna2/Cttn/Clu/Aebp1/Lima1/Tpm1/Myadm
GO:0032602	chemokine production	4/175	98/19146	4.46554	0.01252	0.761151	0.729607	4	Slc37a4/Adipoq/Lbp/Mavs
GO:0032642	regulation of chemokine production	4/175	98/19146	4.46554	0.01252	0.761151	0.729607	4	Slc37a4/Adipoq/Lbp/Mavs
GO:0002281	macrophage activation involved in immune response	2/175	19/19146	11.5164	0.01283	0.771362	0.734405	2	Sbno2/Lbp
GO:0010804	negative regulation of tumor necrosis factor-mediated signaling pathway	2/175	19/19146	11.5164	0.01283	0.771362	0.734405	2	Adipoq/Gas6
GO:2000696	regulation of epithelial cell differentiation involved in kidney developmen...	2/175	19/19146	11.5164	0.01283	0.771362	0.734405	2	Adipoq/Yap1
GO:0070588	calcium ion transmembrane transport	8/175	340/19146	2.57425	0.01313	0.786497	0.738889	8	Ahnak/Anxa2/Anxa5/Slc8a3/Fgf2/Dhrs7c/Dbi/Gas6
GO:0071310	cellular response to organic substance	35/175	2627/19146	1.45763	0.01319	0.787197	0.739768	35	Pkm/Mecp2/Pxn/Sbno2/Slc12a7/Tnc/Adipoq/Mmp3/Clu/Aspn/Mmp2/Col16a1/Pnpt1/Anxa5/Slc29a1/Timp2/Map4k1/Comp/Slc8a3/Dcn/Smarcd1/Lbp/Fgf2/Col6a1/Acan/Igfbp7/Enpp1/Vim/Col3a1/Fgf1/Nbl1/Yap1/Parp16/Gas6/Mavs
GO:0061647	histone H3-K9 modification	3/175	54/19146	6.0781	0.01324	0.787297	0.740496	3	Mecp2/Camk1/Lmna
GO:0045727	positive regulation of translation	5/175	153/19146	3.57535	0.01333	0.789766	0.741795	5	Pkm/Pym1/Vim/Cnbp/Eif2b5
GO:0051272	positive regulation of cellular component movement	12/175	632/19146	2.07732	0.01352	0.798121	0.744497	12	Mecp2/Mmp3/Cdh13/Mmp2/Lbp/Sema4b/Fgf2/Cavin1/Cmklr1/Fgf1/Myadm/Gas6
GO:0051591	response to cAMP	5/175	154/19146	3.55213	0.01367	0.804062	0.74659	5	Adipoq/Pnpt1/C1s/Slc8a3/Enpp1
GO:0046034	ATP metabolic process	8/175	343/19146	2.55174	0.01378	0.807617	0.748103	8	Pkm/Cox7a2l/Ndufs7/Ndufs8/Nt5e/Enpp1/Atp5me/Ak4
GO:0070167	regulation of biomineral tissue development	4/175	101/19146	4.3329	0.01386	0.809394	0.749193	4	Aspn/Comp/Enpp1/Gas6
GO:0010596	negative regulation of endothelial cell migration	3/175	55/19146	5.96758	0.01391	0.809413	0.749869	3	Mecp2/Dcn/Fgf2
GO:0040017	positive regulation of locomotion	12/175	635/19146	2.06751	0.01399	0.811171	0.750943	12	Cttn/Mmp3/Cdh13/Mmp2/Lbp/Sema4b/Fgf2/Cavin1/Cmklr1/Fgf1/Myadm/Gas6
GO:0010975	regulation of neuron projection development	12/175	636/19146	2.06426	0.01414	0.816961	0.752932	12	Arhgap4/Mecp2/Ctnna2/Cttn/Abi3bp/Map6/Camk1/Dpysl3/Sema4b/Rtn4ip1/Vim/Neu1
GO:0051179	localization	72/175	6318/19146	1.24679	0.01422	0.81868	0.75398	72	Slc37a4/Ahnak/Arhgap4/Mecp2/Pxn/Ctnna2/Slc12a7/Cttn/Myom1/Adipoq/Vcan/Mmp3/Clu/Lrrc8d/Aspn/Cdh13/Mmp2/Anxa2/Cert1/Pnpt1/Tgfbi/Anxa5/Abcg3/Slc29a1/Sergef/Comp/Slc8a3/Parva/Dcn/Map6/Cenpc/Ndufs7/Camk1/Lima1/Lbp/Dpysl3/Sema4b/Fgf2/Parp3/C2/Nmd3/Rnase4/Dhrs7c/Actbl2/Tmed7/Cep120/Acan/Kifbp/Enpp1/Vim/Lmna/Cavin1/Cmklr1/Tpm1/Mgst1/Dbi/Col3a1/Atp5me/Igfbp6/Fgf1/Myadm/Nbl1/Yap1/Ccdc51/Slc16a7/Gas6/Mavs/S…
GO:0007569	cell aging	4/175	102/19146	4.29042	0.01433	0.822108	0.755407	4	Pnpt1/Abi3bp/Lmna/Prelp
GO:0007167	enzyme linked receptor protein signaling pathway	16/175	956/19146	1.83106	0.01446	0.826655	0.757071	16	Pxn/Adipoq/Aspn/Cdh13/Bmp3/Comp/Dcn/Fgf2/Enpp1/Vim/Col3a1/Igfbp6/Fgf1/Nbl1/Gas6/Ccn3
GO:0071675	regulation of mononuclear cell migration	3/175	56/19146	5.86102	0.0146	0.831741	0.758839	3	Cmklr1/Nbl1/Ccn3
GO:0048812	neuron projection morphogenesis	13/175	719/19146	1.97813	0.015	0.834675	0.763751	13	Arhgap4/Mecp2/Ctnna2/Cttn/Clu/Abi3bp/Map6/Sema4b/Actbl2/Kifbp/Vim/Myot/Nbl1
GO:0009123	nucleoside monophosphate metabolic process	9/175	419/19146	2.35	0.01513	0.834675	0.765304	9	Pkm/Ampd1/Cox7a2l/Ndufs7/Ndufs8/Nt5e/Enpp1/Atp5me/Ak4
GO:0061383	trabecula morphogenesis	3/175	57/19146	5.7582	0.01531	0.834675	0.767422	3	Sbno2/Mmp2/Enpp1
GO:0055085	transmembrane transport	24/175	1649/19146	1.59232	0.01542	0.834675	0.768697	24	Slc37a4/Ahnak/Slc12a7/Adipoq/Lrrc8d/Aspn/Anxa2/Pnpt1/Anxa5/Abcg3/Slc29a1/Slc8a3/Ndufs7/Fgf2/Rnase4/Dhrs7c/Enpp1/Dbi/Atp5me/Ccdc51/Slc16a7/Gas6/Atox1/Timm9
GO:0001649	osteoblast differentiation	6/175	219/19146	2.99742	0.01552	0.834675	0.769844	6	Smoc1/Bmp3/Fgf2/Enpp1/Lmna/Yap1
GO:0008284	positive regulation of cell proliferation	17/175	1047/19146	1.77641	0.01556	0.834675	0.7703	17	Mecp2/Srpk2/Tnc/Clu/Cdh13/Mmp2/Anxa2/Cip2a/Comp/Fgf2/Hmgn5/Vim/S100b/Fgf1/Cnbp/Yap1/Gas6
GO:0002689	negative regulation of leukocyte chemotaxis	2/175	21/19146	10.4196	0.01556	0.834675	0.7703	2	Nbl1/Ccn3
GO:0046827	positive regulation of protein export from nucleus	2/175	21/19146	10.4196	0.01556	0.834675	0.7703	2	Camk1/Gas6
GO:0007517	muscle organ development	9/175	422/19146	2.3333	0.01578	0.834675	0.772775	9	Myom1/Dcn/Col14a1/Fgf2/Lmna/S100b/Tpm1/Col3a1/Yap1
GO:0006091	generation of precursor metabolites and energy	10/175	496/19146	2.20576	0.01604	0.834675	0.775632	10	Slc37a4/Pkm/Pnpt1/Ndufa5/Cox7a2l/Ndufs7/Ndufs8/Enpp1/Atp5me/Ak4
GO:0009719	response to endogenous stimulus	28/175	2017/19146	1.51877	0.01626	0.834675	0.777994	28	Pkm/Mecp2/Pxn/Tnc/Adipoq/Mmp3/Aspn/Cdh13/Mmp2/Col16a1/Anxa2/Pnpt1/Anxa5/Timp2/Comp/Slc8a3/Fgf2/Col6a1/Igfbp7/Enpp1/Vim/S100b/Col3a1/Fgf1/Nbl1/Yap1/Fibin/Eif2b5
GO:0060560	developmental growth involved in morphogenesis	7/175	287/19146	2.66843	0.0166	0.834675	0.781547	7	Arhgap4/Mecp2/Tnc/Cttn/Sema4b/Fgf1/Yap1
GO:0071417	cellular response to organonitrogen compound	13/175	731/19146	1.94566	0.01697	0.834675	0.785288	13	Pkm/Mecp2/Pxn/Adipoq/Mmp3/Mmp2/Col16a1/Anxa5/Slc8a3/Col6a1/Enpp1/Vim/Col3a1
GO:1901699	cellular response to nitrogen compound	14/175	811/19146	1.88863	0.017	0.834675	0.785585	14	Pkm/Mecp2/Pxn/Adipoq/Mmp3/Mmp2/Col16a1/Anxa5/Slc8a3/Col6a1/Enpp1/Vim/Col3a1/Mavs
GO:0072215	regulation of metanephros development	2/175	22/19146	9.94597	0.01702	0.834675	0.785783	2	Adipoq/Yap1
GO:1900120	regulation of receptor binding	2/175	22/19146	9.94597	0.01702	0.834675	0.785783	2	Adipoq/Anxa2
GO:2001026	regulation of endothelial cell chemotaxis	2/175	22/19146	9.94597	0.01702	0.834675	0.785783	2	Fgf2/Fgf1
GO:0042552	myelination	5/175	163/19146	3.356	0.01709	0.834675	0.786473	5	Clu/Slc8a3/Enpp1/S100b/Eif2b5
GO:0009891	positive regulation of biosynthetic process	29/175	2118/19146	1.498	0.01721	0.834675	0.787646	29	Pkm/Hltf/Mecp2/Sbno2/Clu/Sfr1/Cdh13/Atf7ip/Anxa2/Crlf3/Nfic/Bmp3/Dcn/Ino80/Camk1/Lum/Pym1/Nt5e/Fgf2/Nmd3/E2f4/Vim/Dbi/Fgf1/Cnbp/Yap1/Tcea1/Eif2b5/Mavs
GO:0006304	DNA modification	4/175	108/19146	4.05206	0.01733	0.834675	0.788806	4	Mecp2/Atf7ip/Alkbh3/Parp3
GO:0045599	negative regulation of fat cell differentiation	3/175	60/19146	5.47029	0.01755	0.834675	0.7909	3	Adipoq/Enpp1/Yap1
GO:0120039	plasma membrane bounded cell projection morphogenesis	13/175	735/19146	1.93507	0.01767	0.834675	0.792025	13	Arhgap4/Mecp2/Ctnna2/Cttn/Clu/Abi3bp/Map6/Sema4b/Actbl2/Kifbp/Vim/Myot/Nbl1
GO:1901264	carbohydrate derivative transport	4/175	109/19146	4.01489	0.01786	0.834675	0.793781	4	Slc37a4/Slc29a1/Lbp/Enpp1
GO:0007272	ensheathment of neurons	5/175	165/19146	3.31532	0.01792	0.834675	0.794329	5	Clu/Slc8a3/Enpp1/S100b/Eif2b5
GO:0008366	axon ensheathment	5/175	165/19146	3.31532	0.01792	0.834675	0.794329	5	Clu/Slc8a3/Enpp1/S100b/Eif2b5
GO:0009893	positive regulation of metabolic process	47/175	3843/19146	1.33804	0.01793	0.834675	0.79442	47	Pkm/Hltf/Mecp2/Srpk2/Pxn/Sbno2/Tnc/Myom1/Adipoq/Clu/Sfr1/Cdh13/Atf7ip/Anxa2/Pnpt1/Crlf3/Nfic/Bmp3/Timp2/Map4k1/Dcn/Ino80/Camk1/Lum/Smarcd1/Lbp/Pym1/Nt5e/Fgf2/Parp3/Nmd3/Hmgn5/E2f4/Vim/Lmna/Cmklr1/Dbi/Igfbp6/Fgf1/Cnbp/Yap1/Tcea1/Parp16/Gas6/Eif2b5/Mavs/Nenf
GO:0070482	response to oxygen levels	10/175	506/19146	2.16217	0.01817	0.834675	0.796583	10	Pkm/Mecp2/Adipoq/Mmp3/Mmp2/Slc29a1/Slc8a3/Lmna/S100b/Ak4
GO:0072073	kidney epithelium development	5/175	166/19146	3.29535	0.01834	0.834675	0.798088	5	Adipoq/Vcan/Fgf2/Fgf1/Yap1
GO:0010257	NADH dehydrogenase complex assembly	3/175	61/19146	5.38061	0.01834	0.834675	0.798088	3	Ndufa5/Ndufs7/Ndufs8
GO:0032981	mitochondrial respiratory chain complex I assembly	3/175	61/19146	5.38061	0.01834	0.834675	0.798088	3	Ndufa5/Ndufs7/Ndufs8
GO:0009629	response to gravity	2/175	23/19146	9.51354	0.01853	0.835804	0.799744	2	Pkm/Acan
GO:0031579	membrane raft organization	2/175	23/19146	9.51354	0.01853	0.835804	0.799744	2	Anxa2/Myadm
GO:0048858	cell projection morphogenesis	13/175	740/19146	1.92199	0.01857	0.835804	0.800089	13	Arhgap4/Mecp2/Ctnna2/Cttn/Clu/Abi3bp/Map6/Sema4b/Actbl2/Kifbp/Vim/Myot/Nbl1
GO:0050727	regulation of inflammatory response	9/175	434/19146	2.26878	0.01857	0.835804	0.800089	9	Chid1/Sbno2/Tnc/Adipoq/Abi3bp/Lbp/Nt5e/Pbk/Ccn3
GO:0007160	cell-matrix adhesion	6/175	229/19146	2.86653	0.01891	0.84643	0.802975	6	Pxn/Cttn/Cdh13/Col16a1/Col5a3/Col3a1
GO:0008361	regulation of cell size	6/175	229/19146	2.86653	0.01891	0.84643	0.802975	6	Arhgap4/Slc12a7/Cttn/Sema4b/E2f4/Ccdc51
GO:0044085	cellular component biogenesis	41/175	3270/19146	1.37175	0.01898	0.847236	0.803559	41	Pkm/Mecp2/Srpk2/Pxn/Ctnna2/Cttn/Kif23/Mmp3/Clu/Lrrc8d/Cdh13/Col16a1/Atf7ip/Anxa2/Pnpt1/Abi3bp/Comp/Ndufa5/Parva/Cox7a2l/Ino80/Cenpc/Ndufs7/Ndufs8/Lima1/Tppp3/Ciao2a/Dpysl3/Nmd3/Hapln4/Cep120/E2f4/Cand2/Lmna/Tbc1d12/Tpm1/Col3a1/Myadm/Yap1/Chaf1b/Gas6
GO:0032757	positive regulation of interleukin-8 production	3/175	62/19146	5.29382	0.01915	0.850166	0.804963	3	Adipoq/Lbp/Mavs
GO:0050922	negative regulation of chemotaxis	3/175	62/19146	5.29382	0.01915	0.850166	0.804963	3	Sema4b/Nbl1/Ccn3
GO:0031345	negative regulation of cell projection organization	6/175	230/19146	2.85406	0.01927	0.851199	0.805942	6	Arhgap4/Mecp2/Dpysl3/Sema4b/Vim/Yap1
GO:0015980	energy derivation by oxidation of organic compounds	7/175	296/19146	2.5873	0.01931	0.851199	0.806266	7	Slc37a4/Pnpt1/Ndufa5/Cox7a2l/Ndufs7/Ndufs8/Enpp1
GO:0048523	negative regulation of cellular process	58/175	4960/19146	1.27934	0.01933	0.851199	0.806428	58	Obscn/Arhgap4/Dpt/Mecp2/Ctnna2/Gatad2b/Sbno2/Tnc/Cttn/Adipoq/Mmp3/Clu/Aebp1/Aspn/Ogn/Cdh13/Mmp2/Atf7ip/Anxa2/Crlf3/Nfic/Col6a3/Anxa5/Serpina4/Timp2/Abi3bp/Sergef/Comp/Slc8a3/Dcn/Lima1/Dpysl3/Sema4b/Fgf2/Parp3/Pbk/Hmgn5/Dhrs7c/Styxl2/Acan/Enpp1/Vim/Lmna/S100b/Tpm1/Dbi/Col3a1/Cnbp/Myadm/Nbl1/Yap1/Parp16/Gas6/Rbm42/Cdyl/Nenf/Ccn3/Atox1
GO:0048584	positive regulation of response to stimulus	32/175	2419/19146	1.44729	0.01956	0.856036	0.808267	32	Nsmce1/Pxn/Cttn/Adipoq/Mmp3/Clu/Cdh13/Crlf3/Bmp3/C1s/Timp2/Abi3bp/Map4k1/Dcn/Ino80/Lbp/Fgf2/Parp3/C2/Pbk/Cfd/Cmklr1/S100b/Col3a1/Igfbp6/Fgf1/Yap1/Gas6/Eif2b5/Mavs/Nenf/Ccn3
GO:0001655	urogenital system development	9/175	438/19146	2.24806	0.01958	0.856036	0.808426	9	Tnc/Adipoq/Vcan/Mmp2/Dcn/Fgf2/Enpp1/Fgf1/Yap1
GO:0010810	regulation of cell-substrate adhesion	6/175	231/19146	2.84171	0.01964	0.856036	0.808899	6	Cdh13/Col16a1/Fbln2/Smoc1/Abi3bp/Myadm
GO:0045834	positive regulation of lipid metabolic process	5/175	169/19146	3.23686	0.01965	0.856036	0.808978	5	Adipoq/Nt5e/Fgf2/Dbi/Fgf1
GO:0098662	inorganic cation transmembrane transport	14/175	827/19146	1.85209	0.01976	0.858532	0.809839	14	Ahnak/Slc12a7/Anxa2/Anxa5/Slc8a3/Ndufs7/Fgf2/Rnase4/Dhrs7c/Dbi/Atp5me/Ccdc51/Gas6/Atox1
GO:0007178	transmembrane receptor protein serine/threonine kinase signaling pathway	8/175	367/19146	2.38487	0.01984	0.859124	0.81046	8	Pxn/Aspn/Bmp3/Comp/Vim/Col3a1/Nbl1/Ccn3
GO:0021756	striatum development	2/175	24/19146	9.11714	0.02009	0.859124	0.812376	2	Mecp2/Enpp1
GO:0034349	glial cell apoptotic process	2/175	24/19146	9.11714	0.02009	0.859124	0.812376	2	Enpp1/Gas6
GO:0034383	low-density lipoprotein particle clearance	2/175	24/19146	9.11714	0.02009	0.859124	0.812376	2	Adipoq/Anxa2
GO:0072202	cell differentiation involved in metanephros development	2/175	24/19146	9.11714	0.02009	0.859124	0.812376	2	Adipoq/Yap1
GO:0072243	metanephric nephron epithelium development	2/175	24/19146	9.11714	0.02009	0.859124	0.812376	2	Adipoq/Yap1
GO:0009205	purine ribonucleoside triphosphate metabolic process	8/175	369/19146	2.37194	0.02042	0.87095	0.814847	8	Pkm/Cox7a2l/Ndufs7/Ndufs8/Nt5e/Enpp1/Atp5me/Ak4
GO:0014074	response to purine-containing compound	6/175	234/19146	2.80527	0.02078	0.883386	0.817469	6	Adipoq/Pnpt1/C1s/Slc8a3/Nt5e/Enpp1
GO:0034113	heterotypic cell-cell adhesion	3/175	64/19146	5.12839	0.02082	0.883386	0.817756	3	Adipoq/Parva/Myadm
GO:1905517	macrophage migration	3/175	65/19146	5.04949	0.02168	0.914008	0.823711	3	Mmp2/Enpp1/Cmklr1
GO:0032148	activation of protein kinase B activity	2/175	25/19146	8.75246	0.02171	0.914008	0.823912	2	Fgf1/Gas6
GO:0035988	chondrocyte proliferation	2/175	25/19146	8.75246	0.02171	0.914008	0.823912	2	Comp/Ccn3
GO:0031214	biomineral tissue development	5/175	174/19146	3.14384	0.02197	0.921036	0.825632	5	Sbno2/Aspn/Comp/Enpp1/Gas6
GO:0030182	neuron differentiation	23/175	1614/19146	1.55907	0.02199	0.921036	0.825763	23	Arhgap4/Mecp2/Ctnna2/Tnc/Cttn/Vcan/Clu/Mmp2/Timp2/Abi3bp/Map6/Camk1/Dpysl3/Sema4b/Fgf2/Rtn4ip1/Actbl2/Kifbp/Enpp1/Vim/Myot/Nbl1/Neu1
GO:0071363	cellular response to growth factor stimulus	13/175	758/19146	1.87635	0.02211	0.923688	0.826545	13	Pxn/Clu/Aspn/Comp/Dcn/Fgf2/Acan/Enpp1/Vim/Col3a1/Fgf1/Nbl1/Gas6
GO:0009144	purine nucleoside triphosphate metabolic process	8/175	375/19146	2.33399	0.02223	0.926326	0.827319	8	Pkm/Cox7a2l/Ndufs7/Ndufs8/Nt5e/Enpp1/Atp5me/Ak4
GO:0098660	inorganic ion transmembrane transport	15/175	923/19146	1.77799	0.02232	0.927703	0.827896	15	Slc37a4/Ahnak/Slc12a7/Anxa2/Anxa5/Slc8a3/Ndufs7/Fgf2/Rnase4/Dhrs7c/Dbi/Atp5me/Ccdc51/Gas6/Atox1
GO:0010604	positive regulation of macromolecule metabolic process	43/175	3502/19146	1.34336	0.02252	0.930557	0.829163	43	Pkm/Hltf/Mecp2/Srpk2/Pxn/Sbno2/Tnc/Myom1/Adipoq/Clu/Sfr1/Cdh13/Atf7ip/Anxa2/Pnpt1/Crlf3/Nfic/Bmp3/Timp2/Map4k1/Dcn/Ino80/Camk1/Lum/Smarcd1/Pym1/Fgf2/Parp3/Nmd3/Hmgn5/E2f4/Vim/Lmna/Igfbp6/Fgf1/Cnbp/Yap1/Tcea1/Parp16/Gas6/Eif2b5/Mavs/Nenf
GO:0009199	ribonucleoside triphosphate metabolic process	8/175	376/19146	2.32778	0.02254	0.930557	0.829289	8	Pkm/Cox7a2l/Ndufs7/Ndufs8/Nt5e/Enpp1/Atp5me/Ak4
GO:0032720	negative regulation of tumor necrosis factor production	3/175	66/19146	4.97299	0.02256	0.930557	0.829414	3	Adipoq/Lbp/Gas6
GO:0006325	chromatin organization	13/175	761/19146	1.86895	0.02275	0.936025	0.830598	13	Hltf/Mecp2/Gatad2b/Ttf2/Atf7ip/Setbp1/Ino80/Camk1/Smarcd1/Hmgn5/Brd3/Lmna/Chaf1b
GO:0051129	negative regulation of cellular component organization	14/175	844/19146	1.81479	0.02305	0.945979	0.832433	14	Arhgap4/Mecp2/Ctnna2/Adipoq/Clu/Anxa2/Lima1/Dpysl3/Sema4b/Vim/Lmna/Tpm1/Myadm/Yap1
GO:0045597	positive regulation of cell differentiation	18/175	1182/19146	1.66608	0.02318	0.948924	0.833216	18	Mecp2/Adipoq/Clu/Cip2a/Timp2/Abi3bp/Map6/Camk1/Dpysl3/Fgf2/Vim/Lmna/Cmklr1/Myadm/Nbl1/Yap1/Gas6/Neu1
GO:1903556	negative regulation of tumor necrosis factor superfamily cytokine productio...	3/175	67/19146	4.89876	0.02347	0.949381	0.834937	3	Adipoq/Lbp/Gas6
GO:0030278	regulation of ossification	6/175	241/19146	2.72379	0.0236	0.949381	0.835697	6	Smoc1/Comp/Fgf2/Enpp1/Lmna/Yap1
GO:0071482	cellular response to light stimulus	4/175	119/19146	3.6775	0.02379	0.949381	0.836795	4	Mmp3/Mmp2/Ino80/Pbk
GO:0120035	regulation of plasma membrane bounded cell projection organization	14/175	848/19146	1.80623	0.02388	0.949381	0.83731	14	Arhgap4/Mecp2/Ctnna2/Cttn/Abi3bp/Map6/Camk1/Dpysl3/Sema4b/Rtn4ip1/Cep120/Vim/Yap1/Neu1
GO:0051094	positive regulation of developmental process	23/175	1630/19146	1.54376	0.02433	0.949381	0.839837	23	Pkm/Mecp2/Pxn/Adipoq/Clu/Cip2a/Timp2/Abi3bp/Dcn/Map6/Camk1/Dpysl3/Fgf2/Vim/Lmna/Cmklr1/S100b/Fgf1/Myadm/Nbl1/Yap1/Gas6/Neu1
GO:0048662	negative regulation of smooth muscle cell proliferation	3/175	68/19146	4.82672	0.02439	0.949381	0.840168	3	Adipoq/Ogn/Tpm1
GO:0034114	regulation of heterotypic cell-cell adhesion	2/175	27/19146	8.10413	0.0251	0.949381	0.843984	2	Adipoq/Myadm
GO:0070584	mitochondrion morphogenesis	2/175	27/19146	8.10413	0.0251	0.949381	0.843984	2	Cert1/Pnpt1
GO:1902904	negative regulation of supramolecular fiber organization	5/175	181/19146	3.02226	0.02551	0.949381	0.846105	5	Ctnna2/Clu/Lima1/Tpm1/Myadm
GO:2000147	positive regulation of cell motility	11/175	613/19146	1.96323	0.02554	0.949381	0.846258	11	Mmp3/Cdh13/Mmp2/Lbp/Sema4b/Fgf2/Cavin1/Cmklr1/Fgf1/Myadm/Gas6
GO:0014070	response to organic cyclic compound	20/175	1371/19146	1.596	0.0257	0.949381	0.847069	20	Slc37a4/Mecp2/Tnc/Adipoq/Mmp3/Clu/Mmp2/Pnpt1/C1s/Slc8a3/Lum/Nt5e/Acan/Igfbp7/Enpp1/Vim/S100b/Yap1/Fibin/Mavs
GO:0015748	organophosphate ester transport	4/175	122/19146	3.58707	0.02577	0.949381	0.847421	4	Slc37a4/Cert1/Slc29a1/Dbi
GO:0022904	respiratory electron transport chain	4/175	122/19146	3.58707	0.02577	0.949381	0.847421	4	Ndufa5/Cox7a2l/Ndufs7/Ndufs8
GO:0044344	cellular response to fibroblast growth factor stimulus	4/175	122/19146	3.58707	0.02577	0.949381	0.847421	4	Fgf2/Enpp1/Vim/Fgf1
GO:0031344	regulation of cell projection organization	14/175	857/19146	1.78726	0.02583	0.949381	0.847721	14	Arhgap4/Mecp2/Ctnna2/Cttn/Abi3bp/Map6/Camk1/Dpysl3/Sema4b/Rtn4ip1/Cep120/Vim/Yap1/Neu1
GO:0042592	homeostatic process	28/175	2100/19146	1.45874	0.0262	0.949381	0.849548	28	Slc37a4/Slc12a7/Adipoq/Lrrc8d/Cert1/Slc29a1/Comp/Slc8a3/Dcn/Ino80/Col14a1/Lima1/Nt5e/Fgf2/Parp3/Dhrs7c/E2f4/Enpp1/Lmna/Cmklr1/Dbi/Col3a1/Yap1/Tcea1/Ccdc51/Gas6/Ccn3/Atox1
GO:0032271	regulation of protein polymerization	6/175	247/19146	2.65763	0.02622	0.949381	0.849646	6	Mecp2/Ctnna2/Cttn/Tppp3/Tpm1/Myadm
GO:0032640	tumor necrosis factor production	5/175	183/19146	2.98923	0.02658	0.949381	0.85138	5	Adipoq/Clu/Lbp/Gas6/Mavs
GO:0032680	regulation of tumor necrosis factor production	5/175	183/19146	2.98923	0.02658	0.949381	0.85138	5	Adipoq/Clu/Lbp/Gas6/Mavs
GO:0001759	organ induction	2/175	28/19146	7.81469	0.02687	0.949381	0.852747	2	Fgf2/Fgf1
GO:0030204	chondroitin sulfate metabolic process	2/175	28/19146	7.81469	0.02687	0.949381	0.852747	2	Dcn/Bgn
GO:0048857	neural nucleus development	2/175	28/19146	7.81469	0.02687	0.949381	0.852747	2	Mecp2/Fgf2
GO:0051570	regulation of histone H3-K9 methylation	2/175	28/19146	7.81469	0.02687	0.949381	0.852747	2	Mecp2/Lmna
GO:0060045	positive regulation of cardiac muscle cell proliferation	2/175	28/19146	7.81469	0.02687	0.949381	0.852747	2	Fgf2/Yap1
GO:0099010	modification of postsynaptic structure	2/175	28/19146	7.81469	0.02687	0.949381	0.852747	2	Ctnna2/Cttn
GO:0010720	positive regulation of cell development	12/175	698/19146	1.8809	0.02693	0.949381	0.853027	12	Mecp2/Adipoq/Cip2a/Timp2/Map6/Camk1/Dpysl3/Fgf2/Vim/Myadm/Nbl1/Neu1
GO:0009314	response to radiation	10/175	541/19146	2.02229	0.02727	0.949381	0.854593	10	Mecp2/Mmp3/Clu/Mmp2/Ino80/Pbk/Acan/Vim/Col3a1/Yap1
GO:0007566	embryo implantation	3/175	71/19146	4.62278	0.02727	0.949381	0.854593	3	Mmp2/Tppp3/Igfbp7
GO:0010761	fibroblast migration	3/175	71/19146	4.62278	0.02727	0.949381	0.854593	3	Arhgap4/Fgf2/Ccn3
GO:0032722	positive regulation of chemokine production	3/175	71/19146	4.62278	0.02727	0.949381	0.854593	3	Adipoq/Lbp/Mavs
GO:0060350	endochondral bone morphogenesis	3/175	71/19146	4.62278	0.02727	0.949381	0.854593	3	Comp/Enpp1/Col3a1
GO:0031348	negative regulation of defense response	6/175	251/19146	2.61528	0.02807	0.973073	0.85815	6	Chid1/Adipoq/Abi3bp/Nt5e/Pbk/Ccn3
GO:0051495	positive regulation of cytoskeleton organization	6/175	251/19146	2.61528	0.02807	0.973073	0.85815	6	Mecp2/Pxn/Ctnna2/Cttn/Cep120/Tpm1
GO:0001667	ameboidal-type cell migration	9/175	468/19146	2.10396	0.02843	0.9742	0.859694	9	Arhgap4/Mecp2/Pxn/Cdh13/Dcn/Sema4b/Fgf2/Fgf1/Ccn3
GO:0001763	morphogenesis of a branching structure	6/175	252/19146	2.6049	0.02854	0.9742	0.860159	6	Mecp2/Pxn/Tnc/Fgf2/Fgf1/Yap1
GO:1990542	mitochondrial transmembrane transport	4/175	126/19146	3.4732	0.02856	0.9742	0.860243	4	Pnpt1/Atp5me/Ccdc51/Timm9
GO:0018126	protein hydroxylation	2/175	29/19146	7.54522	0.02869	0.9742	0.860788	2	P4ha2/P4ha1
GO:0022010	central nervous system myelination	2/175	29/19146	7.54522	0.02869	0.9742	0.860788	2	Clu/Enpp1
GO:0032291	axon ensheathment in central nervous system	2/175	29/19146	7.54522	0.02869	0.9742	0.860788	2	Clu/Enpp1
GO:0035864	response to potassium ion	2/175	29/19146	7.54522	0.02869	0.9742	0.860788	2	Mecp2/Clu
GO:0060252	positive regulation of glial cell proliferation	2/175	29/19146	7.54522	0.02869	0.9742	0.860788	2	Mecp2/Vim
GO:0072207	metanephric epithelium development	2/175	29/19146	7.54522	0.02869	0.9742	0.860788	2	Adipoq/Yap1
GO:0010977	negative regulation of neuron projection development	5/175	187/19146	2.92529	0.02882	0.9742	0.861329	5	Arhgap4/Mecp2/Dpysl3/Sema4b/Vim
GO:0071706	tumor necrosis factor superfamily cytokine production	5/175	187/19146	2.92529	0.02882	0.9742	0.861329	5	Adipoq/Clu/Lbp/Gas6/Mavs
GO:1903555	regulation of tumor necrosis factor superfamily cytokine production	5/175	187/19146	2.92529	0.02882	0.9742	0.861329	5	Adipoq/Clu/Lbp/Gas6/Mavs
GO:0006790	sulfur compound metabolic process	7/175	323/19146	2.37102	0.02927	0.981938	0.863169	7	Dcn/Ciao2a/Hmgn5/Enpp1/Mgst1/Dbi/Bgn
GO:0010631	epithelial cell migration	7/175	323/19146	2.37102	0.02927	0.981938	0.863169	7	Mecp2/Pxn/Cdh13/Dcn/Fgf2/Fgf1/Ccn3
GO:0010259	multicellular organism aging	3/175	73/19146	4.49613	0.02929	0.981938	0.86325	3	Comp/Acan/Enpp1
GO:0010633	negative regulation of epithelial cell migration	3/175	73/19146	4.49613	0.02929	0.981938	0.86325	3	Mecp2/Dcn/Fgf2
GO:0071214	cellular response to abiotic stimulus	8/175	396/19146	2.21022	0.02946	0.98359	0.863932	8	Mmp3/Lrrc8d/Mmp2/Ino80/Fgf2/Pbk/Enpp1/Yap1
GO:0104004	cellular response to environmental stimulus	8/175	396/19146	2.21022	0.02946	0.98359	0.863932	8	Mmp3/Lrrc8d/Mmp2/Ino80/Fgf2/Pbk/Enpp1/Yap1
GO:0065003	protein-containing complex assembly	23/175	1663/19146	1.51313	0.02979	0.992574	0.865236	23	Pkm/Mecp2/Srpk2/Ctnna2/Cttn/Mmp3/Clu/Lrrc8d/Col16a1/Atf7ip/Pnpt1/Comp/Ndufa5/Cox7a2l/Cenpc/Ndufs7/Ndufs8/Tppp3/Cand2/Tpm1/Myadm/Yap1/Chaf1b
GO:0050764	regulation of phagocytosis	4/175	128/19146	3.41893	0.03002	0.994166	0.86613	4	Adipoq/Lbp/C2/Gas6
GO:0044089	positive regulation of cellular component biogenesis	11/175	629/19146	1.9133	0.03004	0.994166	0.866207	11	Mecp2/Pxn/Ctnna2/Cttn/Mmp3/Clu/Col16a1/Tppp3/Dpysl3/Cep120/Tpm1
GO:0045944	positive regulation of transcription by RNA polymerase II	19/175	1306/19146	1.59166	0.03008	0.994166	0.866362	19	Hltf/Mecp2/Sbno2/Cdh13/Anxa2/Crlf3/Nfic/Bmp3/Dcn/Ino80/Camk1/Lum/Fgf2/E2f4/Fgf1/Cnbp/Yap1/Tcea1/Mavs
GO:0090132	epithelium migration	7/175	325/19146	2.35643	0.03012	0.994166	0.866515	7	Mecp2/Pxn/Cdh13/Dcn/Fgf2/Fgf1/Ccn3
GO:0009141	nucleoside triphosphate metabolic process	8/175	398/19146	2.19911	0.03022	0.994166	0.866898	8	Pkm/Cox7a2l/Ndufs7/Ndufs8/Nt5e/Enpp1/Atp5me/Ak4
GO:0050900	leukocyte migration	8/175	398/19146	2.19911	0.03022	0.994166	0.866898	8	Slc37a4/Mmp2/Lbp/Enpp1/Cmklr1/Nbl1/Gas6/Ccn3
GO:0045669	positive regulation of osteoblast differentiation	3/175	74/19146	4.43537	0.03033	0.994166	0.867317	3	Fgf2/Lmna/Yap1
GO:0021544	subpallium development	2/175	30/19146	7.29371	0.03056	0.994166	0.868184	2	Mecp2/Enpp1
GO:0045730	respiratory burst	2/175	30/19146	7.29371	0.03056	0.994166	0.868184	2	Slc37a4/Lbp
GO:0060343	trabecula formation	2/175	30/19146	7.29371	0.03056	0.994166	0.868184	2	Mmp2/Enpp1
GO:0090025	regulation of monocyte chemotaxis	2/175	30/19146	7.29371	0.03056	0.994166	0.868184	2	Nbl1/Ccn3
GO:0007051	spindle organization	5/175	190/19146	2.8791	0.03057	0.994166	0.868221	5	Mecp2/Kif23/Ino80/Parp3/Cep120
GO:0072009	nephron epithelium development	4/175	129/19146	3.39243	0.03077	0.998677	0.868966	4	Adipoq/Fgf2/Fgf1/Yap1
GO:0043200	response to amino acid	5/175	191/19146	2.86402	0.03117	1	0.870429	5	Mmp3/Mmp2/Col16a1/Col6a1/Col3a1
GO:0071456	cellular response to hypoxia	5/175	191/19146	2.86402	0.03117	1	0.870429	5	Slc29a1/Slc8a3/Lmna/S100b/Ak4
GO:0046824	positive regulation of nucleocytoplasmic transport	3/175	75/19146	4.37623	0.03139	1	0.87122	3	Camk1/Gas6/Mavs
GO:0018209	peptidyl-serine modification	7/175	329/19146	2.32778	0.03188	1	0.872948	7	Srpk2/Map4k1/Dcn/Camk1/Pbk/Bgn/Gas6
GO:0010557	positive regulation of macromolecule biosynthetic process	26/175	1951/19146	1.458	0.032	1	0.873364	26	Pkm/Hltf/Mecp2/Sbno2/Sfr1/Cdh13/Atf7ip/Anxa2/Crlf3/Nfic/Bmp3/Dcn/Ino80/Camk1/Lum/Pym1/Fgf2/Nmd3/E2f4/Vim/Fgf1/Cnbp/Yap1/Tcea1/Eif2b5/Mavs
GO:0060537	muscle tissue development	9/175	479/19146	2.05564	0.03229	1	0.874359	9	Myom1/Dcn/Col14a1/Fgf2/Lmna/S100b/Tpm1/Col3a1/Yap1
GO:0030282	bone mineralization	4/175	131/19146	3.34063	0.0323	1	0.874393	4	Sbno2/Aspn/Comp/Enpp1
GO:0051781	positive regulation of cell division	3/175	76/19146	4.31865	0.03246	1	0.874935	3	Kif23/Fgf2/Fgf1
GO:0085029	extracellular matrix assembly	2/175	31/19146	7.05843	0.03248	1	0.875002	2	Col3a1/Gas6
GO:0009150	purine ribonucleotide metabolic process	10/175	558/19146	1.96068	0.0327	1	0.875738	10	Pkm/Ampd1/Cox7a2l/Ndufs7/Ndufs8/Nt5e/Enpp1/Dbi/Atp5me/Ak4
GO:0030324	lung development	6/175	261/19146	2.51507	0.03306	1	0.876925	6	Mecp2/Tnc/Fgf2/Col3a1/Fgf1/Yap1
GO:0090130	tissue migration	7/175	332/19146	2.30675	0.03324	1	0.87751	7	Mecp2/Pxn/Cdh13/Dcn/Fgf2/Fgf1/Ccn3
GO:0009887	animal organ morphogenesis	17/175	1146/19146	1.62295	0.0335	1	0.878345	17	Ctnna2/Tnc/Aspn/Mmp2/Cert1/Nfic/Comp/Parva/Fgf2/Acan/E2f4/Enpp1/Tpm1/Col3a1/Fgf1/Nbl1/Yap1
GO:0051145	smooth muscle cell differentiation	3/175	77/19146	4.26256	0.03356	1	0.878536	3	Mecp2/Comp/Cfd
GO:0055021	regulation of cardiac muscle tissue growth	3/175	77/19146	4.26256	0.03356	1	0.878536	3	Col14a1/Fgf2/Yap1
GO:0048754	branching morphogenesis of an epithelial tube	5/175	195/19146	2.80527	0.03363	1	0.878758	5	Pxn/Tnc/Fgf2/Fgf1/Yap1
GO:0045860	positive regulation of protein kinase activity	8/175	407/19146	2.15048	0.03383	1	0.879388	8	Pxn/Adipoq/Clu/Camk1/Fgf2/Fgf1/Parp16/Gas6
GO:0006333	chromatin assembly or disassembly	4/175	133/19146	3.2904	0.03387	1	0.879514	4	Mecp2/Smarcd1/Lmna/Chaf1b
GO:0071478	cellular response to radiation	5/175	196/19146	2.79096	0.03427	1	0.880752	5	Mmp3/Mmp2/Ino80/Pbk/Yap1
GO:0023056	positive regulation of signaling	25/175	1871/19146	1.46186	0.0343	1	0.880844	25	Mecp2/Pxn/Adipoq/Clu/Cdh13/Anxa2/Crlf3/Bmp3/Timp2/Map4k1/Slc8a3/Dcn/Lbp/Fgf2/Enpp1/S100b/Dbi/Col3a1/Igfbp6/Fgf1/Yap1/Gas6/Mavs/Nenf/Ccn3
GO:0002082	regulation of oxidative phosphorylation	2/175	32/19146	6.83786	0.03444	1	0.881271	2	Cox7a2l/Ak4
GO:0042451	purine nucleoside biosynthetic process	2/175	32/19146	6.83786	0.03444	1	0.881271	2	Ampd1/Nt5e
GO:0046129	purine ribonucleoside biosynthetic process	2/175	32/19146	6.83786	0.03444	1	0.881271	2	Ampd1/Nt5e
GO:0048261	negative regulation of receptor-mediated endocytosis	2/175	32/19146	6.83786	0.03444	1	0.881271	2	Adipoq/Anxa2
GO:0030323	respiratory tube development	6/175	264/19146	2.48649	0.03466	1	0.881936	6	Mecp2/Tnc/Fgf2/Col3a1/Fgf1/Yap1
GO:0000226	microtubule cytoskeleton organization	11/175	644/19146	1.86873	0.03475	1	0.882205	11	Mecp2/Kif23/Ska3/Tuba8/Map6/Ino80/Tppp3/Parp3/Cep120/Kifbp/Lmna
GO:0065008	regulation of biological quality	50/175	4305/19146	1.27068	0.03498	1	0.882889	50	Slc37a4/Arhgap4/Mecp2/Pxn/Ctnna2/Slc12a7/Cttn/Adipoq/Clu/Lrrc8d/Mmp2/Atf7ip/Anxa2/Cert1/Anxa5/Slc29a1/Abi3bp/Comp/Slc8a3/Parva/Dcn/Ino80/Camk1/Col14a1/Lima1/Lbp/Nt5e/Sema4b/Fgf2/Parp3/Dhrs7c/E2f4/Enpp1/Vim/Lmna/Cmklr1/S100b/Tpm1/Dbi/Col3a1/Myadm/Nbl1/Yap1/Tcea1/Ccdc51/Cdc37l1/Gas6/Nenf/Ccn3/Atox1
GO:0001889	liver development	6/175	265/19146	2.47711	0.0352	1	0.883536	6	Pkm/Pnpt1/Lbp/Enpp1/Fgf1/Ak4
GO:0060348	bone development	6/175	265/19146	2.47711	0.0352	1	0.883536	6	Ogn/Anxa2/Comp/Enpp1/Col3a1/Bgn
GO:0042593	glucose homeostasis	7/175	338/19146	2.2658	0.03608	1	0.886053	7	Slc37a4/Slc12a7/Adipoq/Lrrc8d/Slc29a1/Enpp1/Gas6
GO:0045807	positive regulation of endocytosis	5/175	199/19146	2.74889	0.03622	1	0.886443	5	Clu/Anxa2/Lbp/C2/Gas6
GO:0006120	mitochondrial electron transport, NADH to ubiquinone	2/175	33/19146	6.63065	0.03644	1	0.887051	2	Ndufs7/Ndufs8
GO:0007097	nuclear migration	2/175	33/19146	6.63065	0.03644	1	0.887051	2	Cep120/Lmna
GO:0010447	response to acidic pH	2/175	33/19146	6.63065	0.03644	1	0.887051	2	Acan/Enpp1
GO:0050654	chondroitin sulfate proteoglycan metabolic process	2/175	33/19146	6.63065	0.03644	1	0.887051	2	Dcn/Bgn
GO:0060740	prostate gland epithelium morphogenesis	2/175	33/19146	6.63065	0.03644	1	0.887051	2	Tnc/Mmp2
GO:1904706	negative regulation of vascular smooth muscle cell proliferation	2/175	33/19146	6.63065	0.03644	1	0.887051	2	Adipoq/Tpm1
GO:1904752	regulation of vascular associated smooth muscle cell migration	2/175	33/19146	6.63065	0.03644	1	0.887051	2	Adipoq/Tpm1
GO:2000765	regulation of cytoplasmic translation	2/175	33/19146	6.63065	0.03644	1	0.887051	2	Pkm/Cnbp
GO:0030100	regulation of endocytosis	7/175	339/19146	2.25912	0.03657	1	0.887408	7	Adipoq/Clu/Cdh13/Anxa2/Lbp/C2/Gas6
GO:0033500	carbohydrate homeostasis	7/175	339/19146	2.25912	0.03657	1	0.887408	7	Slc37a4/Slc12a7/Adipoq/Lrrc8d/Slc29a1/Enpp1/Gas6
GO:0061008	hepaticobiliary system development	6/175	268/19146	2.44938	0.03687	1	0.888222	6	Pkm/Pnpt1/Lbp/Enpp1/Fgf1/Ak4
GO:0051240	positive regulation of multicellular organismal process	27/175	2071/19146	1.42634	0.03688	1	0.888248	27	Pkm/Mecp2/Pxn/Cttn/Adipoq/Clu/Anxa2/Cip2a/Timp2/Abi3bp/Map6/Camk1/Lum/Lbp/Dpysl3/Fgf2/Vim/Lmna/Cmklr1/S100b/Tpm1/Fgf1/Nbl1/Yap1/Gas6/Mavs/Neu1
GO:0071320	cellular response to cAMP	3/175	80/19146	4.10271	0.03696	1	0.888463	3	Adipoq/Slc8a3/Enpp1
GO:1903670	regulation of sprouting angiogenesis	3/175	80/19146	4.10271	0.03696	1	0.888463	3	Pkm/Fgf2/Fgf1
GO:0046031	ADP metabolic process	4/175	137/19146	3.19433	0.03714	1	0.888944	4	Pkm/Nt5e/Enpp1/Ak4
GO:0031328	positive regulation of cellular biosynthetic process	27/175	2074/19146	1.42428	0.03745	1	0.889762	27	Pkm/Hltf/Mecp2/Sbno2/Clu/Sfr1/Cdh13/Atf7ip/Anxa2/Crlf3/Nfic/Bmp3/Dcn/Ino80/Camk1/Lum/Pym1/Fgf2/Nmd3/E2f4/Vim/Fgf1/Cnbp/Yap1/Tcea1/Eif2b5/Mavs
GO:0008202	steroid metabolic process	7/175	341/19146	2.24587	0.03756	1	0.890049	7	Slc37a4/Mecp2/Lima1/Igfbp7/Enpp1/Dbi/Fgf1
GO:0042325	regulation of phosphorylation	22/175	1612/19146	1.49313	0.03774	1	0.890516	22	Pxn/Adipoq/Clu/Anxa2/Bmp3/Timp2/Map4k1/Slc8a3/Cox7a2l/Camk1/Fgf2/Pbk/Styxl2/Enpp1/Igfbp6/Fgf1/Myadm/Parp16/Gas6/Mavs/Nenf/Ak4
GO:0007409	axonogenesis	9/175	494/19146	1.99322	0.03812	1	0.891489	9	Arhgap4/Ctnna2/Cttn/Map6/Sema4b/Actbl2/Kifbp/Vim/Myot
GO:0032637	interleukin-8 production	3/175	81/19146	4.05206	0.03813	1	0.891515	3	Adipoq/Lbp/Mavs
GO:0032677	regulation of interleukin-8 production	3/175	81/19146	4.05206	0.03813	1	0.891515	3	Adipoq/Lbp/Mavs
GO:0046128	purine ribonucleoside metabolic process	3/175	81/19146	4.05206	0.03813	1	0.891515	3	Ampd1/Nt5e/Ak4
GO:0002052	positive regulation of neuroblast proliferation	2/175	34/19146	6.43563	0.03849	1	0.89242	2	Cip2a/Fgf2
GO:0007007	inner mitochondrial membrane organization	2/175	34/19146	6.43563	0.03849	1	0.89242	2	Dnajc11/Timm9
GO:0034505	tooth mineralization	2/175	34/19146	6.43563	0.03849	1	0.89242	2	Aspn/Enpp1
GO:0008543	fibroblast growth factor receptor signaling pathway	3/175	82/19146	4.00265	0.03932	1	0.894451	3	Fgf2/Enpp1/Fgf1
GO:0008064	regulation of actin polymerization or depolymerization	5/175	204/19146	2.68151	0.03961	1	0.895143	5	Ctnna2/Cttn/Lima1/Tpm1/Myadm
GO:0045333	cellular respiration	5/175	204/19146	2.68151	0.03961	1	0.895143	5	Pnpt1/Ndufa5/Cox7a2l/Ndufs7/Ndufs8
GO:0009259	ribonucleotide metabolic process	10/175	577/19146	1.89611	0.03963	1	0.89519	10	Pkm/Ampd1/Cox7a2l/Ndufs7/Ndufs8/Nt5e/Enpp1/Dbi/Atp5me/Ak4
GO:0036294	cellular response to decreased oxygen levels	5/175	205/19146	2.66843	0.04032	1	0.896799	5	Slc29a1/Slc8a3/Lmna/S100b/Ak4
GO:0060420	regulation of heart growth	3/175	83/19146	3.95442	0.04053	1	0.897279	3	Col14a1/Fgf2/Yap1
GO:0021591	ventricular system development	2/175	35/19146	6.25176	0.04059	1	0.897415	2	Mecp2/Dbi
GO:0060512	prostate gland morphogenesis	2/175	35/19146	6.25176	0.04059	1	0.897415	2	Tnc/Mmp2
GO:0021537	telencephalon development	7/175	347/19146	2.20703	0.04064	1	0.897528	7	Mecp2/Slc8a3/Cep120/Enpp1/Dbi/Col3a1/Eif2b5
GO:0071495	cellular response to endogenous stimulus	21/175	1535/19146	1.49676	0.04102	1	0.898381	21	Pkm/Mecp2/Pxn/Tnc/Adipoq/Mmp3/Aspn/Mmp2/Col16a1/Anxa5/Comp/Slc8a3/Fgf2/Col6a1/Igfbp7/Enpp1/Vim/Col3a1/Fgf1/Nbl1/Yap1
GO:0006575	cellular modified amino acid metabolic process	5/175	206/19146	2.65548	0.04103	1	0.898403	5	P4ha2/P4ha1/Hmgn5/Mgst1/Tmlhe
GO:0030832	regulation of actin filament length	5/175	206/19146	2.65548	0.04103	1	0.898403	5	Ctnna2/Cttn/Lima1/Tpm1/Myadm
GO:0045667	regulation of osteoblast differentiation	4/175	142/19146	3.08185	0.04148	1	0.899395	4	Smoc1/Fgf2/Lmna/Yap1
GO:0010243	response to organonitrogen compound	19/175	1356/19146	1.53297	0.04158	1	0.899612	19	Pkm/Mecp2/Pxn/Adipoq/Mmp3/Cdh13/Mmp2/Col16a1/Pnpt1/Anxa5/C1s/Slc8a3/Nt5e/Col6a1/Enpp1/Vim/Mgst1/Col3a1/Eif2b5
GO:0006029	proteoglycan metabolic process	3/175	84/19146	3.90735	0.04176	1	0.900002	3	Dcn/Acan/Bgn
GO:1903510	mucopolysaccharide metabolic process	3/175	84/19146	3.90735	0.04176	1	0.900002	3	Dcn/Fgf2/Bgn
GO:0044057	regulation of system process	11/175	665/19146	1.80972	0.0422	1	0.900941	11	Mecp2/Cttn/Adipoq/Mmp2/Slc8a3/Col14a1/Lmna/S100b/Tpm1/Gas6/Ccn3
GO:0009991	response to extracellular stimulus	13/175	833/19146	1.70741	0.04245	1	0.901467	13	Slc37a4/Pkm/Tnc/Adipoq/Mmp3/Nt5e/C2/Rnase4/Enpp1/Vim/Dbi/Gas6/Nenf
GO:1901564	organonitrogen compound metabolic process	78/175	7268/19146	1.17414	0.04257	1	0.901717	78	Nsmce1/Obscn/Ctu2/Pkm/Hltf/Mecp2/Srpk2/Pxn/P4ha2/Gatad2b/Sat2/Adipoq/Mmp3/Mrpl37/Clu/Aebp1/Mmp2/Anapc4/P4ha1/Anxa2/Cert1/Col6a3/Serpina4/Ampd1/Bmp3/C1s/Timp2/Sergef/AABR07004876.1/Map4k1/Setbp1/Comp/Slc8a3/Dcn/Cox7a2l/Armc8/Ndufs7/Camk1/Ndufs8/Pym1/Ciao2a/Dpysl3/Nt5e/Fgf2/Rabggtb/Parp3/C2/Pbk/Hmgn5/Trim47/Styxl2/Cpxm2/Acan/Cand2/Cfd/Enpp1/Vim/Lmna/Mgst1/Dbi/Col3a1/Atp5me/Igfbp6/Bgn/Fgf1/Cnbp/Myad…
GO:0002063	chondrocyte development	2/175	36/19146	6.0781	0.04272	1	0.902029	2	Comp/Acan
GO:0032365	intracellular lipid transport	2/175	36/19146	6.0781	0.04272	1	0.902029	2	Anxa2/Cert1
GO:0034381	plasma lipoprotein particle clearance	2/175	36/19146	6.0781	0.04272	1	0.902029	2	Adipoq/Anxa2
GO:0043537	negative regulation of blood vessel endothelial cell migration	2/175	36/19146	6.0781	0.04272	1	0.902029	2	Mecp2/Fgf2
GO:0099563	modification of synaptic structure	2/175	36/19146	6.0781	0.04272	1	0.902029	2	Ctnna2/Cttn
GO:0006163	purine nucleotide metabolic process	10/175	585/19146	1.87018	0.04283	1	0.902256	10	Pkm/Ampd1/Cox7a2l/Ndufs7/Ndufs8/Nt5e/Enpp1/Dbi/Atp5me/Ak4
GO:0009725	response to hormone	19/175	1361/19146	1.52734	0.04288	1	0.902359	19	Pkm/Mecp2/Pxn/Tnc/Adipoq/Mmp3/Mmp2/Anxa2/Pnpt1/Anxa5/Timp2/Igfbp7/Enpp1/Vim/S100b/Col3a1/Yap1/Fibin/Eif2b5
GO:1901698	response to nitrogen compound	20/175	1452/19146	1.50697	0.04301	1	0.902625	20	Pkm/Mecp2/Pxn/Adipoq/Mmp3/Cdh13/Mmp2/Col16a1/Pnpt1/Anxa5/C1s/Slc8a3/Nt5e/Col6a1/Enpp1/Vim/Mgst1/Col3a1/Eif2b5/Mavs
GO:0009135	purine nucleoside diphosphate metabolic process	4/175	144/19146	3.03905	0.0433	1	0.903214	4	Pkm/Nt5e/Enpp1/Ak4
GO:0009179	purine ribonucleoside diphosphate metabolic process	4/175	144/19146	3.03905	0.0433	1	0.903214	4	Pkm/Nt5e/Enpp1/Ak4
GO:0032273	positive regulation of protein polymerization	4/175	144/19146	3.03905	0.0433	1	0.903214	4	Mecp2/Ctnna2/Cttn/Tppp3
GO:0043467	regulation of generation of precursor metabolites and energy	4/175	144/19146	3.03905	0.0433	1	0.903214	4	Pnpt1/Cox7a2l/Enpp1/Ak4
GO:0051276	chromosome organization	17/175	1185/19146	1.56953	0.04372	1	0.904055	17	Hltf/Mecp2/Gatad2b/Kif23/Ttf2/Anapc4/Atf7ip/Setbp1/Ino80/Cenpc/Camk1/Smarcd1/Parp3/Hmgn5/Brd3/Lmna/Chaf1b
GO:0007045	cell-substrate adherens junction assembly	3/175	86/19146	3.81648	0.04427	1	0.905133	3	Pxn/Cttn/Col16a1
GO:0042278	purine nucleoside metabolic process	3/175	86/19146	3.81648	0.04427	1	0.905133	3	Ampd1/Nt5e/Ak4
GO:0048041	focal adhesion assembly	3/175	86/19146	3.81648	0.04427	1	0.905133	3	Pxn/Cttn/Col16a1
GO:0030335	positive regulation of cell migration	10/175	589/19146	1.85748	0.04449	1	0.905558	10	Mmp3/Cdh13/Mmp2/Lbp/Sema4b/Fgf2/Cmklr1/Fgf1/Myadm/Gas6
GO:0050770	regulation of axonogenesis	5/175	211/19146	2.59255	0.04469	1	0.905941	5	Arhgap4/Cttn/Map6/Sema4b/Vim
GO:0001932	regulation of protein phosphorylation	20/175	1459/19146	1.49974	0.04483	1	0.906207	20	Pxn/Adipoq/Clu/Anxa2/Bmp3/Timp2/Map4k1/Slc8a3/Camk1/Fgf2/Pbk/Styxl2/Enpp1/Igfbp6/Fgf1/Myadm/Parp16/Gas6/Mavs/Nenf
GO:0001964	startle response	2/175	37/19146	5.91382	0.0449	1	0.90634	2	Mecp2/Ctnna2
GO:0010737	protein kinase A signaling	2/175	37/19146	5.91382	0.0449	1	0.90634	2	Myom1/Adipoq
GO:0014912	negative regulation of smooth muscle cell migration	2/175	37/19146	5.91382	0.0449	1	0.90634	2	Adipoq/Tpm1
GO:0046697	decidualization	2/175	37/19146	5.91382	0.0449	1	0.90634	2	Tppp3/Vim
GO:0001934	positive regulation of protein phosphorylation	15/175	1014/19146	1.61843	0.0453	1	0.90709	15	Pxn/Adipoq/Clu/Anxa2/Bmp3/Timp2/Map4k1/Camk1/Fgf2/Igfbp6/Fgf1/Parp16/Gas6/Mavs/Nenf
GO:0050709	negative regulation of protein secretion	3/175	87/19146	3.77261	0.04555	1	0.907553	3	Anxa5/Sergef/Ccn3
GO:0071674	mononuclear cell migration	3/175	87/19146	3.77261	0.04555	1	0.907553	3	Cmklr1/Nbl1/Ccn3
GO:0009127	purine nucleoside monophosphate biosynthetic process	5/175	213/19146	2.56821	0.04621	1	0.908753	5	Pkm/Ampd1/Enpp1/Atp5me/Ak4
GO:0009168	purine ribonucleoside monophosphate biosynthetic process	5/175	213/19146	2.56821	0.04621	1	0.908753	5	Pkm/Ampd1/Enpp1/Atp5me/Ak4
GO:0019693	ribose phosphate metabolic process	10/175	595/19146	1.83875	0.04707	1	0.91027	10	Pkm/Ampd1/Cox7a2l/Ndufs7/Ndufs8/Nt5e/Enpp1/Dbi/Atp5me/Ak4
GO:0030574	collagen catabolic process	2/175	38/19146	5.7582	0.04711	1	0.91034	2	Mmp3/Mmp2
GO:0035886	vascular smooth muscle cell differentiation	2/175	38/19146	5.7582	0.04711	1	0.91034	2	Comp/Cfd
GO:0051567	histone H3-K9 methylation	2/175	38/19146	5.7582	0.04711	1	0.91034	2	Mecp2/Lmna
GO:0051647	nucleus localization	2/175	38/19146	5.7582	0.04711	1	0.91034	2	Cep120/Lmna
GO:0070293	renal absorption	2/175	38/19146	5.7582	0.04711	1	0.91034	2	Adipoq/Gas6
GO:0070507	regulation of microtubule cytoskeleton organization	5/175	215/19146	2.54432	0.04776	1	0.911452	5	Mecp2/Ska3/Map6/Parp3/Cep120
GO:0032270	positive regulation of cellular protein metabolic process	22/175	1654/19146	1.45522	0.04782	1	0.911553	22	Pkm/Mecp2/Pxn/Adipoq/Clu/Anxa2/Bmp3/Timp2/Map4k1/Camk1/Pym1/Fgf2/Vim/Lmna/Igfbp6/Fgf1/Cnbp/Parp16/Gas6/Eif2b5/Mavs/Nenf
GO:0001818	negative regulation of cytokine production	6/175	286/19146	2.29522	0.04794	1	0.911755	6	Chid1/Slc37a4/Adipoq/Lbp/Cmklr1/Gas6
GO:0022900	electron transport chain	4/175	149/19146	2.93707	0.04802	1	0.911889	4	Ndufa5/Cox7a2l/Ndufs7/Ndufs8
GO:0048771	tissue remodeling	5/175	216/19146	2.53254	0.04854	1	0.912751	5	Mmp2/Abi3bp/Enpp1/Bgn/Gas6
GO:0042692	muscle cell differentiation	8/175	439/19146	1.99373	0.049	1	0.913499	8	Mecp2/Comp/Camk1/Col14a1/Cfd/Lmna/Tpm1/Ccn3
GO:0008360	regulation of cell shape	4/175	150/19146	2.91749	0.049	1	0.913499	4	Pxn/Parva/S100b/Tpm1
GO:0051224	negative regulation of protein transport	4/175	150/19146	2.91749	0.049	1	0.913499	4	Adipoq/Anxa5/Sergef/Ccn3
GO:1900180	regulation of protein localization to nucleus	4/175	150/19146	2.91749	0.049	1	0.913499	4	Nmd3/Lmna/Yap1/Mavs
GO:0044087	regulation of cellular component biogenesis	16/175	1114/19146	1.57136	0.04916	1	0.913756	16	Mecp2/Pxn/Ctnna2/Cttn/Mmp3/Clu/Col16a1/Atf7ip/Abi3bp/Tppp3/Dpysl3/Cep120/Tbc1d12/Tpm1/Myadm/Yap1
GO:0032373	positive regulation of sterol transport	2/175	39/19146	5.61055	0.04937	1	0.914091	2	Adipoq/Anxa2
GO:0032376	positive regulation of cholesterol transport	2/175	39/19146	5.61055	0.04937	1	0.914091	2	Adipoq/Anxa2
GO:0033198	response to ATP	2/175	39/19146	5.61055	0.04937	1	0.914091	2	Nt5e/Enpp1
GO:0051962	positive regulation of nervous system development	11/175	683/19146	1.76202	0.04941	1	0.914155	11	Mecp2/Cip2a/Timp2/Map6/Camk1/Dpysl3/Fgf2/Vim/S100b/Nbl1/Neu1
GO:0080134	regulation of response to stress	21/175	1568/19146	1.46526	0.04952	1	0.914329	21	Chid1/Nsmce1/Sbno2/Tnc/Adipoq/Mmp3/Clu/Anxa2/Pnpt1/Anxa5/Abi3bp/Ino80/Lbp/Nt5e/Fgf2/Parp3/Pbk/Lmna/Igfbp6/Mavs/Ccn3
GO:0010769	regulation of cell morphogenesis involved in differentiation	7/175	363/19146	2.10975	0.04963	1	0.914503	7	Arhgap4/Cttn/Abi3bp/Map6/Sema4b/Vim/Myadm
GO:0050808	synapse organization	9/175	520/19146	1.89356	0.04986	1	0.914864	9	Mecp2/Ctnna2/Tnc/Cttn/Abi3bp/Slc8a3/Camk1/Hapln4/Actbl2
