# Supplementary material for: Multi-Omics insights into the molecular mechanisms of trochlear dysplasia: A proteomic and metabolomic study in rats
Source: PLoS One. 2025 Aug 11;20(8):e0325562. doi: 10.1371/journal.pone.0325562 (PMC12338795; doi:10.1371/journal.pone.0325562)
Supplement: S1 File — (ZIP) [file pone.0325562.s001.zip › S1_File/Proteomics analysis/GO Annotation Enrichment Analysis/C_vs_M/GO Annotation Enrichment Analysis.xlsx]

## Sheet: file explanation
表头名称

## Sheet: CC
ID

## Sheet: MF
ID

## Sheet: BP
ID
