# Supplementary material for: Multi-Omics insights into the molecular mechanisms of trochlear dysplasia: A proteomic and metabolomic study in rats
Source: PLoS One. 2025 Aug 11;20(8):e0325562. doi: 10.1371/journal.pone.0325562 (PMC12338795; doi:10.1371/journal.pone.0325562)
Supplement: S1 File — (ZIP) [file pone.0325562.s001.zip › S1_File/Proteomics analysis/PPI Network Analysis/M_vs_C/Proteins.txt]

genes	pvalue	fold change
Actbl2	0.0378467126281588	0.359836407243459
Actrt3	0.0039189793835398	-0.349048447585258
Ampd1	0.0387592853840487	-0.342882376135178
Anxa5	0.0118846384662404	0.303673478567187
Aspn	0.0212041053647526	0.554025623535759
Atp5me	0.0148340753791133	0.744758314078208
Atp5mk	0.0156699076869297	-0.302708409576755
Bgn	0.00336092243589121	0.39523141051604
Brd3	0.00337535609125536	-0.271580590769709
C2	0.00750488238287232	0.273117813030771
Cdh13	0.0248513455021527	0.541958163300591
Cdyl	0.0164948538797391	-0.268760171795956
Cfd	0.0409874203957953	0.300931629529179
Chaf1b	0.0279452132637568	0.351209322663143
Cilp2	0.0102505232794683	0.396429323043148
Col16a1	0.00391720804838123	0.330153675539056
Col3a1	0.013272874824341	0.437614579138062
Col5a3	0.00440540170183906	0.423502523665762
Col6a1	0.0149701654332286	0.417129758601882
Col6a5	0.0470491643396031	-0.354984268310629
Ctnna2	0.0161456792002898	0.360803585909581
Dpt	0.0304813292539648	0.635243928186944
E2f4	0.036068769994939	-0.429279620576575
Fgf1	0.0250586287133863	-0.419975934301602
Fgf2	0.0148862298287058	0.443653069114861
Fibin	0.0460628374318095	0.363826964936159
Hyi	0.0318200405707965	0.382129389499249
Ino80	0.0344551160216785	-0.499539866166054
Lum	0.021835358720848	0.443020262054176
Mmp2	0.00979013770899332	0.341426003819725
Mrpl37	0.0026800637806523	-0.278958626205992
Mrps25	0.000165687907039939	-0.46366872568705
Ndufa5	0.0166474054859399	-0.264716526416507
Ndufs8	0.000130828623671229	-0.397539576410696
Nmd3	0.0161152992059588	-0.345738882093953
Ogn	0.00165355168591913	0.490754128761648
Parp16	0.0168444611745963	-0.347182370558699
Prelp	0.0110962117456716	0.56804646281054
Scrn1	0.0445874689971339	0.55289902212453
Smarcd1	0.00603911048921986	-0.269254612697061
Styxl2	0.031550625154535	-0.391139588308986
Timp2	0.0039753561401648	0.318428925327012
Tmlhe	0.0387802269192183	-0.448802281846078
Trim47	0.0316670113126657	0.556113525987332
Vim	0.0316762831302344	0.341609150215817
