# Supplementary material for: Multi-Omics insights into the molecular mechanisms of trochlear dysplasia: A proteomic and metabolomic study in rats
Source: PLoS One. 2025 Aug 11;20(8):e0325562. doi: 10.1371/journal.pone.0325562 (PMC12338795; doi:10.1371/journal.pone.0325562)
Supplement: S1 File — (ZIP) [file pone.0325562.s001.zip › S1_File/Proteomics analysis/PPI Network Analysis/M_vs_C/Network.txt]

node1	interaction	node2	Source
Atp5me	pp	Atp5mk	database
Atp5me	pp	Ndufa5	textmining
Col6a1	pp	Bgn	textmining
Col6a1	pp	Lum	textmining
Col6a1	pp	Col6a5	database
Chaf1b	pp	Cdyl	experimental
Prelp	pp	Dpt	textmining
Prelp	pp	Ogn	database
Prelp	pp	Lum	database
Timp2	pp	Mmp2	textmining
Timp2	pp	Bgn	textmining
Timp2	pp	Col3a1	textmining
Timp2	pp	Fgf2	textmining
Col3a1	pp	Vim	textmining
Col3a1	pp	Col16a1	database
Col3a1	pp	Lum	database
Col3a1	pp	Mmp2	textmining
Col3a1	pp	Bgn	textmining
Col3a1	pp	Aspn	textmining
Styxl2	pp	Nmd3	experimental
Lum	pp	Dpt	textmining
Lum	pp	Ogn	database
Fibin	pp	Tmlhe	textmining
Ctnna2	pp	Cdh13	textmining
Ndufa5	pp	Ndufs8	experimental
Ndufa5	pp	Atp5mk	experimental
Trim47	pp	Atp5mk	textmining
Mrpl37	pp	Mrps25	experimental
Scrn1	pp	Actrt3	experimental
Scrn1	pp	Actbl2	experimental
Cfd	pp	Ampd1	textmining
Cfd	pp	C2	textmining
Fgf1	pp	Fgf2	experimental
Anxa5	pp	Mmp2	textmining
Anxa5	pp	Fgf2	textmining
E2f4	pp	Brd3	experimental
Mmp2	pp	Fgf2	textmining
Mmp2	pp	Bgn	textmining
Mmp2	pp	Cilp2	experimental
Fgf2	pp	Bgn	textmining
Fgf2	pp	Vim	textmining
Col5a3	pp	Col16a1	database
Actrt3	pp	Ino80	experimental
Actrt3	pp	Smarcd1	experimental
Smarcd1	pp	Ino80	experimental
Smarcd1	pp	Actbl2	experimental
Smarcd1	pp	Brd3	experimental
Parp16	pp	Hyi	textmining
Actbl2	pp	Ino80	experimental
Brd3	pp	Ino80	textmining
Aspn	pp	Dpt	textmining
