# Supplementary material for: Multi-Omics insights into the molecular mechanisms of trochlear dysplasia: A proteomic and metabolomic study in rats
Source: PLoS One. 2025 Aug 11;20(8):e0325562. doi: 10.1371/journal.pone.0325562 (PMC12338795; doi:10.1371/journal.pone.0325562)
Supplement: S1 File — (ZIP) [file pone.0325562.s001.zip › S1_File/Proteomics analysis/PPI Network Analysis/M_vs_C/Degree.xlsx]

## Sheet: Sheet 1
GeneName	Degree	geneList
Col3a1	7	Vim, Col16a1, Lum, Mmp2, Bgn, Aspn, Timp2
Mmp2	6	Fgf2, Bgn, Cilp2, Timp2, Col3a1, Anxa5
Fgf2	6	Bgn, Vim, Timp2, Fgf1, Anxa5, Mmp2
Lum	5	Dpt, Ogn, Col6a1, Prelp, Col3a1
Bgn	5	Col6a1, Timp2, Col3a1, Mmp2, Fgf2
Timp2	4	Mmp2, Bgn, Col3a1, Fgf2
Smarcd1	4	Ino80, Actbl2, Brd3, Actrt3
Ino80	4	Actrt3, Smarcd1, Actbl2, Brd3
Col6a1	3	Bgn, Lum, Col6a5
Prelp	3	Dpt, Ogn, Lum
Ndufa5	3	Ndufs8, Atp5mk, Atp5me
Actrt3	3	Ino80, Smarcd1, Scrn1
Actbl2	3	Ino80, Scrn1, Smarcd1
Brd3	3	Ino80, E2f4, Smarcd1
Atp5mk	3	Atp5me, Ndufa5, Trim47
Dpt	3	Prelp, Lum, Aspn
Atp5me	2	Atp5mk, Ndufa5
Scrn1	2	Actrt3, Actbl2
Cfd	2	Ampd1, C2
Anxa5	2	Mmp2, Fgf2
Aspn	2	Dpt, Col3a1
Ogn	2	Prelp, Lum
Vim	2	Col3a1, Fgf2
Col16a1	2	Col3a1, Col5a3
Chaf1b	1	Cdyl
Styxl2	1	Nmd3
Fibin	1	Tmlhe
Ctnna2	1	Cdh13
Trim47	1	Atp5mk
Mrpl37	1	Mrps25
Fgf1	1	Fgf2
E2f4	1	Brd3
Col5a3	1	Col16a1
Parp16	1	Hyi
Col6a5	1	Col6a1
Cdyl	1	Chaf1b
Nmd3	1	Styxl2
Tmlhe	1	Fibin
Cdh13	1	Ctnna2
Ndufs8	1	Ndufa5
Mrps25	1	Mrpl37
Ampd1	1	Cfd
C2	1	Cfd
Cilp2	1	Mmp2
Hyi	1	Parp16
