# Supplementary material for: Multi-Omics insights into the molecular mechanisms of trochlear dysplasia: A proteomic and metabolomic study in rats
Source: PLoS One. 2025 Aug 11;20(8):e0325562. doi: 10.1371/journal.pone.0325562 (PMC12338795; doi:10.1371/journal.pone.0325562)
Supplement: S1 File — (ZIP) [file pone.0325562.s001.zip › S1_File/Proteomics analysis/PPI Network Analysis/C_vs_M/Proteins.txt]

genes	pvalue	fold change
Actbl2	0.0378467126281588	-0.359836407243459
Actrt3	0.0039189793835398	0.349048447585258
Ampd1	0.0387592853840487	0.342882376135178
Anxa5	0.0118846384662404	-0.303673478567186
Aspn	0.0212041053647526	-0.554025623535759
Atp5me	0.0148340753791133	-0.744758314078208
Atp5mk	0.0156699076869297	0.302708409576755
Bgn	0.00336092243589121	-0.39523141051604
Brd3	0.00337535609125536	0.271580590769709
C2	0.00750488238287232	-0.273117813030771
Cdh13	0.0248513455021527	-0.541958163300591
Cdyl	0.0164948538797391	0.268760171795956
Cfd	0.0409874203957953	-0.300931629529179
Chaf1b	0.0279452132637568	-0.351209322663143
Cilp2	0.0102505232794683	-0.396429323043148
Col16a1	0.00391720804838123	-0.330153675539056
Col3a1	0.013272874824341	-0.437614579138063
Col5a3	0.00440540170183906	-0.423502523665761
Col6a1	0.0149701654332286	-0.417129758601882
Col6a5	0.0470491643396031	0.354984268310629
Ctnna2	0.0161456792002898	-0.360803585909581
Dpt	0.0304813292539648	-0.635243928186944
E2f4	0.036068769994939	0.429279620576575
Fgf1	0.0250586287133863	0.419975934301602
Fgf2	0.0148862298287058	-0.443653069114861
Fibin	0.0460628374318095	-0.363826964936158
Hyi	0.0318200405707965	-0.382129389499249
Ino80	0.0344551160216785	0.499539866166053
Lum	0.021835358720848	-0.443020262054176
Mmp2	0.00979013770899332	-0.341426003819725
Mrpl37	0.0026800637806523	0.278958626205992
Mrps25	0.000165687907039939	0.46366872568705
Ndufa5	0.0166474054859399	0.264716526416507
Ndufs8	0.000130828623671229	0.397539576410696
Nmd3	0.0161152992059588	0.345738882093953
Ogn	0.00165355168591913	-0.490754128761648
Parp16	0.0168444611745963	0.347182370558699
Prelp	0.0110962117456716	-0.56804646281054
Scrn1	0.0445874689971339	-0.55289902212453
Smarcd1	0.00603911048921986	0.269254612697061
Styxl2	0.031550625154535	0.391139588308986
Timp2	0.0039753561401648	-0.318428925327012
Tmlhe	0.0387802269192183	0.448802281846078
Trim47	0.0316670113126657	-0.556113525987332
Vim	0.0316762831302344	-0.341609150215817
