# Supplementary material for: Multi-Omics insights into the molecular mechanisms of trochlear dysplasia: A proteomic and metabolomic study in rats
Source: PLoS One. 2025 Aug 11;20(8):e0325562. doi: 10.1371/journal.pone.0325562 (PMC12338795; doi:10.1371/journal.pone.0325562)
Supplement: S1 File — (ZIP) [file pone.0325562.s001.zip › S1_File/Proteomics analysis/KEGG Analysis/M_vs_C/KEGG Enrichment Significant Pathway.xlsx]

## Sheet: file explanation
表头名称	描述
ID	kegg数据库中的识别号
Description	代谢通路名
GeneRatio	映射到该通路的差异表达蛋白数量比上映射到通路的差异表达蛋白数量
BgRatio	映射到该通路的蛋白数量比上所有能映射到通路的蛋白数量
FoldEnrichment	蛋白富集性程度值
pvalue	Fisher精确检验的打分值
p.adjust	fdr方法矫正后的pvalue
qvalue	矫正后的p值
Count	映射到该通路的差异表达蛋白数量
genes	映射到该通路的差异表达蛋白对应的基因名称

## Sheet: KEGG
ID	Description	GeneRatio	BgRatio	FoldEnrichment	pvalue	p.adjust	qvalue	Count	genes
rno04974	Protein digestion and absorption	10/79	103/8940	10.9869	1.97079e-08	3.01531e-06	1.74448e-06	10	Col6a3||Col6a1||Col14a1||Col6a2||Col3a1||Col6a5||Col15a1||Col16a1||Slc8a3||Col5a3
rno04510	Focal adhesion	9/79	200/8940	5.09241	6.23198e-05	0.00476746	0.00261545	9	Col6a3||Col6a1||Tnc||Comp||Col6a2||Col6a5||Parva||Pxn||Ppp1r12c
rno04512	ECM-receptor interaction	6/79	87/8940	7.80445	0.000112359	0.00573033	0.00331523	6	Col6a3||Col6a1||Tnc||Comp||Col6a2||Col6a5
rno00190	Oxidative phosphorylation	6/79	141/8940	4.81551	0.00149556	0.0572052	0.0289443	6	Ndufs8||Ndufa5||Ndufs7||Cox7a2l||ND2||Atp5me
rno05205	Proteoglycans in cancer	7/79	207/8940	3.82682	0.00228035	0.0697787	0.0369243	7	Dcn||Lum||Mmp2||Cttn||Pxn||Fgf2||Ppp1r12c
rno05415	Diabetic cardiomyopathy	7/79	214/8940	3.70164	0.00274921	0.070105	0.0405586	7	Col3a1||Mmp2||Ndufs8||Ndufa5||Ndufs7||Cox7a2l||ND2
rno04714	Thermogenesis	7/79	237/8940	3.34241	0.00482638	0.105491	0.0570497	7	Ndufs8||Ndufa5||Ndufs7||Cox7a2l||ND2||Smarcd1||Atp5me
rno01232	Nucleotide metabolism	4/79	82/8940	5.52022	0.00586593	0.112186	0.0630641	4	Enpp1||Nt5e||Ampd1||Ak4
rno04610	Complement and coagulation cascades	4/79	86/8940	5.26347	0.00693567	0.117906	0.0682137	4	C2||Clu||Cfd||C1s
rno00330	Arginine and proline metabolism	3/79	51/8940	6.65674	0.0102012	0.151563	0.0827513	3	P4ha1||P4ha2||Sat2
rno04151	PI3K-Akt signaling pathway	8/79	345/8940	2.62411	0.0108967	0.151563	0.0852132	8	Col6a3||Col6a1||Tnc||Comp||Col6a2||Col6a5||Fgf2||Fgf1
rno05165	Human papillomavirus infection	8/79	353/8940	2.56464	0.012395	0.158036	0.0899582	8	Col6a3||Col6a1||Tnc||Pkm||Comp||Col6a2||Col6a5||Pxn
rno04932	Non-alcoholic fatty liver disease	5/79	161/8940	3.51443	0.0137675	0.162033	0.0937429	5	Ndufs8||Ndufa5||Adipoq||Ndufs7||Cox7a2l
rno05208	Chemical carcinogenesis	6/79	234/8940	2.90166	0.0171207	0.187105	0.10745	6	Ndufs8||Ndufa5||Ndufs7||Cox7a2l||ND2||Mgst1
rno00230	Purine metabolism	4/79	131/8940	3.45541	0.0284544	0.268308	0.141221	4	Enpp1||Nt5e||Ampd1||Ak4
rno05412	Arrhythmogenic right ventricular cardiomyopathy	3/79	77/8940	4.40901	0.0304524	0.268308	0.145761	3	Lmna||Ctnna2||Slc8a3
rno05100	Bacterial invasion of epithelial cells	3/79	77/8940	4.40901	0.0304524	0.268308	0.145761	3	Cttn||Ctnna2||Pxn
rno05012	Parkinson disease	6/79	270/8940	2.51477	0.031811	0.268308	0.148668	6	Tuba8||Ndufs8||Ndufa5||Ndufs7||Cox7a2l||ND2
rno05020	Prion disease	6/79	273/8940	2.48713	0.0333193	0.268308	0.151739	6	Tuba8||Ndufs8||Ndufa5||Ndufs7||Cox7a2l||ND2
rno00760	Nicotinate and nicotinamide metabolism	2/79	37/8940	6.117	0.0420716	0.307332	0.166862	2	Enpp1||Nt5e
rno04260	Cardiac muscle contraction	3/79	88/8940	3.85788	0.0426664	0.307332	0.167749	3	Tpm1||Slc8a3||Cox7a2l
rno04723	Retrograde endocannabinoid signaling	4/79	151/8940	2.99774	0.0443555	0.307332	0.170186	4	Ndufs8||Ndufa5||Ndufs7||ND2
rno05410	Hypertrophic cardiomyopathy	3/79	91/8940	3.7307	0.046365	0.307332	0.172937	3	Tpm1||Lmna||Slc8a3
