# Supplementary material for: Multi-Omics insights into the molecular mechanisms of trochlear dysplasia: A proteomic and metabolomic study in rats
Source: PLoS One. 2025 Aug 11;20(8):e0325562. doi: 10.1371/journal.pone.0325562 (PMC12338795; doi:10.1371/journal.pone.0325562)
Supplement: S1 File — (ZIP) [file pone.0325562.s001.zip › S1_File/Proteomics analysis/KEGG Analysis/M_vs_C/KEGG Pathway.xlsx]

## Sheet: KEGG
ID	Description	GeneRatio	BgRatio	FoldEnrichment	pvalue	p.adjust	qvalue	Count	genes
rno04974	Protein digestion and absorption	10/79	103/8940		1.97079e-08			10	Col6a3||Col6a1||Col14a1||Col6a2||Col3a1||Col6a5||Col15a1||Col16a1||Slc8a3||Col5a3
rno04510	Focal adhesion	9/79	200/8940		6.23198e-05			9	Col6a3||Col6a1||Tnc||Comp||Col6a2||Col6a5||Parva||Pxn||Ppp1r12c
rno04512	ECM-receptor interaction	6/79	87/8940		0.000112359			6	Col6a3||Col6a1||Tnc||Comp||Col6a2||Col6a5
rno00190	Oxidative phosphorylation	6/79	141/8940		0.00149556			6	Ndufs8||Ndufa5||Ndufs7||Cox7a2l||ND2||Atp5me
rno05205	Proteoglycans in cancer	7/79	207/8940		0.00228035			7	Dcn||Lum||Mmp2||Cttn||Pxn||Fgf2||Ppp1r12c
rno05132	Salmonella infection	3/79	254/8940		0.390388			3	Ahnak||Anxa2||Tuba8
rno05169	Epstein-Barr virus infection	2/79	226/8940		0.597851			2	Vim||Mavs
rno05206	MicroRNAs in cancer	4/79	292/8940		0.257731			4	Vim||Tnc||Tpm1||Kif23
rno00010	Glycolysis / Gluconeogenesis	1/79	68/8940		0.454389			1	Pkm
rno00620	Pyruvate metabolism	1/79	46/8940		0.335905			1	Pkm
rno01100	Metabolic pathways	18/79	1605/8940		0.163688			18	Pkm||P4ha1||Enpp1||P4ha2||Nt5e||Ampd1||Ndufs8||Ndufa5||Neu1||Hyi||Ak4||Ndufs7||Tmlhe||Cox7a2l||ND2||Atp5me||Mgst1||Sat2
rno01200	Carbon metabolism	1/79	119/8940		0.654687			1	Pkm
rno01230	Biosynthesis of amino acids	1/79	78/8940		0.501094			1	Pkm
rno04922	Glucagon signaling pathway	1/79	104/8940		0.604847			1	Pkm
rno04930	Type II diabetes mellitus	2/79	49/8940		0.0694559			2	Pkm||Adipoq
rno05203	Viral carcinogenesis	2/79	221/8940		0.585558			2	Pkm||Pxn
rno05230	Central carbon metabolism in cancer	1/79	69/8940		0.459247			1	Pkm
rno05415	Diabetic cardiomyopathy	7/79	214/8940		0.00274921			7	Col3a1||Mmp2||Ndufs8||Ndufa5||Ndufs7||Cox7a2l||ND2
rno04261	Adrenergic signaling in cardiomyocytes	2/79	148/8940		0.377315			2	Tpm1||Slc8a3
rno04714	Thermogenesis	7/79	237/8940		0.00482638			7	Ndufs8||Ndufa5||Ndufs7||Cox7a2l||ND2||Smarcd1||Atp5me
rno05414	Dilated cardiomyopathy	3/79	94/8940		0.0502177			3	Tpm1||Lmna||Slc8a3
rno04145	Phagosome	2/79	185/8940		0.489227			2	Comp||Tuba8
rno05144	Malaria	1/79	55/8940		0.387168			1	Comp
rno04210	Apoptosis	3/79	136/8940		0.118776			3	Lmna||Tuba8||Parp3
rno01232	Nucleotide metabolism	4/79	82/8940		0.00586593			4	Enpp1||Nt5e||Ampd1||Ak4
rno04350	TGF-beta signaling pathway	3/79	94/8940		0.0502177			3	Dcn||Nbl1||E2f4
rno04610	Complement and coagulation cascades	4/79	86/8940		0.00693567			4	C2||Clu||Cfd||C1s
rno04514	Cell adhesion molecules	1/79	172/8940		0.785945			1	Vcan
rno04530	Tight junction	2/79	167/8940		0.436221			2	Tuba8||Cttn
rno04540	Gap junction	1/79	87/8940		0.53974			1	Tuba8
rno05010	Alzheimer disease	6/79	391/8940		0.131073			6	Tuba8||Ndufs8||Ndufa5||Ndufs7||Cox7a2l||ND2
rno00330	Arginine and proline metabolism	3/79	51/8940		0.0102012			3	P4ha1||P4ha2||Sat2
rno05014	Amyotrophic lateral sclerosis	6/79	370/8940		0.108202			6	Tuba8||Ndufs8||Ndufa5||Ndufs7||Cox7a2l||ND2
rno05016	Huntington disease	6/79	307/8940		0.053719			6	Tuba8||Ndufs8||Ndufa5||Ndufs7||Cox7a2l||ND2
rno04151	PI3K-Akt signaling pathway	8/79	345/8940		0.0108967			8	Col6a3||Col6a1||Tnc||Comp||Col6a2||Col6a5||Fgf2||Fgf1
rno05022	Pathways of neurodegeneration	6/79	477/8940		0.245086			6	Tuba8||Ndufs8||Ndufa5||Ndufs7||Cox7a2l||ND2
rno04611	Platelet activation	1/79	126/8940		0.675769			1	Col3a1
rno04926	Relaxin signaling pathway	2/79	128/8940		0.312869			2	Col3a1||Mmp2
rno04933	AGE-RAGE signaling pathway in diabetic complications	2/79	101/8940		0.224351			2	Col3a1||Mmp2
rno05146	Amoebiasis	1/79	96/8940		0.575428			1	Col3a1
rno05165	Human papillomavirus infection	8/79	353/8940		0.012395			8	Col6a3||Col6a1||Tnc||Pkm||Comp||Col6a2||Col6a5||Pxn
rno04932	Non-alcoholic fatty liver disease	5/79	161/8940		0.0137675			5	Ndufs8||Ndufa5||Adipoq||Ndufs7||Cox7a2l
rno05208	Chemical carcinogenesis	6/79	234/8940		0.0171207			6	Ndufs8||Ndufa5||Ndufs7||Cox7a2l||ND2||Mgst1
rno04936	Alcoholic liver disease	3/79	135/8940		0.116863			3	C2||Lbp||Adipoq
rno05133	Pertussis	2/79	73/8940		0.13591			2	C2||C1s
rno05150	Staphylococcus aureus infection	3/79	100/8940		0.058376			3	C2||Cfd||C1s
rno05171	Coronavirus disease	5/79	318/8940		0.149627			5	C2||Cfd||C1s||Mmp3||Mavs
rno05322	Systemic lupus erythematosus	2/79	119/8940		0.283386			2	C2||C1s
rno00230	Purine metabolism	4/79	131/8940		0.0284544			4	Enpp1||Nt5e||Ampd1||Ak4
rno00240	Pyrimidine metabolism	2/79	54/8940		0.0821945			2	Enpp1||Nt5e
rno00500	Starch and sucrose metabolism	1/79	32/8940		0.24763			1	Enpp1
rno00740	Riboflavin metabolism	1/79	9/8940		0.0768094			1	Enpp1
rno05412	Arrhythmogenic right ventricular cardiomyopathy	3/79	77/8940		0.0304524			3	Lmna||Ctnna2||Slc8a3
rno00770	Pantothenate and CoA biosynthesis	1/79	21/8940		0.170229			1	Enpp1
rno05100	Bacterial invasion of epithelial cells	3/79	77/8940		0.0304524			3	Cttn||Ctnna2||Pxn
rno01522	Endocrine resistance	1/79	94/8940		0.567741			1	Mmp2
rno04670	Leukocyte transendothelial migration	3/79	117/8940		0.0845993			3	Mmp2||Ctnna2||Pxn
rno04912	GnRH signaling pathway	1/79	90/8940		0.551953			1	Mmp2
rno04915	Estrogen signaling pathway	1/79	135/8940		0.701017			1	Mmp2
rno05200	Pathways in cancer	5/79	538/8940		0.520243			5	Mmp2||Ctnna2||Fgf2||Fgf1||Mgst1
rno05219	Bladder cancer	1/79	41/8940		0.305619			1	Mmp2
rno05418	Fluid shear stress and atherosclerosis	2/79	151/8940		0.386791			2	Mmp2||Mgst1
rno05012	Parkinson disease	6/79	270/8940		0.031811			6	Tuba8||Ndufs8||Ndufa5||Ndufs7||Cox7a2l||ND2
rno04064	NF-kappa B signaling pathway	1/79	98/8940		0.582979			1	Lbp
rno04620	Toll-like receptor signaling pathway	1/79	93/8940		0.563846			1	Lbp
rno05152	Tuberculosis	1/79	177/8940		0.795418			1	Lbp
rno05417	Lipid and atherosclerosis	2/79	209/8940		0.554959			2	Lbp||Mmp3
rno04978	Mineral absorption	2/79	57/8940		0.0901566			2	Atox1||Slc8a3
rno03320	PPAR signaling pathway	2/79	86/8940		0.176075			2	Dbi||Adipoq
rno04390	Hippo signaling pathway	3/79	158/8940		0.1636			3	Ctnna2||Fgf1||Yap1
rno04520	Adherens junction	1/79	72/8940		0.473567			1	Ctnna2
rno05213	Endometrial cancer	1/79	59/8940		0.408679			1	Ctnna2
rno05226	Gastric cancer	3/79	151/8940		0.14881			3	Ctnna2||Fgf2||Fgf1
rno05020	Prion disease	6/79	273/8940		0.0333193			6	Tuba8||Ndufs8||Ndufa5||Ndufs7||Cox7a2l||ND2
rno00760	Nicotinate and nicotinamide metabolism	2/79	37/8940		0.0420716			2	Enpp1||Nt5e
rno04260	Cardiac muscle contraction	3/79	88/8940		0.0426664			3	Tpm1||Slc8a3||Cox7a2l
rno04723	Retrograde endocannabinoid signaling	4/79	151/8940		0.0443555			4	Ndufs8||Ndufa5||Ndufs7||ND2
rno05410	Hypertrophic cardiomyopathy	3/79	91/8940		0.046365			3	Tpm1||Lmna||Slc8a3
rno04152	AMPK signaling pathway	1/79	124/8940		0.669879			1	Adipoq
rno04211	Longevity regulating pathway	1/79	90/8940		0.551953			1	Adipoq
rno04920	Adipocytokine signaling pathway	1/79	72/8940		0.473567			1	Adipoq
rno00511	Other glycan degradation	1/79	18/8940		0.147788			1	Neu1
rno00600	Sphingolipid metabolism	1/79	55/8940		0.387168			1	Neu1
rno04142	Lysosome	1/79	134/8940		0.69831			1	Neu1
rno01521	EGFR tyrosine kinase inhibitor resistance	2/79	80/8940		0.157283			2	Gas6||Fgf2
rno03410	Base excision repair	1/79	43/8940		0.317894			1	Parp3
rno00630	Glyoxylate and dicarboxylate metabolism	1/79	31/8940		0.240898			1	Hyi
rno04020	Calcium signaling pathway	4/79	238/8940		0.158851			4	Slc8a3||Camk1||Fgf2||Fgf1
rno04022	cGMP-PKG signaling pathway	1/79	171/8940		0.783999			1	Slc8a3
rno04371	Apelin signaling pathway	1/79	137/8940		0.706358			1	Slc8a3
rno04740	Olfactory transduction	1/79	1319/8940		0.999997			1	Slc8a3
rno04961	Endocrine and other factor-regulated calcium reabsorption	1/79	59/8940		0.408679			1	Slc8a3
rno04062	Chemokine signaling pathway	1/79	182/8940		0.804477			1	Pxn
rno04370	VEGF signaling pathway	1/79	58/8940		0.403372			1	Pxn
rno04810	Regulation of actin cytoskeleton	4/79	223/8940		0.134439			4	Pxn||Fgf2||Fgf1||Ppp1r12c
rno05135	Yersinia infection	1/79	135/8940		0.701017			1	Pxn
rno05163	Human cytomegalovirus infection	1/79	248/8940		0.892725			1	Pxn
rno05170	Human immunodeficiency virus 1 infection	1/79	234/8940		0.878111			1	Pxn
rno00730	Thiamine metabolism	1/79	18/8940		0.147788			1	Ak4
rno01240	Biosynthesis of cofactors	1/79	154/8940		0.748115			1	Ak4
rno04921	Oxytocin signaling pathway	2/79	155/8940		0.39933			2	Camk1||Ppp1r12c
rno04925	Aldosterone synthesis and secretion	1/79	96/8940		0.575428			1	Camk1
rno05214	Glioma	1/79	74/8940		0.482906			1	Camk1
rno03018	RNA degradation	1/79	82/8940		0.51865			1	Pnpt1
rno00310	Lysine degradation	1/79	63/8940		0.429443			1	Tmlhe
rno04360	Axon guidance	1/79	181/8940		0.802698			1	Sema4b
rno05034	Alcoholism	1/79	177/8940		0.795418			1	Slc29a1
rno03008	Ribosome biogenesis in eukaryotes	1/79	87/8940		0.53974			1	Nmd3
rno03013	Nucleocytoplasmic transport	2/79	116/8940		0.273531			2	Nmd3||Pym1
rno03015	mRNA surveillance pathway	1/79	100/8940		0.590398			1	Pym1
rno04010	MAPK signaling pathway	3/79	293/8940		0.481945			3	Map4k1||Fgf2||Fgf1
rno05225	Hepatocellular carcinoma	2/79	179/8940		0.471892			2	Smarcd1||Mgst1
rno05168	Herpes simplex virus 1 infection	2/79	384/8940		0.859504			2	Eif2b5||Mavs
rno04657	IL-17 signaling pathway	1/79	92/8940		0.559917			1	Mmp3
rno04668	TNF signaling pathway	1/79	111/8940		0.628932			1	Mmp3
rno05202	Transcriptional misregulation in cancer	1/79	194/8940		0.824634			1	Mmp3
rno05215	Prostate cancer	1/79	99/8940		0.586705			1	Mmp3
rno05323	Rheumatoid arthritis	1/79	86/8940		0.535596			1	Mmp3
rno04621	NOD-like receptor signaling pathway	1/79	178/8940		0.797263			1	Mavs
rno04622	RIG-I-like receptor signaling pathway	1/79	61/8940		0.419153			1	Mavs
rno04623	Cytosolic DNA-sensing pathway	1/79	55/8940		0.387168			1	Mavs
rno05160	Hepatitis C	1/79	158/8940		0.757055			1	Mavs
rno05161	Hepatitis B	1/79	157/8940		0.75485			1	Mavs
rno05162	Measles	1/79	144/8940		0.724321			1	Mavs
rno05164	Influenza A	1/79	169/8940		0.780055			1	Mavs
rno04110	Cell cycle	2/79	127/8940		0.309602			2	Anapc4||E2f4
rno04114	Oocyte meiosis	1/79	120/8940		0.65778			1	Anapc4
rno04120	Ubiquitin mediated proteolysis	1/79	145/8940		0.726797			1	Anapc4
rno04914	Progesterone-mediated oocyte maturation	1/79	92/8940		0.559917			1	Anapc4
rno05166	Human T-cell leukemia virus 1 infection	1/79	249/8940		0.8937			1	Anapc4
rno04966	Collecting duct acid secretion	1/79	27/8940		0.213374			1	Slc12a7
rno04060	Cytokine-cytokine receptor interaction	1/79	269/8940		0.911462			1	Bmp3
rno04014	Ras signaling pathway	2/79	231/8940		0.609873			2	Fgf2||Fgf1
rno04015	Rap1 signaling pathway	2/79	213/8940		0.56533			2	Fgf2||Fgf1
rno04550	Signaling pathways regulating pluripotency of stem cells	1/79	142/8940		0.719302			1	Fgf2
rno05167	Kaposi sarcoma-associated herpesvirus infection	1/79	216/8940		0.856403			1	Fgf2
rno05207	Chemical carcinogenesis	2/79	228/8940		0.602692			2	Fgf2||Mgst1
rno05218	Melanoma	2/79	73/8940		0.13591			2	Fgf2||Fgf1
rno05224	Breast cancer	2/79	148/8940		0.377315			2	Fgf2||Fgf1
rno04918	Thyroid hormone synthesis	1/79	73/8940		0.478257			1	Ttf2
rno00480	Glutathione metabolism	1/79	71/8940		0.468836			1	Mgst1
rno00980	Metabolism of xenobiotics by cytochrome P450	1/79	76/8940		0.49208			1	Mgst1
rno00982	Drug metabolism	1/79	73/8940		0.478257			1	Mgst1
rno00983	Drug metabolism	1/79	96/8940		0.575428			1	Mgst1
rno01524	Platinum drug resistance	1/79	83/8940		0.522943			1	Mgst1
rno05204	Chemical carcinogenesis	1/79	76/8940		0.49208			1	Mgst1
rno04973	Carbohydrate digestion and absorption	1/79	46/8940		0.335905			1	Slc37a4
rno04122	Sulfur relay system	1/79	8/8940		0.0685713			1	Ctu2
rno04270	Vascular smooth muscle contraction	1/79	139/8940		0.711605			1	Ppp1r12c
rno04218	Cellular senescence	1/79	185/8940		0.809721			1	E2f4
rno04392	Hippo signaling pathway	1/79	28/8940		0.220346			1	Yap1
rno04216	Ferroptosis	1/79	42/8940		0.311783			1	Sat2
rno02010	ABC transporters	1/79	55/8940		0.387168			1	Abcg3
